# Supplementary material for: Tuning Hsf1 levels drives distinct fungal morphogenetic programs with depletion impairing Hsp90 function and overexpression expanding the target space
Source: PLoS Genet. 2018 Mar 28;14(3):e1007270. doi: 10.1371/journal.pgen.1007270 (PMC5873724; doi:10.1371/journal.pgen.1007270)
Supplement: S1 Data — (XLSX) [file pgen.1007270.s001.xlsx]

## Sheet: Legend
S1 Data: Microarray data comparing the expression of genes in the tetO-HSF1/hsf1Δ strain in the absence and presence of DOX.
Sheet 1: Genes identified by microarray analysis to be differentially expressed by at least 1.5 fold upon HSF1 depletion
Sheet 2: GO processes associated with the genes downregulated upon HSF1 depletion (GOfinder)
Sheet 3: GO processes associated with the genes upregulated upon HSF1 depletion (GOfinder)
Sheet 4: GO processes associated with the genes upregulated upon HSF1 depletion (GOTermMapper)
Sheet 5: Gene Set Enrichment Analysis results for the genes downregulated upon HSF1 depletion
Sheet 6: Gene Set Enrichment Analysis results for the genes upregulated upon HSF1 depletion
Sheet 7: All of the raw data for the microarray analysis

## Sheet: 1. HSF1 depletion DEG
Sheet 1: Genes identified by microarray analysis to be differentially expressed by at least 1.5 fold upon HSF1 depletion
HSF1 repression Filter on Volcano Plot
Experiment ()*S
Systematic	Normalized	t-test P-value	Common	Description	GO biological process	GO molecular function	GO cellular component
orf19.1332	12.0872	0.00128703	SNG4	Predicted ORF in Assemblies 19, 20 and 21; transcriptionally activated by Mnl1p under weak acid stress; shows Mob2p-dependent hyphal regulation
orf19.7111.1	10.1687	0.0287241	SOD3	Cytosolic manganese-containing superoxide dismutase, involved in protection against oxidative stress; transcription downregulated by treatment with ciclopirox olamine, induced during stationary phase when SOD1 expression is repressed	GO:0006979 response to oxidative stress | GO:0006800 oxygen and reactive oxygen species metabolic process |	GO:0004784 superoxide dismutase activity |	GO:0005829 cytosol | GO:0005759 mitochondrial matrix |
orf19.7077	10.0847	0.00488304		Protein with similarity to ferric reductases; transcription is activated by Mac1p under copper starvation; Plc1p-regulated; transcription is negatively regulated by Rim101p	GO:0015677 copper ion import | GO:0006826 iron ion transport |	GO:0000293 ferric-chelate reductase activity |	GO:0005886 plasma membrane |
orf19.4082	9.04135	6.55286e-05	DDR48	Immunogenic stress-associated protein; regulated by filamentous growth pathways; induced by benomyl, caspofungin, or in azole-resistant strain; Hog1p, farnesol, alkaline downregulated; similar to S. cerevisiae Ddr48p	GO:0006950 response to stress | GO:0030448 hyphal growth | GO:0006979 response to oxidative stress |		GO:0030446 hyphal cell wall |
orf19.6833	8.67952	8.19291e-05		Predicted ORF from Assembly 19; merged with orf19.6832 in Assembly 20
orf19.1961	8.33237	0.00805329		Predicted ORF in Assemblies 19, 20 and 21
orf19.6313.2	7.09523	0.000133965		ORF Predicted by Annotation Working Group
orf19.551	6.30194	4.04975e-05		Predicted ORF in Assemblies 19, 20 and 21	GO:0006400 tRNA modification |	GO:0008175 tRNA methyltransferase activity |
orf19.742	6.28468	2.33161e-06	ALD6	Putative aldehyde dehydrogenase; expression is regulated upon white-opaque switching; protein detected by mass spec in stationary phase cultures; transcription is upregulated in both intermediate and mature biofilms	GO:0006067 ethanol metabolic process |	GO:0004029 aldehyde dehydrogenase (NAD) activity |	GO:0005739 mitochondrion |
orf19.3139	6.27811	4.38884e-05		Predicted ORF in Assemblies 19, 20 and 21; increased transcription is observed upon benomyl treatment; oxidative stress-induced via Cap1p
orf19.6309	5.90934	5.493e-05	MSS11	Transcriptional activator, binds to Flo8p via a LisH motif to cooperatively activate transcription of hyphal-specific genes; required for hyphal growth	GO:0045944 positive regulation of transcription from RNA polymerase II promoter | GO:0030448 hyphal growth |	GO:0003700 transcription factor activity |
orf19.7215	5.87019	0.000456463		Predicted ORF in Assemblies 19, 20 and 21	GO:0045943 positive regulation of transcription from RNA polymerase I promoter | GO:0000480 endonucleolytic cleavage in 5'-ETS of tricistronic rRNA transcript (SSU-rRNA, 5.8S rRNA, LSU-rRNA) | GO:0000472 endonucleolytic cleavage to generate mature 5'-end of SSU-rRNA from (SSU-rRNA, 5.8S rRNA, LSU-rRNA) | GO:0000447 endonucleolytic cleavage in ITS1 to separate SSU-rRNA from 5.8S rRNA and LSU-rRNA …	GO:0030515 snoRNA binding |	GO:0005732 small nucleolar ribonucleoprotein complex | GO:0030688 preribosome, small subunit precursor | GO:0005739 mitochondrion | GO:0033553 rDNA heterochromatin | GO:0032040 small-subunit processome | GO:0034455 t-UTP complex |
orf19.1119	5.85277	3.52873e-05	MTR10	Putative importin, member of a family of fungal-specific nuclear importins; transcription is regulated by Mig1p	GO:0006404 RNA import into nucleus | GO:0051031 tRNA transport | GO:0006609 mRNA-binding (hnRNP) protein import into nucleus |	GO:0008139 nuclear localization sequence binding |	GO:0005634 nucleus | GO:0005737 cytoplasm |
orf19.2515	5.7796	0.000400698		Predicted ORF in Assemblies 19, 20 and 21
orf19.6566	5.77515	8.01254e-05		Predicted ORF in Assemblies 19, 20 and 21; possibly spurious ORF (Annotation Working Group prediction)
orf19.3646	5.74358	0.00831443	CTR1	Copper transporter; probably multimeric; transcribed if copper limited; induced by Mac1p, macrophage interaction, alkaline pH via Rim101p; 17-beta-estradiol downregulated; complements S. cerevisiae ctr1 ctr3 copper transport mutant	GO:0006825 copper ion transport | GO:0015677 copper ion import | GO:0006827 high-affinity iron ion transport | GO:0006412 translation |	GO:0015088 copper uptake transmembrane transporter activity | GO:0005507 copper ion binding |	GO:0005886 plasma membrane |
orf19.6742	5.59647	0.000207349		Predicted ORF in Assemblies 19, 20 and 21	GO:0006350 transcription | GO:0006470 protein amino acid dephosphorylation |	GO:0004721 phosphoprotein phosphatase activity |	GO:0005634 nucleus |
orf19.2959.1	5.57588	3.25254e-07		ORF Predicted by Annotation Working Group	GO:0006812 cation transport |		GO:0005886 plasma membrane |
orf19.382	5.54852	0.000506673	TEF2	Translation elongation factor 1-alpha; genes encoding ribosomal subunits, translation factors, and tRNA synthetases are downregulated upon phagocytosis by murine macrophage	GO:0006414 translational elongation |	GO:0003746 translation elongation factor activity |	GO:0005840 ribosome |
orf19.1526	5.45938	2.50716e-05	SNF2	Protein involved in transcriptional regulation; ortholog of S. cerevisiae Snf2p, which is the catalytic subunit of the SWI/SNF chromatin remodeling complex; interacts with Swi1p; SWI/SNF complex is essential for hyphal growth and virulence	GO:0006355 regulation of transcription, DNA-dependent | GO:0009405 pathogenesis | GO:0030448 hyphal growth | GO:0010552 positive regulation of gene-specific transcription from RNA polymerase II promoter | GO:0043044 ATP-dependent chromatin remodeling | GO:0042766 nucleosome mobilization | GO:0006302 double-strand break repair |	GO:0016251 general RNA polymerase II transcription factor activity | GO:0008094 DNA-dependent ATPase activity |	GO:0016514 SWI/SNF complex |
orf19.7613	5.41645	0.000374475	HCR1	Putative translation initiation factor; genes encoding ribosomal subunits, translation factors, and tRNA synthetases are downregulated upon phagocytosis by murine macrophage	GO:0006413 translational initiation | GO:0000462 maturation of SSU-rRNA from tricistronic rRNA transcript (SSU-rRNA, 5.8S rRNA, LSU-rRNA) |	GO:0003743 translation initiation factor activity | GO:0019843 rRNA binding |	GO:0005852 eukaryotic translation initiation factor 3 complex |
orf19.4477	5.19385	9.3348e-06	CSH1	Member of aldo-keto reductase family, similar to aryl alcohol dehydrogenases; role in adhesion to fibronectin, cell surface hydrophobicity; regulated by temperature, growth phase, benomyl, macrophage interaction; azole resistance associated	GO:0007160 cell-matrix adhesion | GO:0009405 pathogenesis | GO:0006081 cellular aldehyde metabolic process | GO:0042710 biofilm formation |	GO:0016491 oxidoreductase activity | GO:0018456 aryl-alcohol dehydrogenase activity |	GO:0005829 cytosol | GO:0009986 cell surface | GO:0030446 hyphal cell wall |
orf19.5943	5.07587	1.05013e-06		Predicted ORF in Assemblies 19, 20 and 21	GO:0007031 peroxisome organization |		GO:0005778 peroxisomal membrane |
orf19.2480.1	5.06016	0.000711724	AUT7	ORF Predicted by Annotation Working Group; macrophage/pseudohyphal-repressed; intron in 5'-UTR	GO:0006888 ER to Golgi vesicle-mediated transport | GO:0034727 piecemeal microautophagy of nucleus | GO:0032258 CVT pathway | GO:0006944 membrane fusion | GO:0000045 autophagic vacuole formation |		GO:0005875 microtubule associated complex | GO:0005829 cytosol | GO:0005776 autophagic vacuole | GO:0019898 extrinsic to membrane | GO:0005774 vacuolar membrane | GO:0000407 pre-autophagosomal structure |
orf19.3499	4.85878	0.0214242		Predicted ORF in Assemblies 19, 20 and 21; regulated by Tsa1p, Tsa1Bp under H2O2 stress conditions; transcriptionally activated by Mnl1p under weak acid stress
orf19.6264.4	4.85584	0.000558064		ORF Predicted by Annotation Working Group	GO:0006412 translation |	GO:0003735 structural constituent of ribosome |
orf19.113	4.84668	0.0215434	CIP1	Protein with slight similarity to plant isoflavone reductase; transcription induced by cadmium (specifically, not by other heavy metals or heat shock), yeast-hyphal switch, oxidative stress (via Cap1p), or macrophage interaction	GO:0046686 response to cadmium ion | GO:0006979 response to oxidative stress |		GO:0016020 membrane |
orf19.6059	4.69527	0.000195195	TTR1	Putative glutaredoxin; described as a glutathione reductase; upregulated in the presence of human neutrophils, and upon benomyl treatment; alkaline downregulated; regulated by Gcn2p and Gcn4p; required for virulence in mouse model	GO:0009405 pathogenesis | GO:0006979 response to oxidative stress | GO:0045454 cell redox homeostasis |	GO:0004364 glutathione transferase activity | GO:0015036 disulfide oxidoreductase activity | GO:0004602 glutathione peroxidase activity |	GO:0005829 cytosol | GO:0005739 mitochondrion |
orf19.413.1	4.66602	2.44526e-05	RPS27A	Predicted ribosomal protein S27; ORF Predicted by Annotation Working Group	GO:0006412 translation |	GO:0003735 structural constituent of ribosome |	GO:0005737 cytoplasm |
orf19.1473	4.38569	0.00571839		Predicted ORF in Assemblies 19, 20 and 21; transcription is induced in response to alpha pheromone in SpiderM medium
orf19.2602	4.30022	0.000771875	OPT1	Oligopeptide transporter; transports 3-to-5-residue peptides; alleles are distinct, one has intron; not ABC or PTR type transporter; suppresses S. cerevisiae ptr2-2 mutant defects; induced by BSA or peptides; Stp3p, Hog1p regulated	GO:0006857 oligopeptide transport | GO:0006790 sulfur metabolic process | GO:0019740 nitrogen utilization | GO:0042493 response to drug |	GO:0015197 peptide transporter activity | GO:0015198 oligopeptide transporter activity | GO:0005427 proton-dependent oligopeptide secondary active transmembrane transporter activity |	GO:0016021 integral to membrane | GO:0005783 endoplasmic reticulum | GO:0005887 integral to plasma membrane |
orf19.3770	4.25014	0.0286277	ARG8	Predicted ORF in Assemblies 19, 20 and 21; Gcn2p-, Gcn4p-regulated; transcription is upregulated in both intermediate and mature biofilms	GO:0006592 ornithine biosynthetic process |	GO:0003992 N2-acetyl-L-ornithine |	GO:0005759 mitochondrial matrix |
orf19.1655	4.12627	2.12828e-05	PXP2	Putative acyl-CoA oxidase; enzyme of fatty acid beta-oxidation; induced during macrophage infection; expression is opaque specific; has putative peroxisome targeting signal	GO:0006635 fatty acid beta-oxidation |	GO:0003997 acyl-CoA oxidase activity |	GO:0005782 peroxisomal matrix |
orf19.6229	4.09691	4.52994e-05	CAT1	Catalase; role in resistance to oxidative stress, neutrophils, peroxide; role in murine systemic virulence; regulated by iron, ciclopirox olamine, fluconazole, growth, carbon source, pH, Rim101p, Ssn6p, Hog1p, farnesol, core stress response	GO:0009405 pathogenesis | GO:0006800 oxygen and reactive oxygen species metabolic process | GO:0042744 hydrogen peroxide catabolic process | GO:0051701 interaction with host | GO:0030448 hyphal growth | GO:0042542 response to hydrogen peroxide | GO:0001315 age-dependent response to reactive oxygen species |	GO:0004096 catalase activity | GO:0005515 protein binding |	GO:0009277 fungal-type cell wall | GO:0005759 mitochondrial matrix | GO:0005782 peroxisomal matrix |
orf19.3351	4.07977	1.09349e-05		Predicted ORF in Assemblies 19, 20 and 21
orf19.7306	4.05145	0.00967649		Protein of aldo-keto reductase family; increased transcription associated with MDR1 overexpression, benomyl or long-term fluconazole treatment; overexpression does not affect drug or oxidative stress sensitivity			GO:0005634 nucleus | GO:0005737 cytoplasm |
orf19.1829	3.9976	0.00995581		Predicted ORF from Assembly 19; merged with orf19.2663 in Assembly 20
orf19.1491	3.95887	0.023218		Predicted ORF in Assemblies 19, 20 and 21	GO:0000398 nuclear mRNA splicing, via spliceosome |	GO:0003723 RNA binding |	GO:0000243 commitment complex | GO:0005685 U1 snRNP |
orf19.1167	3.95016	3.93151e-05		Predicted ORF in Assemblies 19, 20 and 21	GO:0044273 sulfur compound catabolic process |	GO:0000907 sulfonate dioxygenase activity |
orf19.2217	3.8988	0.000112053		Predicted ORF from Assembly 19; merged with orf19.1860.1 in Assembly 20
orf19.7564	3.85495	1.2974e-05	DPB2	Probable subunit of DNA polymerase II (DNA polymerase epsilon), similar to S. cerevisiae Dpb2p; essential for viability	GO:0006271 DNA strand elongation during DNA replication | GO:0006281 DNA repair | GO:0006289 nucleotide-excision repair | GO:0006298 mismatch repair | GO:0006272 leading strand elongation | GO:0006273 lagging strand elongation |	GO:0003887 DNA-directed DNA polymerase activity | GO:0003690 double-stranded DNA binding |	GO:0008622 epsilon DNA polymerase complex | GO:0005737 cytoplasm |
orf19.5732	3.75451	0.00782907	NOG2	Predicted ORF in Assemblies 19, 20 and 21; decreased expression in response to prostaglandins	GO:0000055 ribosomal large subunit export from nucleus |		GO:0030687 preribosome, large subunit precursor | GO:0005730 nucleolus | GO:0005654 nucleoplasm |
orf19.1960	3.74022	0.000317648	CLN3	G1 cyclin; depletion causes abolished budding and hyphal growth defects; likely to be essential; farnesol regulated, upregulated in biofilm; functional in S. cerevisiae; similar to S. cerevisiae Cln3p, which is a G1-specific cyclin	GO:0000079 regulation of cyclin-dependent protein kinase activity | GO:0000082 G1/S transition of mitotic cell cycle | GO:0030447 filamentous growth | GO:0051726 regulation of cell cycle | GO:0030448 hyphal growth | GO:0007114 cell budding | GO:0042493 response to drug | GO:0008361 regulation of cell size | GO:0042144 vacuole fusion, non-autophagic |	GO:0016538 cyclin-dependent protein kinase regulator activity |	GO:0005634 nucleus |
orf19.334	3.73901	1.96451e-05		Predicted ORF in Assemblies 19, 20 and 21
orf19.6632	3.7295	0.00311052	ACO2	Protein described as aconitate hydratase 2; regulated by Gcn4p; repressed in response to amino acid starvation (3-aminotriazole treatment); transcriptionally regulated by iron; expression greater in high iron		GO:0003994 aconitate hydratase activity |	GO:0005739 mitochondrion |
orf19.3131	3.68394	0.0190532	OYE32	Protein of NAD(P)H oxidoreductase family; induced by nitric oxide, amphotericin B, oxidative stress (via Cap1p); increased transcription associated with MDR1 overexpression or benomyl treatment; macrophage-downregulated protein abundance	GO:0045454 cell redox homeostasis |	GO:0003959 NADPH dehydrogenase activity |
orf19.4076	3.60513	2.84531e-05	MET10	Predicted enzyme of sulfur amino acid metabolism; biofilm-induced expression; upregulated in the presence of human whole blood or polymorphonuclear (PMN) cells; Hog1p-induced; possibly adherence-induced	GO:0000103 sulfate assimilation | GO:0042493 response to drug |	GO:0004783 sulfite reductase (NADPH) activity |	GO:0009337 sulfite reductase complex (NADPH) |
orf19.94	3.51031	0.000573742		Predicted ORF in Assemblies 19, 20 and 21
orf19.2111.2	3.50664	8.17417e-05	RPL38	Predicted ribosomal protein; genes encoding cytoplasmic ribosomal subunits, translation factors, and tRNA synthetases are downregulated upon phagocytosis by murine macrophage	GO:0006412 translation |	GO:0003735 structural constituent of ribosome |
orf19.5340	3.48171	1.15123e-05		Predicted ORF in Assemblies 19, 20 and 21	GO:0006888 ER to Golgi vesicle-mediated transport |	GO:0005097 Rab GTPase activator activity |	GO:0005934 cellular bud tip | GO:0005829 cytosol | GO:0005625 soluble fraction | GO:0005624 membrane fraction | GO:0005798 Golgi-associated vesicle | GO:0005935 cellular bud neck | GO:0005886 plasma membrane | GO:0000131 incipient cellular bud site |
orf19.1305	3.46354	0.00304299		Predicted ORF in Assemblies 19, 20 and 21	GO:0030488 tRNA methylation |	GO:0016423 tRNA (guanine) methyltransferase activity |	GO:0005634 nucleus | GO:0005759 mitochondrial matrix |
orf19.1649	3.45344	0.000889559	RNA1	Predicted ORF in Assemblies 19, 20 and 21; protein level decreased in stationary phase cultures	GO:0006348 chromatin silencing at telomere | GO:0006606 protein import into nucleus | GO:0006404 RNA import into nucleus | GO:0000054 ribosome export from nucleus | GO:0016072 rRNA metabolic process | GO:0006399 tRNA metabolic process | GO:0006407 rRNA export from nucleus |	GO:0005098 Ran GTPase activator activity |	GO:0005829 cytosol | GO:0005634 nucleus |
orf19.6877	3.44251	1.09148e-06		Predicted ORF in Assemblies 19, 20 and 21; transcription is upregulated in response to treatment with caspofungin, ciclopirox olamine or ketoconazole; gene of core caspofungin response			GO:0005886 plasma membrane |
orf19.5824	3.36962	0.000175928		Predicted ORF in Assemblies 19, 20 and 21
orf19.5025	3.36753	0.0275103	MET3	Putative ATP sulfurlyase of sulfate assimilation; repressed by Met or Cys, Sfu1p, or in fluconazole-resistant isolate; strongly induced on biofilm formation, even in presence of Met and Cys; Hog1p-, caspofungin-, possibly adherence-induced	GO:0000103 sulfate assimilation | GO:0006555 methionine metabolic process |	GO:0004781 sulfate adenylyltransferase (ATP) activity |	GO:0005739 mitochondrion |
orf19.3308	3.32793	0.000264908		Putative transcription factor with zinc cluster DNA-binding motif; has similarity to S. cerevisiae Stb5p	GO:0006355 regulation of transcription, DNA-dependent | GO:0043619 regulation of transcription from RNA polymerase II promoter in response to oxidative stress | GO:0042493 response to drug | GO:0006350 transcription | GO:0009410 response to xenobiotic stimulus |	GO:0003700 transcription factor activity | GO:0043565 sequence-specific DNA binding |	GO:0005634 nucleus |
orf19.896	3.26634	1.32191e-05	CHK1	Histidine kinase involved in a two-component signaling pathway that regulates cell wall biosynthesis; disruption impairs hyphal development and decreases virulence in mouse intravenous (but not rat vaginal) infection	GO:0000160 two-component signal transduction system (phosphorelay) | GO:0051042 negative regulation of calcium-independent cell-cell adhesion | GO:0009405 pathogenesis | GO:0044011 single-species biofilm formation on inanimate substrate | GO:0030448 hyphal growth | GO:0006468 protein amino acid phosphorylation | GO:0007234 osmosensory signaling pathway via two-component system | GO:0009272 fungal…	GO:0000155 two-component sensor activity | GO:0005034 osmosensor activity |	GO:0005737 cytoplasm | GO:0005886 plasma membrane |
orf19.1783	3.25852	0.00667608	YOR1	Protein similar to S. cerevisiae Yor1p, which is a plasma membrane transporter of the ATP-binding cassette (ABC) family involved in resistance to aureobasidin A; transcription is specific to white cell type	GO:0042493 response to drug | GO:0006810 transport |	GO:0008559 xenobiotic-transporting ATPase activity | GO:0042626 ATPase activity, coupled to transmembrane movement of substances | GO:0005524 ATP binding |	GO:0016021 integral to membrane | GO:0005624 membrane fraction | GO:0005886 plasma membrane |
orf19.3234	3.25338	1.10439e-05	OYE22	Predicted ORF in Assemblies 19, 20 and 21; transcription is upregulated in both intermediate and mature biofilms		GO:0003959 NADPH dehydrogenase activity |
orf19.6491	3.22125	1.32877e-05		Predicted ORF in Assemblies 19, 20 and 21
orf19.6078	3.19052	7.97837e-05	POL93	Predicted ORF in retrotransposon Tca8 with similarity to the Pol region of retrotransposons encoding reverse transcriptase, protease and integrase; downregulated in response to ciclopirox olamine; induced upon biofilm formation
orf19.735	3.14989	0.00150844		Putative DNA-binding transcription factor; putative TFIID subunit; flucytosine repressed; merged with orf19.6193 in Assembly 20
orf19.7088	3.11388	0.0005289		Predicted ORF in Assemblies 19, 20 and 21	GO:0006400 tRNA modification | GO:0000723 telomere maintenance |	GO:0043047 single-stranded telomeric DNA binding |	GO:0005737 cytoplasm |
orf19.5614	3.11151	0.000128124		Predicted ORF in Assemblies 19, 20 and 21	GO:0006260 DNA replication | GO:0006401 RNA catabolic process | GO:0007047 cell wall organization |	GO:0004523 ribonuclease H activity |	GO:0005623 cell |
orf19.6192	3.06353	0.00112869		Predicted ORF in Assemblies 19, 20 and 21; Plc1p-regulated; possibly spurious ORF (Annotation Working Group prediction)
orf19.776	3.05756	0.000589447		Predicted ORF in Assemblies 19, 20 and 21	GO:0007062 sister chromatid cohesion | GO:0007131 reciprocal meiotic recombination | GO:0051177 meiotic sister chromatid cohesion | GO:0007130 synaptonemal complex assembly |		GO:0000780 condensed nuclear chromosome, centromeric region |
orf19.5469	3.03541	0.00103603		Predicted ORF in Assemblies 19, 20 and 21; shows colony morphology-related gene regulation by Ssn6p
orf19.3684	3.00539	0.000290418		Predicted ORF in Assemblies 19, 20 and 21	GO:0030437 ascospore formation | GO:0009062 fatty acid catabolic process |	GO:0008670 2,4-dienoyl-CoA reductase (NADPH) activity |	GO:0005782 peroxisomal matrix |
orf19.7389	2.99735	2.33414e-05	REV3	Protein not essential for viability; similar to S. cerevisiae Rev3p, which is a subunit of DNA polymerase zeta	GO:0006281 DNA repair | GO:0042276 error-prone postreplication DNA repair |	GO:0003887 DNA-directed DNA polymerase activity |	GO:0005634 nucleus | GO:0016035 zeta DNA polymerase complex | GO:0005739 mitochondrion |
orf19.91	2.99245	0.000339852		Predicted ORF in Assemblies 19, 20 and 21
orf19.535	2.94742	0.00219881	RBR1	Glycosylphosphatidylinositol (GPI)-anchored cell wall protein required for filamentous growth at acidic pH; expression is repressed by Rim101p and activated by Nrg1p			GO:0009986 cell surface |
orf19.69	2.925	0.00313563		Predicted ORF in Assemblies 19, 20 and 21; possibly spurious ORF (Annotation Working Group prediction); transcriptionally activated by Mnl1p under weak acid stress
orf19.2030	2.91367	0.000785289		Predicted ORF in Assemblies 19, 20 and 21; greater mRNA abundance observed in a cyr1 or ras1 homozygous null mutant than in wild type			GO:0005886 plasma membrane |
orf19.6311	2.87746	0.0136046		Predicted ORF in Assemblies 19, 20 and 21
orf19.4981	2.87104	0.00291797		Predicted ORF in Assemblies 19, 20 and 21
orf19.3292	2.84799	2.29155e-05		Predicted ORF in Assemblies 19, 20 and 21	GO:0006979 response to oxidative stress |	GO:0000318 protein-methionine-R-oxide reductase activity | GO:0033743 peptide-methionine (R)-S-oxide reductase activity |
orf19.4630	2.81148	0.0220843	CPA1	Putative carbamoyl-phosphate synthase subunit; alkaline downregulated; transcription is upregulated in both intermediate and mature biofilms	GO:0006526 arginine biosynthetic process |	GO:0004088 carbamoyl-phosphate synthase (glutamine-hydrolyzing) activity |	GO:0005739 mitochondrion | GO:0005829 cytosol | GO:0005951 carbamoyl-phosphate synthase complex |
orf19.946	2.79552	0.000235553	MET14	Predicted ORF in Assemblies 19, 20 and 21; predicted role in sulfur metabolism; induced upon biofilm formation; possibly adherence-induced	GO:0000103 sulfate assimilation | GO:0006555 methionine metabolic process | GO:0042493 response to drug |	GO:0004020 adenylylsulfate kinase activity |	GO:0005622 intracellular |
orf19.4506	2.76471	0.00184604	LYS22	Putative homocitrate synthase; fungal-specific (no human or murine homolog); repressed by nitric oxide; protein level decreased in stationary phase cultures	GO:0019878 lysine biosynthetic process via aminoadipic acid |	GO:0004410 homocitrate synthase activity |	GO:0005634 nucleus |
orf19.7362	2.76292	0.000207944	SKN1	Protein with predicted role in beta-1,6-glucan synthesis; probable N-glycosylated type II membrane protein; transcription and change in mRNA length induced by yeast-hyphal transition; transcription induced by Rim101p or caspofungin	GO:0006078 1,6-beta-glucan biosynthetic process |		GO:0016021 integral to membrane |
orf19.589	2.75356	0.00553587	VPS21	Late endosomal Rab small monomeric GTPase involved in transport of endocytosed proteins to the vacuole; involved in filamentous growth and virulence	GO:0006897 endocytosis | GO:0006623 protein targeting to vacuole | GO:0009405 pathogenesis | GO:0007038 endocytosed protein transport to vacuole |	GO:0005525 GTP binding | GO:0003924 GTPase activity |	GO:0005741 mitochondrial outer membrane | GO:0005770 late endosome |
orf19.7625	2.7294	0.000205642	PGA1	Putative GPI-anchored protein of unknown function; induced during cell wall regeneration			GO:0009986 cell surface |
orf19.1993	2.71536	0.00817807		Predicted ORF in Assemblies 19, 20 and 21	GO:0043248 proteasome assembly | GO:0006511 ubiquitin-dependent protein catabolic process |	GO:0004175 endopeptidase activity | GO:0005198 structural molecule activity |	GO:0008541 proteasome regulatory particle, lid subcomplex | GO:0034515 proteasome storage granule |
orf19.1169	2.69242	0.00229509		Predicted ORF in Assemblies 19, 20 and 21			GO:0005739 mitochondrion |
orf19.532	2.66725	0.0392386	RBR2	Cell wall protein; expression is repressed by Rim101p; expression is regulated upon white-opaque switching; transcription is repressed in response to alpha pheromone in SpiderM medium; macrophage-induced gene	GO:0007047 cell wall organization |	GO:0005199 structural constituent of cell wall |	GO:0009986 cell surface | GO:0009277 fungal-type cell wall |
orf19.3829	2.65174	0.00206527	PHR1	Glycosidase of cell surface; may act on cell-wall beta-1,3-glucan prior to beta-1,6-glucan linkage; E169 and E270 at active site; role in systemic but not vaginal virulence (neutral, not low pH); high pH or filamentation induced	GO:0007047 cell wall organization | GO:0044117 growth of symbiont in host | GO:0044114 development of symbiont in host | GO:0030448 hyphal growth | GO:0009405 pathogenesis | GO:0042493 response to drug | GO:0031505 fungal-type cell wall organization |	GO:0042123 glucanosyltransferase activity | GO:0004553 hydrolase activity, hydrolyzing O-glycosyl compounds | GO:0042124 1,3-beta-glucanosyltransferase activity |	GO:0009986 cell surface | GO:0030446 hyphal cell wall | GO:0030445 yeast-form cell wall | GO:0009277 fungal-type cell wall | GO:0005886 plasma membrane | GO:0046658 anchored to plasma membrane |
orf19.3755	2.63774	0.00339297		Predicted ORF in Assemblies 19, 20 and 21		GO:0003735 structural constituent of ribosome |	GO:0005762 mitochondrial large ribosomal subunit |
orf19.3831	2.63109	7.39035e-05		Predicted ORF in Assemblies 19, 20 and 21	GO:0032211 negative regulation of telomere maintenance via telomerase | GO:0000494 box C/D snoRNA 3'-end processing |	GO:0010521 telomerase inhibitor activity |	GO:0005730 nucleolus | GO:0005654 nucleoplasm |
orf19.2920	2.61144	4.92667e-05		Predicted ORF in Assemblies 19, 20 and 21	GO:0042254 ribosome biogenesis |		GO:0005737 cytoplasm | GO:0005840 ribosome |
orf19.5811	2.61061	0.0155106	MET1	Putative uroporphyrin-3 C-methyltransferase; enzyme of methionine biosynthesis; upregulated in the presence of human whole blood or polymorphonuclear (PMN) cells; Hog1p-induced; fungal-specific (no human or murine homolog)	GO:0009086 methionine biosynthetic process | GO:0006780 uroporphyrinogen III biosynthetic process | GO:0000103 sulfate assimilation | GO:0042493 response to drug | GO:0019354 siroheme biosynthetic process |	GO:0004851 uroporphyrin-III C-methyltransferase activity |
orf19.1048	2.61041	0.000271065	IFD6	Aldo-keto reductase family member; similar to aryl alcohol dehydrogenases, S. cerevisiae Ypl088wp; increased protein correlates with MDR1 overexpression (but not CDR1 or CDR2) in fluconazole-resistant clinical isolates; farnesol regulated	GO:0006081 cellular aldehyde metabolic process | GO:0042710 biofilm formation |	GO:0018456 aryl-alcohol dehydrogenase activity |
orf19.2062	2.60093	0.00753192	SOD4	Copper- and zinc-containing superoxide dismutase; role in response to host innate immune ROS; regulated on white-opaque switching; ciclopirox olamine induced; caspofungin repressed; member of family that includes SOD1, SOD4, SOD5, and SOD6	GO:0000303 response to superoxide | GO:0052059 evasion or tolerance by symbiont of host-produced reactive oxygen species |	GO:0004784 superoxide dismutase activity |	GO:0009986 cell surface | GO:0030445 yeast-form cell wall | GO:0009277 fungal-type cell wall | GO:0030446 hyphal cell wall |
orf19.2952	2.59197	0.0065981	EXG2	Protein similar to S. cerevisiae Exg2p, which is an exo-1,3-beta-glucosidase; predicted Kex2p substrate; induced during cell wall regeneration	GO:0006073 cellular glucan metabolic process | GO:0007047 cell wall organization |	GO:0004338 glucan 1,3-beta-glucosidase activity |	GO:0009986 cell surface | GO:0009277 fungal-type cell wall | GO:0046658 anchored to plasma membrane |
orf19.4718	2.59091	0.0103481	TRP5	Predicted tryptophan synthase; Gcn4p-regulated; upregulated in biofilm; identified in detergent-resistant membrane fraction (possible lipid raft component); predicted N-terminal acetylation; S. cerevisiae ortholog is Gcn4p regulated	GO:0000162 tryptophan biosynthetic process |	GO:0004834 tryptophan synthase activity |	GO:0005624 membrane fraction | GO:0005634 nucleus | GO:0005737 cytoplasm |
orf19.2570	2.58582	1.4018e-07		Predicted ORF in Assemblies 19, 20 and 21
orf19.7458	2.5841	0.000585315		Predicted ORF in Assemblies 19, 20 and 21
orf19.3737	2.57704	1.72423e-07		Predicted ORF in Assemblies 19, 20 and 21; transcription is downregulated in response to treatment with ciclopirox olamine
orf19.842	2.56957	1.50902e-05	ASR3	Gene regulated by cAMP and by osmotic stress; greater mRNA abundance observed in a cyr1 or ras1 homozygous null mutant than in wild type; possibly spurious ORF (Annotation Working Group prediction)
orf19.2125	2.56536	0.0321951		Predicted ORF in Assemblies 19, 20 and 21
orf19.7214	2.54411	0.00909765		Similar to glucan 1,3-beta-glucosidase; regulated by Nrg1p, Tup1p; possibly regulated by Tac1p; induced upon biofilm formation; induced by nitric oxide; induced during cell wall regeneration; detected by mass spec in stationary phase			GO:0005737 cytoplasm |
orf19.1339	2.5396	0.000110688	CPY1	Carboxypeptidase Y; transcriptionally regulated at yeast-hyphal transition or macrophage response; upregulated in the presence of human neutrophils; regulated by Gcn2p and Gcn4p; putative N-glycosylation	GO:0007039 vacuolar protein catabolic process | GO:0046938 phytochelatin biosynthetic process |	GO:0004180 carboxypeptidase activity | GO:0004185 serine-type carboxypeptidase activity |	GO:0000324 fungal-type vacuole | GO:0005783 endoplasmic reticulum |
orf19.2829	2.5347	0.00444446		Predicted ORF in Assemblies 19, 20 and 21	GO:0015031 protein transport |		GO:0005635 nuclear envelope | GO:0005783 endoplasmic reticulum |
orf19.7261	2.52695	0.00659599		Predicted ORF in Assemblies 19, 20 and 21	GO:0016192 vesicle-mediated transport |	GO:0005093 Rab GDP-dissociation inhibitor activity |	GO:0005625 soluble fraction | GO:0005624 membrane fraction |
orf19.6873.1	2.49955	0.0299249		ORF Predicted by Annotation Working Group	GO:0000080 G1 phase of mitotic cell cycle | GO:0017183 peptidyl-diphthamide biosynthetic process from peptidyl-histidine | GO:0002098 tRNA wobble uridine modification |	GO:0005506 iron ion binding | GO:0008270 zinc ion binding | GO:0009055 electron carrier activity |	GO:0005634 nucleus | GO:0005737 cytoplasm |
orf19.201	2.49372	0.0226206		Predicted ORF in Assemblies 19, 20 and 21; unmerged from orf19.202 in a revision of Assembly 21
orf19.5141	2.47913	0.0017101		Predicted ORF in Assemblies 19, 20 and 21
orf19.6382	2.47663	0.00074517		Putative MRP/CFTR-subfamily ABC transporter; member of multidrug resistance-associated protein (MRP) subfamily of ABC family; similar to S. cerevisiae Bpt1p	GO:0006810 transport |	GO:0042626 ATPase activity, coupled to transmembrane movement of substances | GO:0005524 ATP binding |	GO:0016021 integral to membrane |
orf19.2204	2.47375	0.000373135		Predicted ORF in Assemblies 19, 20 and 21
orf19.5076.1	2.47138	0.0180173		ORF added to Assembly 21 based on comparative genome analysis
orf19.1323	2.46437	0.000106175		Phosphorylated protein of unknown function; predicted ORF in Assemblies 19, 20 and 21	GO:0006896 Golgi to vacuole transport |		GO:0030123 AP-3 adaptor complex |
orf19.7436.1	2.4526	0.00185697	ECM15	ORF Predicted by Annotation Working Group; caspofungin repressed	GO:0007047 cell wall organization |		GO:0005634 nucleus | GO:0005737 cytoplasm |
orf19.4132	2.45049	0.0001488		Predicted ORF in Assemblies 19, 20 and 21			GO:0005737 cytoplasm | GO:0005886 plasma membrane |
orf19.7657	2.45024	0.00751054	POP3	Predicted ORF in Assemblies 19, 20 and 21; decreased expression in response to prostaglandins	GO:0008033 tRNA processing | GO:0006364 rRNA processing | GO:0006379 mRNA cleavage | GO:0034965 intronic box C/D snoRNA processing |	GO:0004526 ribonuclease P activity | GO:0000171 ribonuclease MRP activity |	GO:0005655 nucleolar ribonuclease P complex | GO:0000172 ribonuclease MRP complex |
orf19.709	2.44946	0.000132891	PUP2	Alpha5 subunit of the 20S proteasome; macrophage/pseudohyphal-repressed; regulated by Gcn2p and Gcn4p; protein detected by mass spec in exponential and stationary phase cultures	GO:0006511 ubiquitin-dependent protein catabolic process | GO:0006950 response to stress |	GO:0004175 endopeptidase activity |	GO:0019773 proteasome core complex, alpha-subunit complex | GO:0005839 proteasome core complex | GO:0034515 proteasome storage granule |
orf19.1531	2.44571	0.00349161		Predicted ORF in Assemblies 19, 20 and 21	GO:0006379 mRNA cleavage | GO:0006378 mRNA polyadenylation |	GO:0046982 protein heterodimerization activity | GO:0003723 RNA binding |	GO:0005739 mitochondrion | GO:0005849 mRNA cleavage factor complex |
orf19.2202	2.43315	0.00265119		Predicted ORF in Assemblies 19, 20 and 21; transcription is induced in response to alpha pheromone in SpiderM medium
orf19.7178	2.42776	0.000183067	PRE5	Alpha6 subunit of the 20S proteasome; regulated by Gcn4p; induced in response to amino acid starvation (3-aminotriazole treatment)	GO:0006511 ubiquitin-dependent protein catabolic process |	GO:0004175 endopeptidase activity |	GO:0019773 proteasome core complex, alpha-subunit complex | GO:0005839 proteasome core complex | GO:0034515 proteasome storage granule |
orf19.7421	2.42338	9.6432e-05	CYP5	Protein described as a peptidyl-prolyl cis-trans isomerase; macrophage-downregulated protein level; protein level decreased in stationary phase cultures	GO:0006950 response to stress |	GO:0003755 peptidyl-prolyl cis-trans isomerase activity |	GO:0005783 endoplasmic reticulum |
orf19.4102	2.41984	1.60559e-07	RPN10	Predicted ORF in Assemblies 19, 20 and 21; macrophage/pseudohyphal-repressed; regulated by Gcn2p and Gcn4p	GO:0006511 ubiquitin-dependent protein catabolic process |	GO:0004175 endopeptidase activity | GO:0031593 polyubiquitin binding |	GO:0008540 proteasome regulatory particle, base subcomplex |
orf19.7531	2.4138	0.00401538		Predicted ORF in Assemblies 19, 20 and 21; transcription is induced upon yeast-hyphal transition; benomyl or caspofungin induced; protein detected by mass spec in stationary phase cultures			GO:0005737 cytoplasm |
orf19.3609	2.40784	4.7112e-05	UTP15	Predicted ORF in Assemblies 19, 20 and 21; mutation confers resistance to 5-fluorocytosine (5-FC); physically interacts with TAP-tagged Nop1p	GO:0042493 response to drug | GO:0045943 positive regulation of transcription from RNA polymerase I promoter | GO:0000462 maturation of SSU-rRNA from tricistronic rRNA transcript (SSU-rRNA, 5.8S rRNA, LSU-rRNA) |	GO:0030515 snoRNA binding |	GO:0005732 small nucleolar ribonucleoprotein complex | GO:0033553 rDNA heterochromatin | GO:0034455 t-UTP complex | GO:0032040 small-subunit processome |
orf19.6324	2.40202	0.00451381	VID27	Protein similar to S. cerevisiae Vid27p; transposon mutation affects filamentous growth; mutation confers hypersensitivity to toxic ergosterol analog; fungal-specific (no human or murine homolog)	GO:0030447 filamentous growth | GO:0042493 response to drug |		GO:0005737 cytoplasm |
orf19.5632	2.39989	0.00685929		Predicted ORF from Assembly 19; merged with orf19.377 in Assembly 20
orf19.5037	2.3937	0.000276756		Protein not essential for viability
orf19.5635	2.37456	0.00316506	PGA7	Protein described as a putative precursor of a hyphal surface antigen; putative GPI-anchor; induced by ciclopirox olamine, ketoconazole, or by Rim101p at pH 8; regulated during planktonic growth; induced during cell wall regeneration			GO:0009986 cell surface |
orf19.425	2.36551	9.77442e-05		Protein not essential for viability
orf19.4153	2.34064	8.88439e-05		Predicted ORF in Assemblies 19, 20 and 21	GO:0045116 protein neddylation |	GO:0019781 NEDD8 activating enzyme activity |
orf19.797	2.32757	0.00595789	BAT21	Protein described as a branched chain amino acid aminotransferase; regulated by Gcn4p, Gcn2p; induced in response to amino acid starvation (3-aminotriazole treatment)	GO:0009083 branched chain family amino acid catabolic process | GO:0009082 branched chain family amino acid biosynthetic process |	GO:0004084 branched-chain-amino-acid transaminase activity |	GO:0005634 nucleus | GO:0005737 cytoplasm |
orf19.5110	2.32525	9.97696e-06	OPY2	Predicted ORF in Assemblies 19, 20 and 21	GO:0007231 osmosensory signaling pathway | GO:0000751 cell cycle arrest in response to pheromone |		GO:0000324 fungal-type vacuole | GO:0016021 integral to membrane | GO:0005886 plasma membrane |
orf19.4527	2.32369	0.00050345	HGT1	High-affinity glucose transporter, member of major facilitator superfamily; transcription induced by progesterone and by drugs including chloramphenicol and benomyl; likely essential for growth, based on an insertional mutagenesis strategy	GO:0015758 glucose transport | GO:0042493 response to drug | GO:0008643 carbohydrate transport |	GO:0005355 glucose transmembrane transporter activity | GO:0051119 sugar transmembrane transporter activity |	GO:0016021 integral to membrane | GO:0005887 integral to plasma membrane | GO:0016020 membrane | GO:0005886 plasma membrane |
orf19.2172	2.32079	0.00883039	ARA1	D-Arabinose dehydrogenase; in dehydro-D-arabinono-1,4-lactone biosynthesis; NADP+ cofactor; active toward D-arabinose, L-fucose, L-xylose, L-galactose; inhibited by metal ions, thiol group-specific reagents; induced on polystyrene adherence	GO:0019752 carboxylic acid metabolic process | GO:0005975 carbohydrate metabolic process |	GO:0045290 D-arabinose 1-dehydrogenase [NAD(P)+] activity |	GO:0005829 cytosol |
orf19.2487	2.31412	0.0131526		Predicted ORF in Assemblies 19, 20 and 21			GO:0005634 nucleus | GO:0005737 cytoplasm |
orf19.2886	2.31309	0.000142323	CEK1	ERK-family protein kinase, required for wild-type yeast-hyphal switching, mating efficiency, and virulence in a mouse model; Cst20p-Hst7p-Cek1p-Cph1p MAPK pathway regulates mating, and invasive hyphal growth under some conditions	GO:0009405 pathogenesis | GO:0030448 hyphal growth | GO:0000165 MAPKKK cascade | GO:0000747 conjugation with cellular fusion | GO:0007124 pseudohyphal growth | GO:0031505 fungal-type cell wall organization | GO:0042493 response to drug | GO:0006468 protein amino acid phosphorylation | GO:0000750 pheromone-dependent signal transduction involved in conjugation with cellular fusion | GO:0007050 cell…	GO:0004672 protein kinase activity | GO:0004707 MAP kinase activity |	GO:0043332 mating projection tip | GO:0005739 mitochondrion | GO:0005634 nucleus |
orf19.2623	2.3111	0.00448146	ECM22	Putative transcription factor with zinc cluster DNA-binding motif	GO:0016126 sterol biosynthetic process | GO:0006355 regulation of transcription, DNA-dependent |	GO:0003702 RNA polymerase II transcription factor activity | GO:0003700 transcription factor activity |	GO:0005634 nucleus | GO:0005737 cytoplasm |
orf19.59	2.29714	0.0012988	REI1	Predicted ORF in Assemblies 19, 20 and 21; decreased expression in response to prostaglandins	GO:0007117 budding cell bud growth | GO:0006913 nucleocytoplasmic transport | GO:0000278 mitotic cell cycle | GO:0042273 ribosomal large subunit biogenesis |	GO:0043565 sequence-specific DNA binding |	GO:0030687 preribosome, large subunit precursor | GO:0005737 cytoplasm | GO:0022625 cytosolic large ribosomal subunit |
orf19.4795	2.29705	0.0199393		Predicted ORF in Assemblies 19, 20 and 21
orf19.5793	2.29332	5.88016e-06	PR26	Protein with similarity to proteasomal 26S regulatory subunit of S. cerevisiae, H. sapiens, Methanobacterium thermoautotrophicum (Archaebacterium)	GO:0006511 ubiquitin-dependent protein catabolic process |	GO:0004175 endopeptidase activity | GO:0016887 ATPase activity |	GO:0005838 proteasome regulatory particle | GO:0008540 proteasome regulatory particle, base subcomplex |
orf19.458.1	2.28733	0.000954383		ORF added to Assembly 21 based on comparative genome analysis
orf19.6592	2.28484	0.010996		Predicted membrane transporter, member of the aromatic acid:proton symporter (AAHS) family, major facilitator superfamily (MFS)	GO:0015849 organic acid transport |	GO:0005342 organic acid transmembrane transporter activity |	GO:0016020 membrane |
orf19.5741	2.27863	4.0439e-05	ALS1	Adhesin; ALS family of cell-surface glycoproteins; adhesion, virulence roles; immunoprotective; in band at hyphal base; amyloid domain; biofilm-induced; Rfg1p, Ssk1p, growth-regulated; strain background affects expression	GO:0016337 cell-cell adhesion | GO:0030448 hyphal growth | GO:0030260 entry into host cell | GO:0007155 cell adhesion | GO:0009405 pathogenesis | GO:0044406 adhesion to host | GO:0000752 agglutination involved in conjugation with cellular fusion | GO:0044416 induction by symbiont of host defense response | GO:0044011 single-species biofilm formation on inanimate substrate | GO:0043709 cell adhesi…	GO:0005515 protein binding | GO:0050839 cell adhesion molecule binding |	GO:0009277 fungal-type cell wall | GO:0009986 cell surface | GO:0030445 yeast-form cell wall | GO:0030446 hyphal cell wall |
orf19.4230	2.27604	0.00020127		Predicted ORF in Assemblies 19, 20 and 21; protein detected by mass spec in exponential and stationary phase cultures	GO:0006511 ubiquitin-dependent protein catabolic process | GO:0043248 proteasome assembly |	GO:0004175 endopeptidase activity |	GO:0019774 proteasome core complex, beta-subunit complex | GO:0034515 proteasome storage granule |
orf19.5645	2.27404	7.07512e-05	MET15	O-acetylhomoserine O-acetylserine sulfhydrylase; involved in sulfur amino acid biosynthesis; immunogenic; Hog1p, biofilm, possibly adherence-induced; brown colony color of homozygous mutant in Pb(2+) medium is visual selection marker	GO:0009086 methionine biosynthetic process | GO:0042493 response to drug |	GO:0003961 O-acetylhomoserine aminocarboxypropyltransferase activity | GO:0004124 cysteine synthase activity |	GO:0030446 hyphal cell wall | GO:0005625 soluble fraction | GO:0005829 cytosol | GO:0001950 plasma membrane enriched fraction | GO:0005737 cytoplasm |
orf19.5387	2.27008	0.000226035	VPS8	Protein described as a vacuolar sorting protein; downregulated upon adherence to polystyrene	GO:0045324 late endosome to vacuole transport |		GO:0033263 CORVET complex | GO:0005624 membrane fraction |
orf19.3122.2	2.26951	0.000245899		ORF Predicted by Annotation Working Group
orf19.4025	2.26147	0.000672248	PRE1	Upregulated by Rim101p at acid pH; flucytosine induced; amphotericin B repressed	GO:0006950 response to stress | GO:0006511 ubiquitin-dependent protein catabolic process |	GO:0004175 endopeptidase activity |	GO:0019774 proteasome core complex, beta-subunit complex | GO:0005634 nucleus |
orf19.716	2.26104	0.0419462		Predicted ORF in Assemblies 19, 20 and 21; regulated by Nrg1p, Tup1p; transcription is repressed in response to alpha pheromone in SpiderM medium
orf19.4599	2.25319	0.0217435	PHO89	Putative phosphate permease; expression is regulated upon white-opaque switching; alkaline upregulated by Rim101p; induced upon biofilm formation; possibly adherence-induced	GO:0006817 phosphate transport | GO:0006796 phosphate metabolic process | GO:0055085 transmembrane transport |	GO:0048249 high affinity phosphate transmembrane transporter activity | GO:0015319 sodium |	GO:0005886 plasma membrane |
orf19.2627	2.24919	0.00923082	SHE3-3	Protein similar to S. cerevisiae She3p; transposon mutation affects filamentous growth; merged with orf19.729 in Assembly 20
orf19.1564	2.24354	0.000358893		Predicted ORF in Assemblies 19, 20 and 21			GO:0005783 endoplasmic reticulum | GO:0005886 plasma membrane |
orf19.1577	2.24272	0.00262487		Predicted ORF in Assemblies 19, 20 and 21	GO:0006350 transcription |	GO:0003700 transcription factor activity |	GO:0005634 nucleus |
orf19.1237	2.23805	0.00748149	ARO9	Aromatic transaminase of the Ehrlich fusel oil pathway of aromatic alcohol biosynthesis; Rim101p-dependent pH-regulation (alkaline induced)	GO:0000949 aromatic amino acid family catabolic process to alcohol via Ehrlich pathway |	GO:0008793 aromatic-amino-acid |	GO:0005634 nucleus | GO:0005737 cytoplasm |
orf19.3433	2.2362	0.00872651	OYE23	Putative NAPDH dehydrogenase; induced by nitric oxide, benomyl; oxidative stress-induced via Cap1p; fungal-specific (no human or murine homolog)		GO:0003959 NADPH dehydrogenase activity |
orf19.2832	2.2356	0.000167117	INN1	Protein with similarity to S. cerevisiae Inn1p, which is an essential protein of the contractile actomyosin ring required for ingression of the plasma membrane into the bud neck during cytokinesis; contains a C2 membrane targeting domain	GO:0051276 chromosome organization | GO:0000281 cytokinesis after mitosis |		GO:0000142 cellular bud neck contractile ring |
orf19.1358	2.23541	0.00290728	GCN4	Transcriptional activator of general amino acid control response; required for Efg1p-dependent pseudohyphal filament induction by amino acid starvation but not by serum; upregulated in the presence of human whole blood or PMN cells	GO:0045944 positive regulation of transcription from RNA polymerase II promoter | GO:0030447 filamentous growth | GO:0044011 single-species biofilm formation on inanimate substrate | GO:0042594 response to starvation | GO:0030448 hyphal growth | GO:0006357 regulation of transcription from RNA polymerase II promoter | GO:0008652 cellular amino acid biosynthetic process | GO:0006355 regulation of t…	GO:0016563 transcription activator activity | GO:0003700 transcription factor activity | GO:0043565 sequence-specific DNA binding |	GO:0005634 nucleus |
orf19.5809	2.23194	0.00117611		Putative arylformamidase, enzyme of the NAD biosynthesis pathway; Gcn4p-regulated	GO:0009435 NAD biosynthetic process | GO:0034354 de novo NAD biosynthetic process from tryptophan | GO:0034276 kynurenic acid biosynthetic process |	GO:0004061 arylformamidase activity | GO:0016212 kynurenine-oxoglutarate transaminase activity |	GO:0005739 mitochondrion |
orf19.2242	2.21961	0.00381131	PRB1	Putative endoprotease B; regulated by heat, carbon source (GlcNAc-induced), nitrogen, macrophage response, human neutrophils; putative D200-H232-S389 catalytic triad; similar to (but does not replace) S. cerevisiae vacuolar B protease Prb1p	GO:0007039 vacuolar protein catabolic process | GO:0006508 proteolysis | GO:0042594 response to starvation |	GO:0004252 serine-type endopeptidase activity |	GO:0000324 fungal-type vacuole |
orf19.2837	2.21343	0.000419291	ALG5	Putative glucosyltransferase involved in cell wall mannan biosynthesis	GO:0006487 protein amino acid N-linked glycosylation |	GO:0004581 dolichyl-phosphate beta-glucosyltransferase activity |	GO:0005789 endoplasmic reticulum membrane |
orf19.3340	2.19689	0.000560775	SOD2	Mitochondrial Mn-containing superoxide dismutase; protection against oxidative stress; active as homotetramer; N-terminal 34 amino acids removed upon mitochondrial import; H2O2-induced via Cap1p; alkaline downregulated, farnesol-induced	GO:0006800 oxygen and reactive oxygen species metabolic process | GO:0010226 response to lithium ion | GO:0001320 age-dependent response to reactive oxygen species during chronological cell aging | GO:0001302 replicative cell aging |	GO:0004784 superoxide dismutase activity |	GO:0005739 mitochondrion | GO:0005759 mitochondrial matrix |
orf19.2081	2.19232	0.00149257		Predicted ORF in Assemblies 19, 20 and 21	GO:0006409 tRNA export from nucleus | GO:0006608 snRNP protein import into nucleus | GO:0006408 snRNA export from nucleus | GO:0006610 ribosomal protein import into nucleus | GO:0006407 rRNA export from nucleus | GO:0006611 protein export from nucleus | GO:0006999 nuclear pore organization | GO:0006406 mRNA export from nucleus | GO:0006609 mRNA-binding (hnRNP) protein import into nucleus | GO:000…	GO:0005198 structural molecule activity |	GO:0005643 nuclear pore | GO:0005739 mitochondrion | GO:0005886 plasma membrane |
orf19.3585	2.18294	0.0366624		Predicted ORF in Assemblies 19, 20 and 21; regulated by Gcn4p; repressed in response to amino acid starvation (3-aminotriazole treatment)	GO:0018364 peptidyl-glutamine methylation | GO:0030488 tRNA methylation |	GO:0004809 tRNA (guanine-N2-)-methyltransferase activity | GO:0008276 protein methyltransferase activity |	GO:0005730 nucleolus | GO:0005737 cytoplasm |
orf19.3070.1	2.1772	0.0450484		ORF Predicted by Annotation Working Group; merged with orf19.1288 in Assembly 20
orf19.277	2.17326	2.78961e-05	THI6	Putative thiamin-phosphate pyrophosphorylase, hydroxyethylthiazole kinase; fungal-specific (no human or murine homolog)	GO:0009228 thiamin biosynthetic process |	GO:0004789 thiamin-phosphate diphosphorylase activity | GO:0004417 hydroxyethylthiazole kinase activity |	GO:0005829 cytosol |
orf19.5597	2.17247	0.00407412	POL5	Predicted ORF in Assemblies 19, 20 and 21; induced upon biofilm formation	GO:0006261 DNA-dependent DNA replication | GO:0009303 rRNA transcription |	GO:0003887 DNA-directed DNA polymerase activity |	GO:0005730 nucleolus |
orf19.805	2.17154	0.00647554		Predicted ORF in Assemblies 19, 20 and 21			GO:0005739 mitochondrion |
orf19.6500	2.16829	0.000398845	ECM42	Putative ornithine acetyltransferase; fungal-specific (no human or murine homolog); Gcn2p-, Gcn4p-regulated; clade-specific gene expression	GO:0007047 cell wall organization | GO:0006592 ornithine biosynthetic process |	GO:0004358 glutamate N-acetyltransferase activity | GO:0004042 amino-acid N-acetyltransferase activity |	GO:0005759 mitochondrial matrix |
orf19.390	2.16688	0.00138681	CDC42	Rho-type GTPase; required for budding and maintenance of hyphal growth; GGTase I geranylgeranylated; misexpression blocks hyphal growth, causes avirulence in mouse IV infection; shows actin-dependent localization to hyphal tip	GO:0000920 cell separation during cytokinesis | GO:0030448 hyphal growth | GO:0007114 cell budding | GO:0030010 establishment of cell polarity | GO:0009405 pathogenesis | GO:0007266 Rho protein signal transduction | GO:0001558 regulation of cell growth | GO:0031384 regulation of initiation of mating projection growth | GO:0000750 pheromone-dependent signal transduction involved in conjugation wit…	GO:0005525 GTP binding | GO:0004871 signal transducer activity | GO:0003924 GTPase activity |	GO:0001411 hyphal tip | GO:0005934 cellular bud tip | GO:0005935 cellular bud neck | GO:0016020 membrane | GO:0030428 cell septum | GO:0031562 hyphal tip polarisome | GO:0031521 spitzenkorper | GO:0043332 mating projection tip | GO:0005625 soluble fraction | GO:0005886 plasma membrane |
orf19.5785	2.16636	0.00130751		Predicted ORF in Assemblies 19, 20 and 21; greater mRNA abundance observed in a cyr1 or ras1 homozygous null mutant than in wild type; induced by nitric oxide; possibly spurious ORF (Annotation Working Group prediction)
orf19.6551.1	2.16584	0.000803897	STE18	ORF Predicted by Annotation Working Group; similar to S. cerevisiae Ste18p; expressed in opaque or white MTLa/MTLa or MTLalpha/MTLalpha, but not MTLa/MTLalpha cells; MTLa1p, MTLalpha2p bind promoter region	GO:0031684 heterotrimeric G-protein complex cycle | GO:0000750 pheromone-dependent signal transduction involved in conjugation with cellular fusion |	GO:0004871 signal transducer activity |	GO:0005834 heterotrimeric G-protein complex | GO:0005737 cytoplasm |
orf19.5076	2.16163	0.000510395	PFY1	Profilin, functional homolog of S. cerevisiae Pfy1p; hyphal-induced; macrophage/pseudohyphal-induced; regulated by Nrg1p, Tup1p; gene lacks intron (unlike S. cerevisiae PFY1); complements growth of S. cerevisiae srv2 mutant; nonessential	GO:0008154 actin polymerization or depolymerization | GO:0006970 response to osmotic stress | GO:0007121 bipolar cellular bud site selection | GO:0046907 intracellular transport | GO:0007120 axial cellular bud site selection |	GO:0003779 actin binding | GO:0003785 actin monomer binding |	GO:0005886 plasma membrane | GO:0005737 cytoplasm | GO:0000142 cellular bud neck contractile ring | GO:0030478 actin cap |
orf19.6948	2.15791	0.00320849	CCC1	Protein described as predicted manganese transporter; alkaline downregulated; shows colony morphology-related gene regulation by Ssn6p; repressed by nitric oxide	GO:0030026 cellular manganese ion homeostasis | GO:0015684 ferrous iron transport | GO:0006879 cellular iron ion homeostasis | GO:0006828 manganese ion transport | GO:0006874 cellular calcium ion homeostasis | GO:0030447 filamentous growth |	GO:0005384 manganese ion transmembrane transporter activity | GO:0015093 ferrous iron transmembrane transporter activity |	GO:0005624 membrane fraction | GO:0005794 Golgi apparatus | GO:0000329 fungal-type vacuole membrane | GO:0005886 plasma membrane |
orf19.6375	2.15565	0.0011879	RPS20	Putative ribosomal protein; genes encoding cytoplasmic ribosomal subunits, translation factors, and tRNA synthetases are downregulated upon phagocytosis by murine macrophage; transcription is positively regulated by Tbf1p	GO:0006412 translation | GO:0000462 maturation of SSU-rRNA from tricistronic rRNA transcript (SSU-rRNA, 5.8S rRNA, LSU-rRNA) |	GO:0003735 structural constituent of ribosome |	GO:0022627 cytosolic small ribosomal subunit |
orf19.5782	2.15463	0.000108999		Predicted ORF in Assemblies 19, 20 and 21			GO:0005739 mitochondrion |
orf19.7264	2.14762	0.000291577		Predicted ORF in Assemblies 19, 20 and 21	GO:0006511 ubiquitin-dependent protein catabolic process |	GO:0004175 endopeptidase activity |	GO:0008541 proteasome regulatory particle, lid subcomplex | GO:0005634 nucleus | GO:0034515 proteasome storage granule |
orf19.771	2.14699	0.000152567	LPG20	Protein of aldo-keto reductase family; nonessential; similar to aryl alcohol dehydrogenases, S. cerevisiae Ypl088wp, A. tumefaciens MocA; osmotic stress-induced, correlates with overexpression of MDR1 in fluconazole-resistant isolate	GO:0006081 cellular aldehyde metabolic process |	GO:0018456 aryl-alcohol dehydrogenase activity |
orf19.4371	2.13983	0.0206599	TAL1	Predicted ORF in Assemblies 19, 20 and 21; biofilm induced; oxidative stress-induced via Cap1p; induced by nitric oxide in yhb1 mutant; protein detected by mass spec in exponential and stationary phase cultures	GO:0006098 pentose-phosphate shunt |	GO:0004801 transaldolase activity |	GO:0005737 cytoplasm |
orf19.424	2.13475	0.00037261	TRP99	Protein described as thioredoxin peroxidase/alkyl hydroperoxide reductase; transcriptionally regulated by iron; expression greater in low iron; regulated by Gcn4p; induced in response to amino acid starvation (3-aminotriazole treatment)	GO:0006979 response to oxidative stress |	GO:0008379 thioredoxin peroxidase activity | GO:0008785 alkyl hydroperoxide reductase activity |	GO:0005737 cytoplasm |
orf19.1389	2.13454	0.00391242		Predicted ORF in Assemblies 19, 20 and 21	GO:0016071 mRNA metabolic process |	GO:0008143 poly(A) RNA binding |	GO:0005737 cytoplasm |
orf19.2098	2.12696	0.000578728	ARO8	Aromatic transaminase of the Ehrlich fusel oil pathway of aromatic alcohol biosynthesis; Rim101p-independent pH-regulation (alkaline induced); protein abundance is affected by URA3 expression in the CAI-4 strain background; Gcn4p-regulated	GO:0000949 aromatic amino acid family catabolic process to alcohol via Ehrlich pathway |	GO:0008793 aromatic-amino-acid | GO:0047536 2-aminoadipate transaminase activity |	GO:0005737 cytoplasm |
orf19.1391	2.12691	0.0132139		Predicted ORF in Assemblies 19, 20 and 21
orf19.3123	2.12648	0.000719561	RPT5	Predicted ORF in Assemblies 19, 20 and 21; transcription is regulated by Nrg1p and Mig1p; regulated by Gcn2p and Gcn4p; protein level decreased in stationary phase cultures	GO:0006511 ubiquitin-dependent protein catabolic process |	GO:0004175 endopeptidase activity | GO:0016887 ATPase activity |	GO:0008540 proteasome regulatory particle, base subcomplex |
orf19.1809	2.12014	0.000586116		Predicted 3-hydroxyacyl-CoA epimerase; upregulated upon phagocytosis; transcription is regulated by Mig1p; expression is regulated upon white-opaque switching; merged with orf19.1288 in Assembly 20
orf19.7068	2.11951	0.000240407	MAC1	Transcriptional regulator of CTR1, which encodes a copper transporter; activates CTR1 transcription under low-copper conditions; ectopic expression causes copper-sensitive stimulation of filamentation in S. cerevisiae	GO:0006827 high-affinity iron ion transport | GO:0006367 transcription initiation from RNA polymerase II promoter | GO:0006878 cellular copper ion homeostasis | GO:0045944 positive regulation of transcription from RNA polymerase II promoter | GO:0042493 response to drug | GO:0006876 cellular cadmium ion homeostasis | GO:0042176 regulation of protein catabolic process |	GO:0003700 transcription factor activity | GO:0003704 specific RNA polymerase II transcription factor activity |	GO:0005634 nucleus |
orf19.1998	2.11759	0.00049886		Predicted ORF in Assemblies 19, 20 and 21
orf19.1352	2.11329	0.00421747		Predicted ORF in Assemblies 19, 20 and 21	GO:0045039 protein import into mitochondrial inner membrane |	GO:0008565 protein transporter activity |	GO:0005744 mitochondrial inner membrane presequence translocase complex | GO:0042721 mitochondrial inner membrane protein insertion complex | GO:0005886 plasma membrane |
orf19.6528	2.10991	0.00529294		Predicted ORF in Assemblies 19, 20 and 21
orf19.1299	2.10955	0.00121409	RPN6	Predicted ORF in Assemblies 19, 20 and 21; regulated by Gcn2p and Gcn4p	GO:0043248 proteasome assembly | GO:0006511 ubiquitin-dependent protein catabolic process |	GO:0004175 endopeptidase activity | GO:0005198 structural molecule activity |	GO:0008541 proteasome regulatory particle, lid subcomplex | GO:0034515 proteasome storage granule |
orf19.2568	2.10861	0.000331306	IFU5	Predicted membrane protein; estradiol-induced; increased transcription is associated with CDR1 and CDR2 overexpression or fluphenazine treatment; gene has putative drug-responsive regulatory site; similar to S. cerevisiae Wwm1p			GO:0016020 membrane | GO:0005739 mitochondrion | GO:0005634 nucleus |
orf19.2444	2.10853	0.000830306	CHS7	Protein required for wild-type chitin synthase III activity; similar to (but not functional homolog of) S. cerevisiae Chs7p, which effects ER export of Chs3p; induced in homozygous cyr1 null mutant hyphae and ras1 yeast-form cells	GO:0051223 regulation of protein transport | GO:0006888 ER to Golgi vesicle-mediated transport | GO:0009405 pathogenesis | GO:0006038 cell wall chitin biosynthetic process | GO:0006457 protein folding |	GO:0051082 unfolded protein binding |	GO:0031224 intrinsic to membrane | GO:0005789 endoplasmic reticulum membrane |
orf19.5130	2.10814	0.0221502	PDI1	Protein described as protein disulfide-isomerase; antigenic in human; soluble protein in hyphae; transcription is induced upon filamentous growth	GO:0006457 protein folding |	GO:0003756 protein disulfide isomerase activity | GO:0015035 protein disulfide oxidoreductase activity |	GO:0009986 cell surface | GO:0005625 soluble fraction | GO:0005788 endoplasmic reticulum lumen |
orf19.6049	2.10424	0.000474787		Predicted ORF in Assemblies 19, 20 and 21	GO:0006468 protein amino acid phosphorylation | GO:0032465 regulation of cytokinesis |	GO:0030295 protein kinase activator activity |	GO:0005828 kinetochore microtubule | GO:0051233 spindle midzone | GO:0032133 chromosome passenger complex |
orf19.5283	2.10077	0.0421561		Predicted ORF from Assembly 19; merged with orf19.3512 in Assembly 20
orf19.252	2.10059	3.58575e-05		Predicted ORF in Assemblies 19, 20 and 21			GO:0005739 mitochondrion |
orf19.2400	2.09879	0.0413683		Predicted ORF in Assemblies 19, 20 and 21	GO:0000398 nuclear mRNA splicing, via spliceosome |		GO:0005634 nucleus | GO:0005737 cytoplasm |
orf19.3458	2.09633	0.001218		Predicted ORF in Assemblies 19, 20 and 21	GO:0032511 late endosome to vacuole transport via multivesicular body sorting pathway | GO:0006623 protein targeting to vacuole |		GO:0005739 mitochondrion | GO:0000329 fungal-type vacuole membrane | GO:0034424 Vps55/Vps68 complex |
orf19.1652	2.09252	0.000501261	POX1-3	Predicted acyl-CoA oxidase; farnesol regulated; protein detected by mass spec in stationary phase cultures	GO:0006635 fatty acid beta-oxidation |	GO:0003997 acyl-CoA oxidase activity |	GO:0005782 peroxisomal matrix |
orf19.5278	2.09111	0.0114746		Predicted ORF in Assemblies 19, 20 and 21			GO:0005739 mitochondrion |
orf19.2233	2.08998	7.73542e-05	PRE2	Protein described as beta-5 subunit of proteasome; macrophage-induced protein	GO:0006511 ubiquitin-dependent protein catabolic process |	GO:0004175 endopeptidase activity |	GO:0019774 proteasome core complex, beta-subunit complex |
orf19.2785	2.08562	0.00159225	ATP7	Putative subunit of the F1F0-ATPase complex; shows colony morphology-related gene regulation by Ssn6p; farnesol-, macrophage-downregulated protein abundance	GO:0006461 protein complex assembly | GO:0015986 ATP synthesis coupled proton transport |	GO:0046961 proton-transporting ATPase activity, rotational mechanism | GO:0046933 hydrogen ion transporting ATP synthase activity, rotational mechanism | GO:0016887 ATPase activity |	GO:0000274 mitochondrial proton-transporting ATP synthase, stator stalk | GO:0005886 plasma membrane |
orf19.6630	2.08497	0.000227361		ORF Predicted by Annotation Working Group
orf19.1089	2.08457	0.0108052	PEX11	Putative protein involved in fatty acid oxidation; expression is Tac1p-dependent	GO:0019395 fatty acid oxidation | GO:0016559 peroxisome fission |		GO:0005778 peroxisomal membrane |
orf19.4474	2.08182	4.57214e-05		Protein not essential for viability			GO:0005634 nucleus | GO:0005737 cytoplasm |
orf19.597	2.08099	5.06827e-05		Predicted ORF in Assemblies 19, 20 and 21; Gcn4p-regulated	GO:0009435 NAD biosynthetic process |	GO:0004061 arylformamidase activity |
orf19.5500	2.0787	0.0261079	MAK16	Predicted ORF in Assemblies 19, 20 and 21; decreased expression in response to prostaglandins	GO:0019048 virus-host interaction | GO:0000466 maturation of 5.8S rRNA from tricistronic rRNA transcript (SSU-rRNA, 5.8S rRNA, LSU-rRNA) | GO:0042273 ribosomal large subunit biogenesis | GO:0000463 maturation of LSU-rRNA from tricistronic rRNA transcript (SSU-rRNA, 5.8S rRNA, LSU-rRNA) |		GO:0030687 preribosome, large subunit precursor | GO:0005730 nucleolus |
orf19.3593	2.07713	0.0100277	RPT6	Predicted ORF in Assemblies 19, 20 and 21; transcription is regulated by Mig1p; regulated by Gcn2p and Gcn4p	GO:0006511 ubiquitin-dependent protein catabolic process |	GO:0004175 endopeptidase activity | GO:0016887 ATPase activity |	GO:0005634 nucleus | GO:0008540 proteasome regulatory particle, base subcomplex | GO:0034515 proteasome storage granule |
orf19.1327	2.07591	0.00347873	RBT1	Putative cell wall protein with similarity to Hwp1p, required for virulence; predicted to be cell-wall attached and glycosylated; Tup1p repressed; serum, hyphal and alkaline induced; farnesol, alpha factor induced; Rfg1p-, Rim101p-regulated	GO:0009405 pathogenesis | GO:0031505 fungal-type cell wall organization |		GO:0009986 cell surface | GO:0009277 fungal-type cell wall | GO:0030446 hyphal cell wall |
orf19.1825	2.07567	0.00086152		Protein not essential for viability; filament induced; regulated by Nrg1p, Rfg1p, Tup1p
orf19.7558	2.0676	0.0472903	YTA6	Protein similar to S. cerevisiae Yta6p ATPase; transposon mutation affects filamentous growth; transcriptionally activated by Mnl1p under weak acid stress	GO:0030447 filamentous growth |		GO:0005737 cytoplasm |
orf19.6114	2.06339	0.000566535		Predicted ORF in Assemblies 19, 20 and 21
orf19.6077	2.06029	0.00282768		Predicted ORF in Assemblies 19, 20 and 21; shows colony morphology-related gene regulation by Ssn6p			GO:0001950 plasma membrane enriched fraction |
orf19.6417	2.05928	0.0405707	TSR1	Predicted ORF in Assemblies 19, 20 and 21; decreased expression in response to prostaglandins	GO:0006364 rRNA processing |	GO:0043021 ribonucleoprotein binding |	GO:0030686 90S preribosome | GO:0005730 nucleolus | GO:0005737 cytoplasm |
orf19.7013	2.05886	0.00947348		Predicted ORF in Assemblies 19, 20 and 21
orf19.4175	2.04767	0.00347595	TOK1	Outwardly rectifying, noisily gated potassium channel; modulates sensitivity to human salivary histatin (Hst5); very similar to S. cerevisiae Tok1p	GO:0030007 cellular potassium ion homeostasis | GO:0006813 potassium ion transport |	GO:0005267 potassium channel activity |	GO:0005886 plasma membrane |
orf19.432	2.04752	0.00195936		Predicted ORF in Assemblies 19, 20 and 21
orf19.2865	2.04751	0.000417902		Predicted ORF from Assembly 19; merged with orf19.2425 in Assembly 20
orf19.5218	2.04667	0.000290986		Predicted ORF from Assembly 19; merged with orf19.4122 in Assembly 20
orf19.5844	2.04488	0.0150701		Predicted ORF in Assemblies 19, 20 and 21	GO:0007131 reciprocal meiotic recombination | GO:0000707 meiotic DNA recombinase assembly |		GO:0000794 condensed nuclear chromosome |
orf19.3625	2.04122	0.00204966		Predicted ORF in Assemblies 19, 20 and 21
orf19.3309	2.03807	0.00121434		Predicted ORF in Assemblies 19, 20 and 21
orf19.657	2.03669	0.000126219	SAM2	S-adenosylmethionine synthetase, localizes to surface of hyphal cells, but not yeast-form cells; possible biofilm-induced expression (reports differ); alkaline upregulated; Hog1p-induced; farnesol-downregulated	GO:0006556 S-adenosylmethionine biosynthetic process | GO:0006555 methionine metabolic process |	GO:0004478 methionine adenosyltransferase activity |	GO:0030446 hyphal cell wall | GO:0009986 cell surface | GO:0005886 plasma membrane |
orf19.5300	2.03097	0.000151798		Predicted ORF in Assemblies 19, 20 and 21; caspofungin induced	GO:0030433 ER-associated protein catabolic process |		GO:0030176 integral to endoplasmic reticulum membrane |
orf19.1597	2.02304	0.00127718	ABG1	Vacuolar membrane protein; depletion causes abnormal vacuolar morphology, cell separation defect, sensitivity to cell wall perturbation, and increased hyphal branching; essential gene with no mammalian homolog; Cyr1p-regulated	GO:0030448 hyphal growth | GO:0000920 cell separation during cytokinesis | GO:0007047 cell wall organization | GO:0007033 vacuole organization |		GO:0016021 integral to membrane | GO:0005774 vacuolar membrane |
orf19.1624	2.02016	0.00473387		Predicted ORF in Assemblies 19, 20 and 21	GO:0019048 virus-host interaction | GO:0006474 N-terminal protein amino acid acetylation |	GO:0004042 amino-acid N-acetyltransferase activity | GO:0004596 peptide alpha-N-acetyltransferase activity |	GO:0031417 NatC complex |
orf19.6486	2.01735	0.0302261	LDG3	Predicted ORF in Assemblies 19, 20 and 21; induced upon biofilm formation
orf19.501	2.01483	0.00101486		Predicted ORF in Assemblies 19, 20 and 21	GO:0006364 rRNA processing |	GO:0008173 RNA methyltransferase activity |	GO:0005730 nucleolus | GO:0030687 preribosome, large subunit precursor |
orf19.1287	2.01329	0.0497172		Predicted ORF in Assemblies 19, 20 and 21; possibly spurious ORF (Annotation Working Group prediction)
orf19.6191	2.0065	0.000536903	TLO8	Member of a family of telomere-proximal genes of unknown function; may be spliced in vivo
orf19.517	2.00476	0.000118934	HAP31	Protein described as a transcription factor that regulates CYC1; transcriptionally regulated by iron; expression greater in high iron	GO:0006350 transcription | GO:0006109 regulation of carbohydrate metabolic process |	GO:0003700 transcription factor activity | GO:0016563 transcription activator activity |	GO:0016602 CCAAT-binding factor complex |
orf19.2071	2.00093	0.00060544		Predicted ORF in Assemblies 19, 20 and 21; transcription is induced in response to alpha pheromone in SpiderM medium
orf19.1150.1	1.99987	0.000812085		ORF Predicted by Annotation Working Group
orf19.6160	1.99739	0.000847978		Predicted ORF in Assemblies 19, 20 and 21			GO:0045121 membrane raft | GO:0005739 mitochondrion |
orf19.2340	1.99716	0.00142023	CDC48	Protein described as microsomal ATPase; regulated by Gcn2p and Gcn4p; induced in response to amino acid starvation (3-aminotriazole treatment); macrophage/pseudohyphal-repressed	GO:0006906 vesicle fusion | GO:0015031 protein transport | GO:0030433 ER-associated protein catabolic process | GO:0000278 mitotic cell cycle |	GO:0016887 ATPase activity |	GO:0009986 cell surface | GO:0043332 mating projection tip | GO:0034098 Cdc48p-Npl4p-Ufd1p AAA ATPase complex | GO:0005829 cytosol | GO:0005634 nucleus | GO:0005792 microsome | GO:0000837 Doa10p ubiquitin ligase complex | GO:0005886 plasma membrane |
orf19.5833	1.99697	0.00993089		Predicted ORF in Assemblies 19, 20 and 21	GO:0015031 protein transport |		GO:0034098 Cdc48p-Npl4p-Ufd1p AAA ATPase complex |
orf19.5073	1.99369	0.00323681	DPM1	Protein with similarity to S. cerevisiae Dpm1p, which is dolichol phosphate mannose synthase; filament induced; Tup1p-regulated	GO:0006493 protein amino acid O-linked glycosylation | GO:0006487 protein amino acid N-linked glycosylation | GO:0006506 GPI anchor biosynthetic process |	GO:0004582 dolichyl-phosphate beta-D-mannosyltransferase activity |	GO:0005783 endoplasmic reticulum | GO:0005886 plasma membrane |
orf19.6029	1.99069	0.00101291	ROT1	Similar to S. cerevisiae Rot1p, which is involved in cell wall 1,6-beta-glucan biosynthesis; has predicted transmembrane region	GO:0007118 budding cell apical bud growth | GO:0033205 cytokinesis during cell cycle | GO:0006458 'de novo' protein folding | GO:0030950 establishment or maintenance of actin cytoskeleton polarity | GO:0007047 cell wall organization |	GO:0005515 protein binding |	GO:0016021 integral to membrane | GO:0005789 endoplasmic reticulum membrane |
orf19.6529	1.98954	0.00489241	CDC34	Transcription is regulated by Nrg1p and Tup1p, and by Gcn2p and Gcn4p	GO:0000082 G1/S transition of mitotic cell cycle | GO:0042787 protein ubiquitination during ubiquitin-dependent protein catabolic process | GO:0000209 protein polyubiquitination | GO:0051865 protein autoubiquitination | GO:0000086 G2/M transition of mitotic cell cycle | GO:0031146 SCF-dependent proteasomal ubiquitin-dependent protein catabolic process |	GO:0042803 protein homodimerization activity | GO:0004842 ubiquitin-protein ligase activity |	GO:0000152 nuclear ubiquitin ligase complex | GO:0005634 nucleus | GO:0019005 SCF ubiquitin ligase complex | GO:0005737 cytoplasm |
orf19.7504	1.98919	0.000151182		Predicted ORF in Assemblies 19, 20 and 21; Plc1p-regulated; induced in core caspofungin response
orf19.3320	1.98863	0.000410314		Predicted ORF in Assemblies 19, 20 and 21; possibly spurious ORF (Annotation Working Group prediction)
orf19.4012	1.98203	0.000534489	PCL5	Protein similar to S. cerevisiae Pcl5p and other cyclins for Pho85p kinase; Gcn4p-induced; suppresses toxicity of C. albicans Gcn4p overproduction in S. cerevisiae via increased Pho85p-dependent phosphorylation and degradation of Gcn4p	GO:0030448 hyphal growth | GO:0030447 filamentous growth | GO:0007049 cell cycle |	GO:0016538 cyclin-dependent protein kinase regulator activity |	GO:0000307 cyclin-dependent protein kinase holoenzyme complex |
orf19.7349	1.98175	0.0374256	CHS4	Activator of Chs3p chitin synthase; required for wild-type wall chitin content, but not for hyphal growth; mutant resistant to Calcofluor white; prenylation and 2 transmembrane segments predicted; functional homolog of S. cerevisiae Chs4p	GO:0006038 cell wall chitin biosynthetic process | GO:0006970 response to osmotic stress | GO:0000910 cytokinesis |	GO:0008047 enzyme activator activity |	GO:0016020 membrane | GO:0000142 cellular bud neck contractile ring | GO:0000144 cellular bud neck septin ring | GO:0005935 cellular bud neck | GO:0000131 incipient cellular bud site |
orf19.5206	1.98045	0.00252089		Predicted ORF in Assemblies 19, 20 and 21	GO:0000493 box H/ACA snoRNP assembly |	GO:0051082 unfolded protein binding |	GO:0005654 nucleoplasm |
orf19.1855	1.97564	0.00118926		Predicted membrane transporter, member of the anion:cation symporter (ACS) family, major facilitator superfamily (MFS); Gcn4p-regulated; flucytosine induced; ketoconazole-repressed; oxidative stress-induced via Cap1p	GO:0006820 anion transport |	GO:0015296 anion |	GO:0016020 membrane |
orf19.1359	1.97526	8.67318e-05		Predicted ORF in Assemblies 19, 20 and 21
orf19.3369	1.97286	0.0471498	MOH1	Protein similar to S. cerevisiae Moh1p; transcription is induced in response to alpha pheromone in SpiderM medium; transcriptionally activated by Mnl1p under weak acid stress
orf19.5313	1.96345	0.0416269		Predicted ORF from Assembly 19; merged with orf19.1430 in Assembly 20
orf19.698	1.96246	0.000158294		Predicted ORF in Assemblies 19, 20 and 21	GO:0048309 endoplasmic reticulum inheritance |		GO:0030176 integral to endoplasmic reticulum membrane |
orf19.3919	1.96227	0.0175462		Predicted ORF in Assemblies 19, 20 and 21	GO:0000022 mitotic spindle elongation | GO:0000070 mitotic sister chromatid segregation |	GO:0004197 cysteine-type endopeptidase activity |	GO:0005819 spindle | GO:0005634 nucleus | GO:0005737 cytoplasm |
orf19.1836	1.96224	0.0217189	APN2	Predicted ORF in Assemblies 19, 20 and 21; flucytosine induced	GO:0006284 base-excision repair |	GO:0004528 phosphodiesterase I activity | GO:0008081 phosphoric diester hydrolase activity | GO:0003906 DNA-(apurinic or apyrimidinic site) lyase activity | GO:0008311 double-stranded DNA specific 3'-5' exodeoxyribonuclease activity |
orf19.238	1.96049	0.000255877	CCP1	Similar to cytochrome-c peroxidase N terminus; transcription is negatively regulated by Rim101p or alkaline pH; transcription induced by interaction with macrophage or low iron; oxygen-induced activity	GO:0006979 response to oxidative stress |	GO:0004130 cytochrome-c peroxidase activity |	GO:0005758 mitochondrial intermembrane space |
orf19.5855	1.96022	0.000243698	MBP1	Predicted ORF in Assemblies 19, 20 and 21; non-periodic mRNA expression; predicted, conserved MBF binding sites upstream of G1/S-regulated genes	GO:0043193 positive regulation of gene-specific transcription | GO:0051726 regulation of cell cycle | GO:0006260 DNA replication |	GO:0003700 transcription factor activity | GO:0043565 sequence-specific DNA binding | GO:0016564 transcription repressor activity |	GO:0030907 MBF transcription complex |
orf19.4678	1.9597	0.00223748		Predicted ORF in Assemblies 19, 20 and 21
orf19.3390	1.95922	0.00464162		Putative transcription factor with zinc finger DNA-binding motif; merged with orf19.684 in Assembly 20
orf19.6994	1.95888	0.000440918	BAT22	Protein described as a branched chain amino acid aminotransferase; regulated by Gcn4p; induced in response to amino acid starvation (3-aminotriazole treatment), farnesol treatment	GO:0009082 branched chain family amino acid biosynthetic process |	GO:0004084 branched-chain-amino-acid transaminase activity |	GO:0005737 cytoplasm |
orf19.4511	1.95836	0.0268972		Predicted ORF in Assemblies 19, 20 and 21
orf19.2726	1.95624	0.0158924		Predicted ORF in Assemblies 19, 20 and 21; Plc1p-regulated	GO:0048017 inositol lipid-mediated signaling | GO:0042493 response to drug | GO:0007033 vacuole organization | GO:0030036 actin cytoskeleton organization |		GO:0005886 plasma membrane |
orf19.2260	1.95619	2.89781e-05		Putative transcription factor with zinc finger DNA-binding motif	GO:0006355 regulation of transcription, DNA-dependent | GO:0016074 snoRNA metabolic process |	GO:0003700 transcription factor activity |	GO:0005634 nucleus | GO:0005737 cytoplasm |
orf19.2770	1.95558	0.00739015		Predicted ORF in Assemblies 19, 20 and 21
orf19.1698	1.95544	0.000240862		Predicted ORF in Assemblies 19, 20 and 21	GO:0030036 actin cytoskeleton organization |		GO:0030479 actin cortical patch |
orf19.6830	1.9546	0.00512461		Putative enoyl-CoA hydratase
orf19.4791	1.95108	0.000115471		Predicted ORF in Assemblies 19, 20 and 21
orf19.2833	1.95106	0.00194032	PGA34	Putative GPI-anchored protein of unknown function; transcription is repressed in response to alpha pheromone in SpiderM medium			GO:0009986 cell surface |
orf19.2549	1.94986	0.000264171		Predicted ORF in Assemblies 19, 20 and 21	GO:0043161 proteasomal ubiquitin-dependent protein catabolic process | GO:0030437 ascospore formation | GO:0005977 glycogen metabolic process |	GO:0008599 protein phosphatase type 1 regulator activity |	GO:0005634 nucleus | GO:0005737 cytoplasm |
orf19.2301	1.94955	0.00805026		Predicted ORF in Assemblies 19, 20 and 21	GO:0070682 proteasome regulatory particle assembly |		GO:0005829 cytosol | GO:0005634 nucleus |
orf19.3260	1.94871	0.00863505		Predicted ORF in Assemblies 19, 20 and 21
orf19.7041	1.94414	0.000109763		Putative protein of unknown function; heterozygous null mutant exhibits hypersensitivity to parnafungin and cordycepin in the C. albicans fitness test; predicted ORF in Assemblies 19, 20 and 21	GO:0008033 tRNA processing | GO:0006379 mRNA cleavage | GO:0006378 mRNA polyadenylation | GO:0030847 termination of RNA polymerase II transcription, poly(A)-independent | GO:0030846 termination of RNA polymerase II transcription, poly(A)-coupled | GO:0042493 response to drug |		GO:0005847 mRNA cleavage and polyadenylation specificity factor complex |
orf19.6771	1.94351	0.0224835	UBI4	Ubiquitin precursor (polyubiquitin), contains three tandem repeats of the ubiquitin peptide that are processed to individual units; transcription is induced by stress; mRNA found in yeast-form and mycelial cells at similar abundance	GO:0016567 protein ubiquitination | GO:0030447 filamentous growth | GO:0000902 cell morphogenesis | GO:0006950 response to stress | GO:0000209 protein polyubiquitination | GO:0006513 protein monoubiquitination | GO:0016579 protein deubiquitination |	GO:0031386 protein tag | GO:0005515 protein binding |	GO:0005737 cytoplasm | GO:0005886 plasma membrane |
orf19.7308	1.94269	0.00935691	TUB1	Alpha-tubulin; gene has intron; complements cold-sensitivity of S. cerevisiae tub1 mutant; C. albicans has single alpha-tubulin gene, whereas S. cerevisiae has two (TUB1, TUB3); farnesol-upregulated in biofilm	GO:0007017 microtubule-based process | GO:0000743 nuclear migration during conjugation with cellular fusion | GO:0000070 mitotic sister chromatid segregation | GO:0045143 homologous chromosome segregation | GO:0042493 response to drug |	GO:0005200 structural constituent of cytoskeleton |	GO:0005819 spindle | GO:0045298 tubulin complex | GO:0005874 microtubule | GO:0005827 polar microtubule | GO:0005880 nuclear microtubule | GO:0005881 cytoplasmic microtubule | GO:0005828 kinetochore microtubule | GO:0005816 spindle pole body |
orf19.17	1.94073	0.00234568	SCP1	Predicted ORF in Assemblies 19, 20 and 21; constitutive expression independent of MTL or white-opaque status	GO:0001300 chronological cell aging | GO:0007015 actin filament organization |	GO:0051015 actin filament binding | GO:0030674 protein binding, bridging |	GO:0030479 actin cortical patch |
orf19.2156	1.93741	5.86328e-05	NAG1	Glucosamine-6-phosphate deaminase; enzyme of N-acetylglucosamine utilization; required for wild-type hyphal growth and mouse virulence; converts glucosamine 6-P to fructose 6-P; reaction is reversible in vitro; gene is GlcNAc-induced	GO:0006046 N-acetylglucosamine catabolic process | GO:0030448 hyphal growth | GO:0006043 glucosamine catabolic process | GO:0009405 pathogenesis |	GO:0004342 glucosamine-6-phosphate deaminase activity |
orf19.6127	1.93506	0.00105386	LPD1	Putative dihydrolipoamide dehydrogenase; soluble protein in hyphae; antigenic during human oral infection and murine systemic infection; macrophage-induced protein	GO:0006520 cellular amino acid metabolic process | GO:0009405 pathogenesis | GO:0006086 acetyl-CoA biosynthetic process from pyruvate | GO:0006552 leucine catabolic process | GO:0006090 pyruvate metabolic process | GO:0006574 valine catabolic process | GO:0006550 isoleucine catabolic process | GO:0006564 L-serine biosynthetic process | GO:0006103 2-oxoglutarate metabolic process | GO:0006546 glyc…	GO:0004148 dihydrolipoyl dehydrogenase activity | GO:0004375 glycine dehydrogenase (decarboxylating) activity | GO:0004738 pyruvate dehydrogenase activity | GO:0004591 oxoglutarate dehydrogenase (succinyl-transferring) activity |	GO:0005625 soluble fraction | GO:0005967 mitochondrial pyruvate dehydrogenase complex | GO:0042645 mitochondrial nucleoid | GO:0005960 glycine cleavage complex | GO:0009353 mitochondrial oxoglutarate dehydrogenase complex |
orf19.5934	1.93307	0.00325311		Predicted ORF in Assemblies 19, 20 and 21	GO:0007004 telomere maintenance via telomerase | GO:0007131 reciprocal meiotic recombination | GO:0007064 mitotic sister chromatid cohesion | GO:0000018 regulation of DNA recombination |	GO:0003917 DNA topoisomerase type I activity |	GO:0031422 RecQ helicase-Topo III complex |
orf19.310	1.93045	0.00316466		Predicted ORF in Assemblies 19, 20 and 21	GO:0007047 cell wall organization |
orf19.4833	1.92609	0.00199243	MLS1	Malate synthase; enzyme of the glyoxylate cycle; peroxisomal; no mammalian homolog; transcription is induced upon phagocytosis by macrophage; regulated upon white-opaque switching; biofilm-repressed; strong oxidative stress induced	GO:0006097 glyoxylate cycle |	GO:0004474 malate synthase activity |	GO:0005782 peroxisomal matrix | GO:0005777 peroxisome |
orf19.6716	1.91992	0.0176992	ABD1	RNA (guanine-N7-)-methyltransferase, SAM-dependent; methylates mRNA 5' cap; binds phosphorylated RNA Pol II C-terminal domain peptide; does not bind mRNA TPase and mRNA GTase (Cet1p and Cgt1p); functional homolog of S. cerevisiae Abd1p	GO:0006370 mRNA capping | GO:0042493 response to drug |	GO:0004482 mRNA (guanine-N7-)-methyltransferase activity |	GO:0016591 DNA-directed RNA polymerase II, holoenzyme |
orf19.3030	1.91919	0.00223215		Predicted ORF in Assemblies 19, 20 and 21	GO:0006623 protein targeting to vacuole | GO:0006914 autophagy |		GO:0005829 cytosol |
orf19.5702	1.91406	0.00939087		Predicted ORF in Assemblies 19, 20 and 21
orf19.2092	1.91396	6.63547e-05		Predicted ORF in Assemblies 19, 20 and 21; Gcn4p-regulated	GO:0019346 transsulfuration | GO:0009086 methionine biosynthetic process |	GO:0004121 cystathionine beta-lyase activity |
orf19.475	1.91283	0.00304193		Predicted ORF in Assemblies 19, 20 and 21	GO:0006364 rRNA processing | GO:0000027 ribosomal large subunit assembly |		GO:0005654 nucleoplasm |
orf19.4563	1.91059	0.00562495		Predicted ORF in Assemblies 19, 20 and 21; decreased expression in response to prostaglandins			GO:0005634 nucleus |
orf19.6237	1.9096	0.00110013	RAC1	G-protein of RAC subfamily; required for embedded filamentous growth, but not for serum-induced hyphal growth; dynamic localization at plasma membrane; similar to, but not interchangeable with, Cdc42p; lacks S. cerevisiae homolog	GO:0007118 budding cell apical bud growth | GO:0007266 Rho protein signal transduction | GO:0030447 filamentous growth |	GO:0004871 signal transducer activity | GO:0003924 GTPase activity | GO:0005525 GTP binding |	GO:0005625 soluble fraction | GO:0005937 mating projection | GO:0005934 cellular bud tip | GO:0005935 cellular bud neck | GO:0005886 plasma membrane |
orf19.5178	1.90798	0.0261843	ERG5	Putative C-22 sterol desaturase; fungal C-22 sterol desaturases are cytochrome P450 enzymes of ergosterol biosynthesis, catalyze formation of the C-22(23) double bond in the sterol side chain; transposon mutation affects filamentous growth	GO:0006696 ergosterol biosynthetic process | GO:0030447 filamentous growth |	GO:0000249 C-22 sterol desaturase activity |	GO:0005783 endoplasmic reticulum | GO:0005886 plasma membrane |
orf19.3432	1.90456	0.000357576		Predicted membrane transporter, member of the drug:proton antiporter (12 spanner) (DHA1) family, major facilitator superfamily (MFS); induced by nitric oxide	GO:0015893 drug transport |	GO:0015238 drug transporter activity |	GO:0016020 membrane |
orf19.5752	1.90319	0.000644469		Predicted ORF in Assemblies 19, 20 and 21	GO:0031146 SCF-dependent proteasomal ubiquitin-dependent protein catabolic process |	GO:0004842 ubiquitin-protein ligase activity |	GO:0019005 SCF ubiquitin ligase complex |
orf19.3031	1.89949	0.00495874		Predicted ORF in Assemblies 19, 20 and 21	GO:0006616 SRP-dependent cotranslational protein targeting to membrane, translocation | GO:0031204 posttranslational protein targeting to membrane, translocation |	GO:0005215 transporter activity | GO:0005515 protein binding |	GO:0005784 translocon complex | GO:0031207 Sec62/Sec63 complex | GO:0005886 plasma membrane |
orf19.414	1.89822	0.0140538		Predicted ORF in Assemblies 19, 20 and 21		GO:0003735 structural constituent of ribosome |	GO:0005763 mitochondrial small ribosomal subunit |
orf19.1034	1.89758	0.0435142		Predicted ORF in Assemblies 19, 20 and 21; caspofungin repressed
orf19.5430	1.89717	9.75647e-05	BUD21	Predicted ORF in Assemblies 19, 20 and 21; decreased expression in response to prostaglandins	GO:0000472 endonucleolytic cleavage to generate mature 5'-end of SSU-rRNA from (SSU-rRNA, 5.8S rRNA, LSU-rRNA) | GO:0000447 endonucleolytic cleavage in ITS1 to separate SSU-rRNA from 5.8S rRNA and LSU-rRNA from tricistronic rRNA transcript (SSU-rRNA, 5.8S rRNA, LSU-rRNA) |	GO:0030515 snoRNA binding |	GO:0030686 90S preribosome | GO:0005730 nucleolus | GO:0032040 small-subunit processome |
orf19.2636	1.89375	0.000867424		Predicted ORF from Assembly 19; merged with orf19.6654 in Assembly 20
orf19.7550	1.89334	0.000190907	IFA14	Predicted ORF in Assemblies 19, 20 and 21; Plc1p-regulated; transcription is induced in response to alpha pheromone in SpiderM medium
orf19.682	1.89267	0.000921822		Predicted ORF from Assembly 19; ketoconazole-induced; fluconazole-downregulated; induced in a cyr1 homozygous null mutant; shows colony morphology-related gene regulation by Ssn6p; merged with orf19.2296 in Assembly 20
orf19.1449	1.89219	0.00155397		Increased transcription is observed in an azole-resistant strain that overexpresses MDR1; protein detected by mass spec in exponential and stationary phase cultures
orf19.4122	1.89021	0.00108962		Predicted ORF in Assemblies 19, 20 and 21	GO:0006635 fatty acid beta-oxidation |	GO:0016291 acyl-CoA thioesterase activity |	GO:0005739 mitochondrion | GO:0005777 peroxisome |
orf19.718	1.88679	0.000422456	RRN11	Putative RNA polymerase I subunit; transcription is upregulated in both intermediate and mature biofilms	GO:0006360 transcription from RNA polymerase I promoter | GO:0006355 regulation of transcription, DNA-dependent |	GO:0003701 RNA polymerase I transcription factor activity | GO:0003700 transcription factor activity |	GO:0000120 RNA polymerase I transcription factor complex |
orf19.6840	1.88509	0.00129064		Predicted ORF in Assemblies 19, 20 and 21; transcription is induced in response to alpha pheromone in SpiderM medium
orf19.6178	1.8839	0.00306139	FBP1	Fructose-1,6-bisphosphatase, a key enzyme of gluconeogenesis; involved in the carbohydrate metabolism; regulated by Efg1p, Ssn6p; upregulated upon phagocytosis, effecting switch from glycolysis to gluconeogenesis in macrophage	GO:0006094 gluconeogenesis | GO:0006800 oxygen and reactive oxygen species metabolic process |	GO:0042132 fructose 1,6-bisphosphate 1-phosphatase activity |	GO:0005829 cytosol |
orf19.1639	1.88299	0.0312743		Predicted ORF in Assemblies 19, 20 and 21
orf19.5345	1.8796	0.00044588		Predicted ORF in Assemblies 19, 20 and 21; induced by nitric oxide in yhb1 mutant	GO:0030433 ER-associated protein catabolic process | GO:0007103 spindle pole body duplication in nuclear envelope |	GO:0030674 protein binding, bridging |	GO:0005634 nucleus |
orf19.559	1.87208	0.0177983	FGR14	Protein encoded in retrotransposon Zorro3 with similarity to retroviral endonuclease-reverse transcriptase proteins; lacks an ortholog in S. cerevisiae; transposon mutation affects filamentous growth	GO:0030447 filamentous growth |
orf19.7297	1.8713	0.0119124		Predicted ORF in Assemblies 19, 20 and 21; Hog1p-induced; Gcn4p-regulated; protein level decreased in stationary phase cultures			GO:0005737 cytoplasm |
orf19.677	1.87101	0.00082582	CHO1	Putative phosphatidylserine synthase; similar to S. cerevisiae Cho1p, which is involved in phosphatidylserine biosynthesis; transposon mutation affects filamentous growth; regulated by Nrg1p, Tup1p; no human or murine homolog	GO:0030447 filamentous growth | GO:0006659 phosphatidylserine biosynthetic process |	GO:0003882 CDP-diacylglycerol-serine O-phosphatidyltransferase activity |	GO:0005783 endoplasmic reticulum |
orf19.1764	1.86991	0.0058636		Predicted ORF in Assemblies 19, 20 and 21
orf19.3443	1.86308	0.00853513	OYE2	Putative NAPDH dehydrogenase; fungal-specific (no human or murine homolog); induced by nitric oxide		GO:0003959 NADPH dehydrogenase activity |	GO:0005739 mitochondrion | GO:0005634 nucleus |
orf19.4585	1.86203	0.00884734	TFG1	Protein similar to S. cerevisiae Tfg1p, which is part of transcription factor TFIIF; transposon mutation affects filamentous growth	GO:0030447 filamentous growth | GO:0006367 transcription initiation from RNA polymerase II promoter |	GO:0016251 general RNA polymerase II transcription factor activity |	GO:0005674 transcription factor TFIIF complex |
orf19.2032	1.86087	0.0011671		Predicted ORF in Assemblies 19, 20 and 21
orf19.3671	1.86041	0.00127024		Predicted ORF in Assemblies 19, 20 and 21; possibly spurious ORF (Annotation Working Group prediction)
orf19.5489	1.85971	3.11081e-06		Predicted ORF in Assemblies 19, 20 and 21; possibly spurious ORF (Annotation Working Group prediction); merged with orf19.5490 in Assembly 21
orf19.7650	1.85889	0.000727475	LTV1	Predicted ORF in Assemblies 19, 20 and 21; decreased expression in response to prostaglandins	GO:0006970 response to osmotic stress | GO:0000056 ribosomal small subunit export from nucleus | GO:0042274 ribosomal small subunit biogenesis | GO:0006979 response to oxidative stress |		GO:0030688 preribosome, small subunit precursor | GO:0031902 late endosome membrane | GO:0005634 nucleus | GO:0034449 GSE complex |
orf19.3518	1.85777	0.00413135		Predicted ORF in Assemblies 19, 20 and 21	GO:0006839 mitochondrial transport |	GO:0005310 dicarboxylic acid transmembrane transporter activity |	GO:0005743 mitochondrial inner membrane |
orf19.1881	1.85757	0.00355241		Predicted ORF in Assemblies 19, 20 and 21	GO:0046474 glycerophospholipid biosynthetic process |	GO:0047184 1-acylglycerophosphocholine O-acyltransferase activity | GO:0003841 1-acylglycerol-3-phosphate O-acyltransferase activity |	GO:0005840 ribosome | GO:0005783 endoplasmic reticulum | GO:0005792 microsome |
orf19.1375	1.85607	0.00604772	LEU42	Putative alpha-isopropylmalate synthase; fungal-specific (no human/murine homolog); upregulated in the presence of human blood or polymorphonuclear cells; regulated by Gcn2p and Gcn4p; detected by mass spec in stationary phase cultures	GO:0009098 leucine biosynthetic process |	GO:0003852 2-isopropylmalate synthase activity |	GO:0005739 mitochondrion |
orf19.7271	1.85587	0.00814933		Predicted ORF in Assemblies 19, 20 and 21; possibly spurious ORF (Annotation Working Group prediction)
orf19.2320	1.85512	0.000848171		Predicted ORF in Assemblies 19, 20 and 21	GO:0007096 regulation of exit from mitosis | GO:0000084 S phase of mitotic cell cycle | GO:0000462 maturation of SSU-rRNA from tricistronic rRNA transcript (SSU-rRNA, 5.8S rRNA, LSU-rRNA) |	GO:0019202 amino acid kinase activity | GO:0004672 protein kinase activity |	GO:0005634 nucleus | GO:0005737 cytoplasm |
orf19.2684	1.85481	6.76405e-05		Predicted ORF in Assemblies 19, 20 and 21	GO:0051225 spindle assembly | GO:0007126 meiosis | GO:0030472 mitotic spindle organization in nucleus |		GO:0051233 spindle midzone | GO:0000778 condensed nuclear chromosome kinetochore |
orf19.3121	1.85064	0.0275667	GST1	Predicted ORF in Assemblies 19, 20 and 21; upregulated in the presence of human neutrophils; expression is regulated upon white-opaque switching; increased transcription is observed upon benomyl treatment	GO:0006808 regulation of nitrogen utilization |	GO:0003714 transcription corepressor activity |	GO:0005625 soluble fraction |
orf19.2434	1.84692	0.00265135	NPL4	Predicted ORF in Assemblies 19, 20 and 21; regulated by Gcn2p and Gcn4p	GO:0006409 tRNA export from nucleus | GO:0006608 snRNP protein import into nucleus | GO:0006408 snRNA export from nucleus | GO:0006610 ribosomal protein import into nucleus | GO:0006407 rRNA export from nucleus | GO:0006611 protein export from nucleus | GO:0006999 nuclear pore organization | GO:0006998 nuclear envelope organization | GO:0006406 mRNA export from nucleus | GO:0006609 mRNA-binding (…	GO:0005198 structural molecule activity |	GO:0005643 nuclear pore | GO:0034098 Cdc48p-Npl4p-Ufd1p AAA ATPase complex | GO:0000837 Doa10p ubiquitin ligase complex |
orf19.6958	1.84651	0.00019973	ECM18	Predicted ORF in Assemblies 19, 20 and 21	GO:0007047 cell wall organization |		GO:0005739 mitochondrion |
orf19.2600	1.8464	0.00342126	SPC98	Predicted ORF in Assemblies 19, 20 and 21; periodic mRNA expression, peak at cell-cycle S/G2 phase	GO:0007020 microtubule nucleation | GO:0030472 mitotic spindle organization in nucleus |	GO:0005200 structural constituent of cytoskeleton |	GO:0000928 gamma-tubulin small complex, spindle pole body | GO:0005824 outer plaque of spindle pole body | GO:0005822 inner plaque of spindle pole body |
orf19.3522	1.84333	0.000214557		Predicted ORF in Assemblies 19, 20 and 21; transcription is downregulated in response to treatment with ciclopirox olamine
orf19.3841	1.84216	0.00133797		Predicted ORF in Assemblies 19, 20 and 21; described as similar to S. cerevisiae Apg1p; induced upon adherence to polystyrene	GO:0006468 protein amino acid phosphorylation | GO:0034727 piecemeal microautophagy of nucleus | GO:0000045 autophagic vacuole formation |	GO:0004674 protein serine/threonine kinase activity |	GO:0005829 cytosol | GO:0034273 Atg1p signaling complex | GO:0000407 pre-autophagosomal structure |
orf19.563	1.83975	0.00323464	RRP15	Predicted ORF in Assemblies 19, 20 and 21; decreased expression in response to prostaglandins	GO:0000466 maturation of 5.8S rRNA from tricistronic rRNA transcript (SSU-rRNA, 5.8S rRNA, LSU-rRNA) | GO:0000463 maturation of LSU-rRNA from tricistronic rRNA transcript (SSU-rRNA, 5.8S rRNA, LSU-rRNA) |		GO:0030687 preribosome, large subunit precursor | GO:0005730 nucleolus |
orf19.6779	1.8371	0.000314241	PRO2	Predicted ORF in Assemblies 19, 20 and 21; regulated by Gcn2p and Gcn4p	GO:0006561 proline biosynthetic process |	GO:0004350 glutamate-5-semialdehyde dehydrogenase activity |	GO:0005634 nucleus | GO:0005737 cytoplasm |
orf19.2654	1.83672	0.0200651	RMS1	Protein induced during the mating process	GO:0006350 transcription | GO:0018026 peptidyl-lysine monomethylation |	GO:0016279 protein-lysine N-methyltransferase activity |	GO:0005634 nucleus |
orf19.4688	1.83573	0.0192652	DAG7	Predicted ORF in Assemblies 19, 20 and 21; mutation confers hypersensitivity to toxic ergosterol analog; a-specific transcription; alpha-factor induced	GO:0042493 response to drug |
orf19.2467	1.83561	0.0110164	PRN1	Protein with similarity to pirins; increased transcription is observed upon benomyl treatment and in response to alpha pheromone in SpiderM medium; transcriptionally activated by Mnl1p under weak acid stress
orf19.1723	1.83389	0.000959432		Predicted ORF in Assemblies 19, 20 and 21	GO:0014074 response to purine |		GO:0005634 nucleus | GO:0005737 cytoplasm |
orf19.5678	1.8283	0.0289191		Predicted ORF in Assemblies 19, 20 and 21	GO:0017183 peptidyl-diphthamide biosynthetic process from peptidyl-histidine |
orf19.5166	1.82829	0.00162266	DBF4	Predicted ORF in Assemblies 19, 20 and 21; macrophage/pseudohyphal-repressed; cell-cycle regulated periodic mRNA expression; S. cerevisiae ortholog is not cell-cycle regulated	GO:0006275 regulation of DNA replication | GO:0006468 protein amino acid phosphorylation | GO:0045860 positive regulation of protein kinase activity | GO:0006270 DNA replication initiation |	GO:0004674 protein serine/threonine kinase activity | GO:0043539 protein serine/threonine kinase activator activity | GO:0003688 DNA replication origin binding |	GO:0005654 nucleoplasm | GO:0031431 Dbf4-dependent protein kinase complex |
orf19.1968	1.82807	0.00409322		Predicted ORF in Assemblies 19, 20 and 21; possibly spurious ORF (Annotation Working Group prediction)
orf19.2926	1.8274	0.000572179		Predicted ORF in Assemblies 19, 20 and 21	GO:0006281 DNA repair |	GO:0008409 5'-3' exonuclease activity | GO:0003684 damaged DNA binding |
orf19.7108	1.82509	0.00945803		Predicted ORF in Assemblies 19, 20 and 21; protein detected by mass spec in stationary phase cultures	GO:0006098 pentose-phosphate shunt |	GO:0004750 ribulose-phosphate 3-epimerase activity |
orf19.7124	1.82466	0.00569614	RVS161	Protein required for endocytosis; contains a BAR domain, which is found in proteins involved in membrane curvature; null mutant exhibits defects in hyphal growth, virulence, cell wall integrity, and actin patch localization	GO:0006970 response to osmotic stress | GO:0007121 bipolar cellular bud site selection | GO:0042594 response to starvation | GO:0000747 conjugation with cellular fusion | GO:0031532 actin cytoskeleton reorganization | GO:0009405 pathogenesis | GO:0031505 fungal-type cell wall organization | GO:0030448 hyphal growth | GO:0051666 actin cortical patch localization | GO:0006897 endocytosis |	GO:0008092 cytoskeletal protein binding |	GO:0030479 actin cortical patch | GO:0043332 mating projection tip | GO:0045121 membrane raft |
orf19.6199	1.82438	0.000649276		Predicted ORF in Assemblies 19, 20 and 21; intron in 5'-UTR	GO:0006273 lagging strand elongation |	GO:0043141 ATP-dependent 5'-3' DNA helicase activity |	GO:0005658 alpha DNA polymerase | GO:0033203 DNA helicase A complex |
orf19.474	1.82391	0.0197656		Predicted ORF in Assemblies 19, 20 and 21	GO:0006998 nuclear envelope organization | GO:0006611 protein export from nucleus | GO:0006406 mRNA export from nucleus |		GO:0005635 nuclear envelope | GO:0005783 endoplasmic reticulum |
orf19.522	1.82285	0.0109069		Predicted ORF in Assemblies 19, 20 and 21	GO:0009408 response to heat | GO:0006515 misfolded or incompletely synthesized protein catabolic process | GO:0034619 cellular chaperone-mediated protein complex assembly |	GO:0004176 ATP-dependent peptidase activity |	GO:0005759 mitochondrial matrix |
orf19.4015	1.81953	0.0116537	CAG1	Alpha subunit of heterotrimeric G protein; positive role in mating pheromone response; more mRNA in opaque than white cells; transcriptionally repressed by MTLa1p-MTLalpha2p complex; regulated by hemoglobin-responsive Hbr1p via MTL genes	GO:0000750 pheromone-dependent signal transduction involved in conjugation with cellular fusion | GO:0000753 cellular morphogenesis during conjugation with cellular fusion | GO:0031684 heterotrimeric G-protein complex cycle | GO:0000743 nuclear migration during conjugation with cellular fusion | GO:0048017 inositol lipid-mediated signaling | GO:0042493 response to drug | GO:0000754 adaptation to …	GO:0003924 GTPase activity | GO:0019001 guanyl nucleotide binding |	GO:0005834 heterotrimeric G-protein complex | GO:0005768 endosome |
orf19.5032	1.81831	0.00994262	SIM1	Protein involved in cell wall maintenance, redundant with Sun41p; described as a DNA replication regulator; produced under vaginal conditions; macrophage-downregulated gene; transcription is negatively regulated by Rim101p, Cyr1p, Ras1p	GO:0006275 regulation of DNA replication | GO:0007049 cell cycle | GO:0007047 cell wall organization | GO:0000422 mitochondrion degradation |		GO:0009277 fungal-type cell wall | GO:0005576 extracellular region |
orf19.7507	1.81252	0.000442458		Predicted ORF in Assemblies 19, 20 and 21
orf19.6465	1.80884	0.000234163		Predicted ORF in Assemblies 19, 20 and 21	GO:0007124 pseudohyphal growth | GO:0001403 invasive growth in response to glucose limitation |		GO:0005886 plasma membrane |
orf19.7118	1.80722	0.00896942		Predicted ORF in Assemblies 19, 20 and 21	GO:0009117 nucleotide metabolic process |	GO:0004017 adenylate kinase activity | GO:0046899 nucleoside triphosphate adenylate kinase activity |	GO:0005743 mitochondrial inner membrane |
orf19.2574	1.80672	0.00164642		Predicted ORF in Assemblies 19, 20 and 21
orf19.809	1.80531	0.0320026		Predicted ORF in Assemblies 19, 20 and 21	GO:0000463 maturation of LSU-rRNA from tricistronic rRNA transcript (SSU-rRNA, 5.8S rRNA, LSU-rRNA) |	GO:0003723 RNA binding |	GO:0005730 nucleolus | GO:0030684 preribosome |
orf19.7566	1.80378	0.0204928		Putative protein of unknown function, transcription is upregulated in clinical isolates from HIV+ patients with oral candidiasis; alkaline upregulated by Rim101p; fungal-specific (no human or murine homolog)	GO:0006865 amino acid transport |	GO:0015171 amino acid transmembrane transporter activity |	GO:0005886 plasma membrane |
orf19.1180	1.8019	0.000585683		Predicted ORF in Assemblies 19, 20 and 21		GO:0047536 2-aminoadipate transaminase activity |	GO:0005634 nucleus | GO:0005737 cytoplasm |
orf19.5620	1.79991	0.000477311		Predicted ORF in Assemblies 19, 20 and 21; regulated by Gcn4p; induced in response to amino acid starvation (3-aminotriazole treatment); increased transcription is observed upon benomyl treatment or in an azole-resistant strain that overexpresses MDR1	GO:0030968 endoplasmic reticulum unfolded protein response |
orf19.6353	1.79803	0.00264125		Predicted ORF in Assemblies 19, 20 and 21
orf19.125	1.79684	0.0251982	EBP1	NADPH oxidoreductase; interacts with phenolic substrates, such as 17beta-estradiol; possible role in response to estrogen; induced by oxidative and weak acid stress, nitric oxide, benomyl; activated by Cap1p, Mnl1p; no mammalian homolog	GO:0008202 steroid metabolic process |	GO:0005496 steroid binding | GO:0003959 NADPH dehydrogenase activity | GO:0008144 drug binding | GO:0042562 hormone binding |	GO:0000324 fungal-type vacuole | GO:0030446 hyphal cell wall | GO:0009986 cell surface | GO:0005625 soluble fraction |
orf19.6443	1.79586	0.00117552		Predicted ORF in Assemblies 19, 20 and 21	GO:0006635 fatty acid beta-oxidation |	GO:0004165 dodecenoyl-CoA delta-isomerase activity |	GO:0005777 peroxisome |
orf19.2693	1.79449	0.0313857	GST2	Increased transcription is observed upon benomyl treatment transcription and in populations of cells exposed to fluconazole over multiple generations; regulated by Nrg1p, Tup1p; induced by nitric oxide	GO:0006808 regulation of nitrogen utilization |	GO:0003714 transcription corepressor activity |	GO:0005625 soluble fraction |
orf19.2779	1.79221	0.0140437		Predicted ORF in Assemblies 19, 20 and 21
orf19.7139	1.78859	0.000948439		Predicted ORF in Assemblies 19, 20 and 21
orf19.4044	1.7869	0.00106804	MUM2	Protein similar to S. cerevisiae Mum2p; transcription is induced in response to alpha pheromone in SpiderM medium; transcription is regulated by Tup1p	GO:0006279 premeiotic DNA synthesis |
orf19.6838	1.78664	0.00109651		Putative protein of unknown function, transcription is upregulated in clinical isolates from HIV+ patients with oral candidiasis; predicted ORF in Assemblies 19, 20 and 21	GO:0009062 fatty acid catabolic process |	GO:0008670 2,4-dienoyl-CoA reductase (NADPH) activity |	GO:0005782 peroxisomal matrix |
orf19.1766	1.78331	0.000730576		Predicted ORF in Assemblies 19, 20 and 21
orf19.6070	1.78288	0.0250217	ENA2	Protein described as sodium transporter; transcription is upregulated in response to ciclopirox olamine; alkaline upregulated by Rim101p; repressed upon high-level peroxide stress; upregulated in oral candidiasis clinical isolates	GO:0006814 sodium ion transport | GO:0006813 potassium ion transport | GO:0055085 transmembrane transport |	GO:0008556 potassium-transporting ATPase activity | GO:0008554 sodium-exporting ATPase activity, phosphorylative mechanism |	GO:0005739 mitochondrion | GO:0005624 membrane fraction | GO:0005886 plasma membrane |
orf19.1628	1.77961	0.00143361	LAP41	Protein not essential for viability; similar to S. cerevisiae Lap4p, which is a vacuolar aminopeptidase; protein detected by mass spec in exponential and stationary phase cultures	GO:0007039 vacuolar protein catabolic process |	GO:0070006 metalloaminopeptidase activity |	GO:0000324 fungal-type vacuole |
orf19.4804	1.77951	0.00165536	LIP2	Secreted lipase; member of a differentially expressed lipase gene family; expressed in alimentary tract, but not oral tissue, during mouse oral infection; may have a role in nutrition and/or in creating an acidic microenvironment	GO:0016042 lipid catabolic process | GO:0009405 pathogenesis |	GO:0016298 lipase activity |	GO:0005576 extracellular region |
orf19.3756	1.77635	0.000991752	CHR1	Predicted DEAD-box ATP-dependent RNA helicase, functional homolog of S. cerevisiae Rok1p	GO:0000398 nuclear mRNA splicing, via spliceosome | GO:0048254 snoRNA localization |	GO:0004004 ATP-dependent RNA helicase activity |	GO:0030686 90S preribosome |
orf19.7072	1.77626	0.000915613	PEL1	Predicted enzyme of mitochondrial phospholipid biosynthesis; upregulated in biofilm	GO:0008654 phospholipid biosynthetic process |	GO:0008444 CDP-diacylglycerol-glycerol-3-phosphate 3-phosphatidyltransferase activity |	GO:0005739 mitochondrion |
orf19.5132	1.77552	0.0457089		Predicted ORF in Assemblies 19, 20 and 21
orf19.712	1.77456	0.00532524	KIP1	Non-essential kinesin from the bipolar (Kinesis-5) family; involved in formation of the mitotic spindle	GO:0007020 microtubule nucleation | GO:0007052 mitotic spindle organization | GO:0007019 microtubule depolymerization | GO:0000070 mitotic sister chromatid segregation | GO:0000092 mitotic anaphase B | GO:0000073 spindle pole body separation | GO:0030541 plasmid partitioning |	GO:0003777 microtubule motor activity | GO:0005200 structural constituent of cytoskeleton |	GO:0005816 spindle pole body | GO:0005876 spindle microtubule |
orf19.3507	1.77408	0.0201884	MCR1	Protein described as NADH-cytochrome-b5 reductase; soluble protein in hyphae; biofilm induced; alkaline downregulated; ketoconazole or flucytosine induced, farnesol-induced	GO:0006979 response to oxidative stress | GO:0006696 ergosterol biosynthetic process |	GO:0004128 cytochrome-b5 reductase activity |	GO:0005625 soluble fraction | GO:0031307 integral to mitochondrial outer membrane | GO:0005758 mitochondrial intermembrane space |
orf19.5534	1.771	0.000285228		Predicted ORF in Assemblies 19, 20 and 21	GO:0000022 mitotic spindle elongation | GO:0016192 vesicle-mediated transport |		GO:0030173 integral to Golgi membrane |
orf19.1608	1.77055	0.00220056		Predicted ORF in Assemblies 19, 20 and 21
orf19.6177	1.77015	0.000911684		Predicted ORF in Assemblies 19, 20 and 21; possibly spurious ORF (Annotation Working Group prediction)
orf19.5628	1.76926	0.00243178		Predicted ORF in Assemblies 19, 20 and 21	GO:0006835 dicarboxylic acid transport |	GO:0005310 dicarboxylic acid transmembrane transporter activity |	GO:0005740 mitochondrial envelope | GO:0005886 plasma membrane |
orf19.7298	1.76841	0.00475176	CHS2	Chitin synthase; nonessential; required for wild-type chitin deposition in hyphae; transcription is regulated during dimorphic transition; Chs1p and Chs2p, but not Chs3p, are inhibited by the protoberberine HWY-289; fungal-specific	GO:0006038 cell wall chitin biosynthetic process | GO:0030448 hyphal growth | GO:0007109 cytokinesis, completion of separation |	GO:0004100 chitin synthase activity |	GO:0009986 cell surface | GO:0030428 cell septum | GO:0045009 chitosome | GO:0005624 membrane fraction | GO:0005886 plasma membrane |
orf19.5619	1.76755	0.00253462		Predicted ORF in Assemblies 19, 20 and 21; transcription is induced in response to alpha pheromone in SpiderM medium
orf19.4144	1.76589	0.0355535		Predicted ORF in Assemblies 19, 20 and 21; clade-associated gene expression			GO:0005739 mitochondrion |
orf19.4851	1.76584	0.00918654	TFA1	Protein with polyglutamate motifs and abundant Ser/Thr residues; described as a subunit of TFIIE, which is a basal transcription initiation factor of RNA Polymerase II	GO:0006367 transcription initiation from RNA polymerase II promoter |	GO:0016251 general RNA polymerase II transcription factor activity |	GO:0005673 transcription factor TFIIE complex | GO:0005739 mitochondrion |
orf19.7216	1.76429	0.0004536		Predicted ORF in Assemblies 19, 20 and 21	GO:0006897 endocytosis | GO:0006623 protein targeting to vacuole |	GO:0003924 GTPase activity |	GO:0005770 late endosome |
orf19.7215.3	1.76379	0.00201039		ORF Predicted by Annotation Working Group	GO:0006461 protein complex assembly | GO:0042026 protein refolding |	GO:0051082 unfolded protein binding | GO:0051087 chaperone binding |	GO:0005759 mitochondrial matrix |
orf19.1397	1.76138	0.000961492		Predicted ORF in Assemblies 19, 20 and 21	GO:0016126 sterol biosynthetic process |	GO:0009055 electron carrier activity |	GO:0005792 microsome |
orf19.3728	1.75881	0.0304041		Predicted ORF in Assemblies 19, 20 and 21	GO:0007059 chromosome segregation | GO:0043666 regulation of phosphoprotein phosphatase activity |	GO:0008157 protein phosphatase 1 binding | GO:0008599 protein phosphatase type 1 regulator activity |	GO:0005737 cytoplasm |
orf19.4558	1.75866	0.000970492		Predicted ORF from Assembly 19; merged with orf19.2775 in Assembly 20
orf19.327	1.75699	0.00468087	HTA3	Protein described as histone H2A; amphotericin B repressed; flucytosine induced; RNA abundance regulated by tyrosol and cell density	GO:0070481 nuclear-transcribed mRNA catabolic process, non-stop decay | GO:0030466 chromatin silencing at silent mating-type cassette | GO:0006357 regulation of transcription from RNA polymerase II promoter |	GO:0003682 chromatin binding |	GO:0000790 nuclear chromatin | GO:0005678 chromatin assembly complex |
orf19.7490	1.75621	0.0024422		Predicted membrane transporter, member of the fucose:proton symporter (FHS) family, major facilitator superfamily (MFS)			GO:0030137 COPI-coated vesicle | GO:0030136 clathrin-coated vesicle | GO:0016020 membrane |
orf19.4379	1.75423	0.00524919	PRP13	Predicted ORF in Assemblies 19, 20 and 21; fungal-specific (no human or murine homolog)	GO:0006364 rRNA processing | GO:0000002 mitochondrial genome maintenance |	GO:0004527 exonuclease activity |	GO:0005743 mitochondrial inner membrane |
orf19.4601	1.75296	0.00201007		Predicted ORF in Assemblies 19, 20 and 21	GO:0006384 transcription initiation from RNA polymerase III promoter |	GO:0003709 RNA polymerase III transcription factor activity |	GO:0000127 transcription factor TFIIIC complex |
orf19.897	1.7522	0.0138634		Predicted ORF in Assemblies 19, 20 and 21	GO:0070676 intralumenal vesicle formation | GO:0045324 late endosome to vacuole transport |	GO:0005515 protein binding |	GO:0000815 ESCRT III complex |
orf19.1464	1.75159	1.53003e-05	BMT5	Putative beta-mannosyltransferase, member of a 9-gene family that includes characterized genes BMT1, BMT2, BMT3, and BMT4 with roles in beta-1,2-mannosylation of cell wall phosphopeptidomannan; predicted ORF in Assemblies 19, 20 and 21
orf19.7360	1.75109	0.00449153		Predicted ORF in Assemblies 19, 20 and 21	GO:0016578 histone deubiquitination | GO:0006357 regulation of transcription from RNA polymerase II promoter |		GO:0000124 SAGA complex |
orf19.6844	1.75088	0.00122107	ICL1	Isocitrate lyase; enzyme of glyoxylate cycle; required for wild-type virulence in murine systemic infection; no mammalian homolog; gene induced upon phagocytosis by macrophage; farnesol regulated; Pex5p-dependent peroxisomal localization	GO:0006097 glyoxylate cycle | GO:0009405 pathogenesis |	GO:0004451 isocitrate lyase activity |	GO:0005777 peroxisome |
orf19.7336	1.75015	0.0164816		Predicted membrane transporter, member of the drug:proton antiporter (14 spanner) (DHA2) family, major facilitator superfamily (MFS)	GO:0015893 drug transport |	GO:0015238 drug transporter activity |	GO:0016020 membrane |
orf19.4214	1.74904	0.0029807		Protein not essential for viability
orf19.4658	1.74859	0.000472182		Protein not essential for viability
orf19.1967	1.74854	0.0059193		Predicted ORF in Assemblies 19, 20 and 21		GO:0003735 structural constituent of ribosome |	GO:0005762 mitochondrial large ribosomal subunit |
orf19.1853	1.74631	0.0159523	HHT2	Protein described as histone H3; farnesol regulated	GO:0006333 chromatin assembly or disassembly | GO:0010526 negative regulation of transposition, RNA-mediated |	GO:0003677 DNA binding |	GO:0000786 nucleosome | GO:0005634 nucleus |
orf19.4530.1	1.74569	0.00249632		ORF Predicted by Annotation Working Group; regulated by Nrg1p, Tup1p
orf19.4666	1.74248	0.00647713		Predicted ORF in Assemblies 19, 20 and 21; hyphal-induced expression, regulated by Cyr1p, Ras1p, Efg1p; possibly spurious ORF (Annotation Working Group prediction)
orf19.639.1	1.74217	0.00250135		ORF Predicted by Annotation Working Group	GO:0006412 translation |	GO:0003735 structural constituent of ribosome |	GO:0005762 mitochondrial large ribosomal subunit |
orf19.1815	1.7412	0.000270818		Predicted ORF in Assemblies 19, 20 and 21	GO:0000466 maturation of 5.8S rRNA from tricistronic rRNA transcript (SSU-rRNA, 5.8S rRNA, LSU-rRNA) | GO:0000054 ribosome export from nucleus | GO:0042273 ribosomal large subunit biogenesis | GO:0000463 maturation of LSU-rRNA from tricistronic rRNA transcript (SSU-rRNA, 5.8S rRNA, LSU-rRNA) |	GO:0043023 ribosomal large subunit binding |	GO:0030687 preribosome, large subunit precursor | GO:0005730 nucleolus | GO:0005737 cytoplasm |
orf19.4513	1.74074	0.000547765		Protein not essential for viability; possibly spurious ORF (Annotation Working Group prediction)
orf19.111	1.73975	0.0208731	CAN2	Putative amino acid permease; transcription is regulated by Nrg1p and Tup1p; caspofungin induced; flucytosine induced; shows colony morphology-related gene regulation by Ssn6p; ; fungal-specific (no human or murine homolog)	GO:0015802 basic amino acid transport | GO:0055085 transmembrane transport |	GO:0015181 arginine transmembrane transporter activity |	GO:0045121 membrane raft | GO:0005739 mitochondrion | GO:0005886 plasma membrane |
orf19.6707	1.73966	0.0011674		Predicted ORF in Assemblies 19, 20 and 21; transcription is repressed in response to alpha pheromone in SpiderM medium			GO:0000324 fungal-type vacuole |
orf19.1080	1.7394	0.0032855		Predicted ORF in Assemblies 19, 20 and 21; possibly spurious ORF (Annotation Working Group prediction)
orf19.5506	1.73693	0.0458207	PLC1	Phosphoinositide-specific phospholipase C (PI-PLC), delta-form; essential; roles in stress resistance, hyphal growth; upregulated in biofilm; predicted N-linked glycosylation; lacks conserved EF-hand domain	GO:0007165 signal transduction | GO:0034501 protein localization to kinetochore | GO:0032958 inositol phosphate biosynthetic process | GO:0009395 phospholipid catabolic process | GO:0001402 signal transduction during filamentous growth |	GO:0004629 phospholipase C activity | GO:0004435 phosphoinositide phospholipase C activity |	GO:0005634 nucleus | GO:0005737 cytoplasm | GO:0000778 condensed nuclear chromosome kinetochore |
orf19.558	1.73616	0.00530192	GUT1	Protein described as glycerol kinase; downregulated upon adherence to polystyrene; greater mRNA abundance observed in a cyr1 homozygous null mutant than in wild type	GO:0006071 glycerol metabolic process |	GO:0004370 glycerol kinase activity |	GO:0005737 cytoplasm |
orf19.6650	1.73584	0.0108783		Predicted ORF in Assemblies 19, 20 and 21; possibly spurious ORF (Annotation Working Group prediction)
orf19.6021	1.73523	0.00779305	IHD2	Transcriptionally regulated by iron and by yeast-hyphal switching; expression greater in low iron
orf19.1446	1.73422	0.0211522	CLB2	B-type mitotic cyclin (cyclin-dependent protein kinase regulatory subunit); essential; required for wild-type mitotic exit; role in cell polarization; interacts with catalytic subunit Cdk1p	GO:0000086 G2/M transition of mitotic cell cycle | GO:0030447 filamentous growth | GO:0007346 regulation of mitotic cell cycle | GO:0000079 regulation of cyclin-dependent protein kinase activity | GO:0042493 response to drug | GO:0010696 positive regulation of spindle pole body separation |	GO:0016538 cyclin-dependent protein kinase regulator activity |	GO:0005634 nucleus | GO:0005816 spindle pole body | GO:0005935 cellular bud neck |
orf19.7371	1.73161	0.0221823		Predicted zinc-cluster protein of unknown function	GO:0009410 response to xenobiotic stimulus | GO:0006355 regulation of transcription, DNA-dependent |	GO:0003700 transcription factor activity |
orf19.6371	1.73018	0.000413793		Predicted ORF in Assemblies 19, 20 and 21
orf19.6250	1.72807	0.000207913		Predicted ORF in Assemblies 19, 20 and 21			GO:0005737 cytoplasm |
orf19.6520	1.72802	0.0467679		Putative allantoate permease; fungal-specific (no human or murine homolog)	GO:0006820 anion transport |	GO:0015296 anion |	GO:0016020 membrane |
orf19.6654	1.72799	0.015844		Predicted membrane transporter, member of the L-amino acid transporter-3 (LAT3) family, major facilitator superfamily (MFS)	GO:0015807 L-amino acid transport |	GO:0015179 L-amino acid transmembrane transporter activity |	GO:0016020 membrane |
orf19.7286	1.72728	0.00156388	RPN7	Predicted ORF in Assemblies 19, 20 and 21; regulated by Gcn2p and Gcn4p; protein detected by mass spec in exponential and stationary phase cultures	GO:0006511 ubiquitin-dependent protein catabolic process |	GO:0004175 endopeptidase activity | GO:0005198 structural molecule activity |	GO:0008541 proteasome regulatory particle, lid subcomplex | GO:0005634 nucleus |
orf19.5644	1.72638	0.0322809		Predicted ORF in Assemblies 19, 20 and 21
orf19.5612	1.72636	0.00152873	BMT4	Putative beta-mannosyltransferase, required for elongation of beta-mannose chains on the acid-labile fraction of cell wall phosphopeptidomannan; member of a 9-gene family; regulated by Tsa1p, Tsa1Bp	GO:0070135 beta-1,2-oligomannoside metabolic process |
orf19.1606	1.72555	0.00780551		Predicted ORF in Assemblies 19, 20 and 21; Plc1p-regulated
orf19.4128	1.72433	0.0408254		Predicted ORF in Assemblies 19, 20 and 21			GO:0005811 lipid particle |
orf19.5816	1.72352	0.0168758	EBP7	Predicted ORF in Assemblies 19, 20 and 21; mutation confers hypersensitivity to toxic ergosterol analog; oxidative stress-induced via Cap1p	GO:0042493 response to drug |	GO:0003959 NADPH dehydrogenase activity |
orf19.4679	1.72254	0.027422	AGP2	Protein described as an amino acid permease; hyphal downregulated; regulated upon white-opaque switching; induced in core caspofungin response, during cell wall regeneration, or by flucytosine; fungal-specific (no human or murine homolog)	GO:0006970 response to osmotic stress | GO:0006865 amino acid transport | GO:0006631 fatty acid metabolic process | GO:0015879 carnitine transport | GO:0015846 polyamine transport | GO:0055085 transmembrane transport |	GO:0005280 hydrogen | GO:0015226 carnitine transporter activity | GO:0015171 amino acid transmembrane transporter activity | GO:0015203 polyamine transmembrane transporter activity |	GO:0005887 integral to plasma membrane | GO:0005774 vacuolar membrane | GO:0005789 endoplasmic reticulum membrane |
orf19.2668	1.72136	0.000185527	RHD2	Predicted ORF in retrotransposon Tca4 with similarity to the Gag region encoding nucleocapsid-like protein; overlaps blocked reading frame orf19.2668.1; decreased expression in hyphae compared to yeast-form cells
orf19.772	1.72056	0.000811868	LYS21	Putative homocitrate synthase of lysine biosynthesis; expression is increased in a fluconazole-resistant isolate; shows colony morphology-related gene regulation by Ssn6p; ketoconazole-repressed; regulated by Gcn2p and Gcn4p	GO:0009085 lysine biosynthetic process | GO:0019878 lysine biosynthetic process via aminoadipic acid |	GO:0004410 homocitrate synthase activity |
orf19.670	1.71952	0.00986949	SMT3	SUMO, small ubiquitin-like protein; Smt3p-conjugated proteins localize to septation site and mother side of bud neck; C. albicans septins appear not to be Smt3p-modified, in contrast to S. cerevisiae septins; similar to S. cerevisiae Smt3p	GO:0016925 protein sumoylation |	GO:0031386 protein tag | GO:0005515 protein binding |	GO:0005940 septin ring | GO:0005935 cellular bud neck | GO:0000794 condensed nuclear chromosome |
orf19.7544	1.71894	0.0391103	TLO1	Member of a family of telomere-proximal genes of unknown function; hyphal-induced expression
orf19.5561	1.71866	0.0162607	RAV2	Protein similar to S. cerevisiae Rav2p, which is involved in acidification of the vacuole; transposon mutation affects filamentous growth	GO:0030447 filamentous growth | GO:0000747 conjugation with cellular fusion | GO:0007323 peptide pheromone maturation |
orf19.6527	1.71866	0.0138646		Predicted ORF in Assemblies 19, 20 and 21; shows colony morphology-related gene regulation by Ssn6p; transcriptionally activated by Mnl1p under weak acid stress	GO:0000747 conjugation with cellular fusion |		GO:0016021 integral to membrane |
orf19.7637	1.71807	0.0414535	YHB4	Protein related to flavohemoglobins; not required for wild-type nitric oxide resistance; has predicted globin, FAD-binding, and NAD(P)-binding domains but lacks some conserved residues of flavohemoglobins; no mRNA detected	GO:0006950 response to stress |	GO:0008941 nitric oxide dioxygenase activity |
orf19.568	1.7171	0.0149882	SPE2	Predicted ORF in Assemblies 19, 20 and 21; possibly adherence-induced	GO:0006597 spermine biosynthetic process | GO:0008295 spermidine biosynthetic process | GO:0015940 pantothenate biosynthetic process |	GO:0004014 adenosylmethionine decarboxylase activity |	GO:0005634 nucleus | GO:0005737 cytoplasm |
orf19.4054	1.71371	0.0110907	CTA24	Putative transcriptional activator, downregulated by Efg1p; member of a family of telomere-proximal genes; transcription is upregulated in an RHE model of oral candidiasis	GO:0045893 positive regulation of transcription, DNA-dependent |	GO:0016563 transcription activator activity |
orf19.7284	1.71329	0.00317352	ASR2	Gene regulated by cAMP and by osmotic stress; greater mRNA abundance observed in a cyr1 or ras1 homozygous null mutant than in wild type; protein detected by mass spec in stationary phase cultures
orf19.6112	1.71231	0.0132926	CTA2	Putative transcriptional activator, activates transcription in 1-hybrid assay in S. cerevisiae; downregulated by Efg1p; member of a family of telomere-proximal genes; transcription is positively regulated by Tbf1p	GO:0045893 positive regulation of transcription, DNA-dependent |	GO:0016563 transcription activator activity |
orf19.4268	1.71172	0.00242492	UTP13	Predicted ORF in Assemblies 19, 20 and 21; downregulated in core stress response; physically interacts with TAP-tagged Nop1p	GO:0000480 endonucleolytic cleavage in 5'-ETS of tricistronic rRNA transcript (SSU-rRNA, 5.8S rRNA, LSU-rRNA) | GO:0000472 endonucleolytic cleavage to generate mature 5'-end of SSU-rRNA from (SSU-rRNA, 5.8S rRNA, LSU-rRNA) | GO:0000447 endonucleolytic cleavage in ITS1 to separate SSU-rRNA from 5.8S rRNA and LSU-rRNA from tricistronic rRNA transcript (SSU-rRNA, 5.8S rRNA, LSU-rRNA) |	GO:0030515 snoRNA binding |	GO:0005732 small nucleolar ribonucleoprotein complex | GO:0034388 Pwp2p-containing subcomplex of 90S preribosome | GO:0032040 small-subunit processome |
orf19.6079	1.71053	0.0126014		Predicted ORF in retrotransposon Tca8 with similarity to the Gag region encoding nucleocapsid-like protein; transcription is downregulated in response to treatment with ciclopirox olamine; filament induced; regulated by Rfg1p, Tup1p
orf19.4724	1.71031	0.0174278		Predicted ORF in Assemblies 19, 20 and 21	GO:0000398 nuclear mRNA splicing, via spliceosome |		GO:0005686 U2 snRNP |
orf19.3154	1.70772	0.016419		Predicted ORF in Assemblies 19, 20 and 21			GO:0005739 mitochondrion |
orf19.3352	1.70668	0.00387437		Predicted ORF in Assemblies 19, 20 and 21
orf19.5589	1.70615	0.00171182		Predicted ORF in Assemblies 19, 20 and 21
orf19.7128	1.706	0.00866168	SYS1	Predicted ORF in Assemblies 19, 20 and 21; transcription is regulated by Mig1p	GO:0043001 Golgi to plasma membrane protein transport | GO:0016050 vesicle organization | GO:0006895 Golgi to endosome transport |		GO:0005802 trans-Golgi network | GO:0030173 integral to Golgi membrane |
orf19.4216	1.70599	0.000625379		Predicted ORF in Assemblies 19, 20 and 21; decreased expression in hyphae compared to yeast-form cells; transcription is increased in populations of cells exposed to fluconazole over multiple generations	GO:0042026 protein refolding | GO:0006979 response to oxidative stress | GO:0009408 response to heat | GO:0006972 hyperosmotic response | GO:0007155 cell adhesion |		GO:0001950 plasma membrane enriched fraction | GO:0005634 nucleus | GO:0005737 cytoplasm | GO:0005886 plasma membrane |
orf19.606	1.70576	0.0090496		Predicted ORF in Assemblies 19, 20 and 21
orf19.4600.1	1.70569	0.00447604		ORF Predicted by Annotation Working Group
orf19.6449	1.70364	0.00228732		Predicted ORF in Assemblies 19, 20 and 21
orf19.940	1.70354	0.00811391	BUD2	GTPase activating protein (GAP) for Rsr1p; negative regulator of filament branching, acts in hyphal growth guidance; required for wild-type budding pattern; expression greater in low iron; regulated by tyrosol and cell density	GO:0007121 bipolar cellular bud site selection | GO:0007120 axial cellular bud site selection | GO:0030011 maintenance of cell polarity | GO:0007264 small GTPase mediated signal transduction | GO:0000282 cellular bud site selection | GO:0007015 actin filament organization | GO:0051666 actin cortical patch localization | GO:0030448 hyphal growth | GO:0009652 thigmotropism | GO:0051602 response to …	GO:0005096 GTPase activator activity | GO:0004871 signal transducer activity | GO:0005099 Ras GTPase activator activity |	GO:0005935 cellular bud neck | GO:0000131 incipient cellular bud site | GO:0009277 fungal-type cell wall |
orf19.642	1.70236	0.0119525		Predicted ORF in Assemblies 19, 20 and 21	GO:0000082 G1/S transition of mitotic cell cycle |	GO:0004722 protein serine/threonine phosphatase activity |	GO:0005737 cytoplasm |
orf19.3304	1.70075	1.84827e-05		Predicted ORF in Assemblies 19, 20 and 21	GO:0000467 exonucleolytic trimming to generate mature 3'-end of 5.8S rRNA from tricistronic rRNA transcript (SSU-rRNA, 5.8S rRNA, LSU-rRNA) | GO:0000292 RNA fragment catabolic process |	GO:0000175 3'-5'-exoribonuclease activity | GO:0003723 RNA binding | GO:0030145 manganese ion binding |	GO:0000177 cytoplasmic exosome (RNase complex) | GO:0000176 nuclear exosome (RNase complex) |
orf19.1654	1.70061	0.000444697		Predicted ORF in Assemblies 19, 20 and 21; increased expression in response to prostaglandins
orf19.4727	1.69871	0.0294733		Predicted ORF in Assemblies 19, 20 and 21	GO:0030437 ascospore formation | GO:0045944 positive regulation of transcription from RNA polymerase II promoter |		GO:0005739 mitochondrion |
orf19.4861	1.69761	0.000567806		Predicted ORF in Assemblies 19, 20 and 21
orf19.4997	1.69635	0.00118343	KIS2	Scaffold protein of Snf1p complex; similar to S. cerevisiae Gal83p and Sip2p; interacts with Snf4p; interaction with Snf1p complex is regulated by carbon source, decreased on ethanol; N-terminal myristoylation; Hog1p-downregulated	GO:0006468 protein amino acid phosphorylation | GO:0007165 signal transduction | GO:0006109 regulation of carbohydrate metabolic process |	GO:0004679 AMP-activated protein kinase activity | GO:0030159 receptor signaling complex scaffold activity |	GO:0005634 nucleus | GO:0031225 anchored to membrane |
orf19.6298	1.69634	0.0215909	SPB4	Predicted ORF in Assemblies 19, 20 and 21; flucytosine repressed	GO:0000027 ribosomal large subunit assembly |	GO:0004004 ATP-dependent RNA helicase activity |	GO:0005730 nucleolus |
orf19.5145	1.6957	0.00427675	SSP96	Predicted ORF in Assemblies 19, 20 and 21; has monooxygenase-like flavin-binding region; induced upon biofilm formation
orf19.5611	1.69536	0.048173		Predicted ORF in Assemblies 19, 20 and 21	GO:0030447 filamentous growth | GO:0008204 ergosterol metabolic process |	GO:0046568 3-methylbutanal reductase activity | GO:0043892 methylglyoxal reductase (NADPH-dependent) activity |	GO:0005634 nucleus | GO:0005737 cytoplasm |
orf19.6849	1.69262	0.00104892	ELC1	Transcription is regulated by Nrg1p and Mig1p; regulated by Gcn2p and Gcn4p	GO:0006368 RNA elongation from RNA polymerase II promoter | GO:0042787 protein ubiquitination during ubiquitin-dependent protein catabolic process | GO:0000715 nucleotide-excision repair, DNA damage recognition |	GO:0003746 translation elongation factor activity | GO:0004842 ubiquitin-protein ligase activity |	GO:0008023 transcription elongation factor complex | GO:0000113 nucleotide-excision repair factor 4 complex | GO:0031463 Cul3-RING ubiquitin ligase complex |
orf19.4774	1.69208	0.00131037	AOX1	Alternative oxidase; low abundance; constitutively expressed; one of two isoforms (Aox1p and Aox2p); involved in a cyanide-resistant respiratory pathway present in plants, protists, and some fungi, although absent from S. cerevisiae	GO:0045333 cellular respiration | GO:0009060 aerobic respiration |	GO:0009916 alternative oxidase activity |	GO:0005743 mitochondrial inner membrane | GO:0005739 mitochondrion |
orf19.3702	1.69154	0.00155016		Predicted ORF from Assembly 19; merged with orf19.6452 in Assembly 20
orf19.1559	1.6881	0.0229607	HOM2	Putative aspartate-semialdehyde dehydrogenase; fungal-specific (no human or murine homolog); ketoconazole-repressed	GO:0006566 threonine metabolic process | GO:0006555 methionine metabolic process | GO:0042493 response to drug |	GO:0004073 aspartate-semialdehyde dehydrogenase activity |	GO:0001950 plasma membrane enriched fraction | GO:0005634 nucleus | GO:0005737 cytoplasm |
orf19.5921	1.68744	0.0334618		Predicted ORF in Assemblies 19, 20 and 21	GO:0006810 transport |	GO:0005215 transporter activity |
orf19.5312	1.68721	5.32822e-05		Predicted ORF in Assemblies 19, 20 and 21	GO:0000096 sulfur amino acid metabolic process | GO:0045944 positive regulation of transcription from RNA polymerase II promoter | GO:0046686 response to cadmium ion | GO:0046685 response to arsenic |	GO:0003713 transcription coactivator activity |	GO:0005634 nucleus |
orf19.7224	1.68639	0.00843734		Predicted ORF in Assemblies 19, 20 and 21
orf19.5663	1.68468	0.00475373		Protein of unknown function; null mutation confers resistance to azoles and terbinafine; predicted ORF in Assemblies 19, 20 and 21
orf19.3275	1.68276	0.000588705		Predicted ORF in Assemblies 19, 20 and 21
orf19.6951	1.68252	0.0372687		Predicted ORF in Assemblies 19, 20 and 21	GO:0009267 cellular response to starvation | GO:0019722 calcium-mediated signaling | GO:0006665 sphingolipid metabolic process |	GO:0008117 sphinganine-1-phosphate aldolase activity |	GO:0005783 endoplasmic reticulum |
orf19.2850	1.68186	0.0107373		Predicted ORF in Assemblies 19, 20 and 21; induced by nitric oxide in yhb1 mutant
orf19.2392	1.68165	0.0049241		Protein not essential for viability
orf19.7506	1.6814	0.00646515		Predicted ORF in Assemblies 19, 20 and 21	GO:0007059 chromosome segregation |	GO:0005515 protein binding |	GO:0000775 chromosome, centromeric region |
orf19.5963	1.6794	0.00338588		Predicted ORF in Assemblies 19, 20 and 21	GO:0006486 protein amino acid glycosylation |		GO:0005635 nuclear envelope | GO:0005811 lipid particle | GO:0005783 endoplasmic reticulum |
orf19.320	1.67752	0.0199306		Predicted ORF in Assemblies 19, 20 and 21
orf19.7348	1.67648	0.00799685		Predicted ORF in Assemblies 19, 20 and 21; possibly spurious ORF (Annotation Working Group prediction)
orf19.2447	1.67593	0.0208791		Predicted ORF in Assemblies 19, 20 and 21; decreased expression observed in an ssr1 homozygous null mutant	GO:0046854 phosphoinositide phosphorylation |	GO:0004430 1-phosphatidylinositol 4-kinase activity |	GO:0000329 fungal-type vacuole membrane | GO:0005886 plasma membrane |
orf19.4266	1.67529	0.00584742	SPR28	Septin; similar to S. cerevisiae meiotic/sporulation septin; mutant has no obvious phenotype; two introns with noncanonical branch site and 5' splice site, respectively; splicing inhibited upon exposure to alpha-factor	GO:0000910 cytokinesis |	GO:0005200 structural constituent of cytoskeleton |	GO:0005940 septin ring |
orf19.6976	1.67508	0.00295315		Predicted membrane transporter; member of the proton coupled folate transporter/heme carrier protein (PCFT/HCP) family, major facilitator superfamily (MFS); virulence-group-correlated expression	GO:0015884 folic acid transport |	GO:0008517 folic acid transporter activity |	GO:0016020 membrane |
orf19.7144	1.67323	0.0197133		Predicted ORF in Assemblies 19, 20 and 21	GO:0006412 translation |		GO:0005737 cytoplasm |
orf19.6595	1.67281	3.29848e-05	RTA4	Predicted ORF in Assemblies 19, 20 and 21; similar to S. cerevisiae Yor049cp, which is involved in fatty acid transport; transposon mutation affects filamentous growth; alkaline downregulated; caspofungin induced	GO:0030447 filamentous growth | GO:0015908 fatty acid transport |	GO:0004012 phospholipid-translocating ATPase activity |	GO:0005886 plasma membrane | GO:0016021 integral to membrane | GO:0005783 endoplasmic reticulum |
orf19.5672	1.67253	0.00121316	MEP2	Ammonium permease and regulator of nitrogen starvation-induced filamentation; 11 predicted transmembrane regions; in low nitrogen cytoplasmic C-terminus activates Ras/cAMP and MAPK signal transduction pathways to induce filamentation	GO:0001402 signal transduction during filamentous growth | GO:0006995 cellular response to nitrogen starvation | GO:0030447 filamentous growth | GO:0015696 ammonium transport | GO:0007124 pseudohyphal growth | GO:0019740 nitrogen utilization |	GO:0008519 ammonium transmembrane transporter activity |	GO:0005886 plasma membrane |
orf19.2351	1.67205	0.0012217	NIT3	Predicted ORF in Assemblies 19, 20 and 21; regulated by Gcn2p and Gcn4p; protein detected by mass spec in exponential and stationary phase cultures			GO:0005739 mitochondrion |
orf19.491	1.67061	0.00439585		Predicted ORF in Assemblies 19, 20 and 21	GO:0006616 SRP-dependent cotranslational protein targeting to membrane, translocation | GO:0006615 SRP-dependent cotranslational protein targeting to membrane, docking | GO:0006614 SRP-dependent cotranslational protein targeting to membrane | GO:0031204 posttranslational protein targeting to membrane, translocation | GO:0046967 cytosol to ER transport |	GO:0005047 signal recognition particle binding | GO:0008565 protein transporter activity |	GO:0005785 signal recognition particle receptor complex | GO:0031207 Sec62/Sec63 complex | GO:0005739 mitochondrion | GO:0005886 plasma membrane |
orf19.5337	1.6704	0.00152031	UBC15	Predicted ORF in Assemblies 19, 20 and 21	GO:0006301 postreplication repair | GO:0000209 protein polyubiquitination | GO:0006513 protein monoubiquitination |		GO:0005634 nucleus | GO:0005737 cytoplasm |
orf19.1697	1.67021	0.00449245		Predicted ORF in Assemblies 19, 20 and 21			GO:0005737 cytoplasm | GO:0005840 ribosome |
orf19.2225	1.66595	0.010633		Predicted ORF from Assembly 19; removed from Assembly 20; merged with orf19.933 in Assembly 21
orf19.6470	1.66282	0.00193838	AHP2	Predicted ORF in Assemblies 19, 20 and 21; macrophage-downregulated gene		GO:0008379 thioredoxin peroxidase activity | GO:0008785 alkyl hydroperoxide reductase activity |	GO:0005737 cytoplasm |
orf19.3022	1.66069	0.00168505		Predicted ORF in Assemblies 19, 20 and 21		GO:0003735 structural constituent of ribosome |	GO:0005763 mitochondrial small ribosomal subunit |
orf19.1966	1.65856	0.00268439	BUD23	Predicted ORF in Assemblies 19, 20 and 21; decreased expression in response to prostaglandins	GO:0000154 rRNA modification | GO:0000282 cellular bud site selection | GO:0000056 ribosomal small subunit export from nucleus | GO:0000447 endonucleolytic cleavage in ITS1 to separate SSU-rRNA from 5.8S rRNA and LSU-rRNA from tricistronic rRNA transcript (SSU-rRNA, 5.8S rRNA, LSU-rRNA) |	GO:0016435 rRNA (guanine) methyltransferase activity |	GO:0005634 nucleus | GO:0005737 cytoplasm |
orf19.6554	1.65788	0.00121695		Predicted ORF in Assemblies 19, 20 and 21			GO:0005737 cytoplasm |
orf19.6213	1.65738	0.0192152	SUI2	Putative translation initiation factor; genes encoding ribosomal subunits, translation factors, and tRNA synthetases are downregulated upon phagocytosis by murine macrophage; protein detected by mass spec in stationary phase cultures	GO:0006413 translational initiation |	GO:0003743 translation initiation factor activity |	GO:0005840 ribosome | GO:0043614 multi-eIF complex | GO:0005850 eukaryotic translation initiation factor 2 complex |
orf19.5365	1.65606	0.00312894		Predicted ORF in Assemblies 19, 20 and 21; decreased transcription is observed upon fluphenazine treatment or in an azole-resistant strain that overexpresses CDR1 and CDR2			GO:0005737 cytoplasm |
orf19.3973	1.656	0.0251942		Predicted ORF in Assemblies 19, 20 and 21			GO:0005737 cytoplasm |
orf19.1632	1.65568	0.00195002		Predicted ORF in Assemblies 19, 20 and 21
orf19.5320	1.65396	0.00145534	NCE4	Predicted ORF in Assemblies 19, 20 and 21; periodic mRNA expression, peak at cell-cycle G2/M phase
orf19.4410	1.65015	0.000265502	ALG1	Protein likely to be essential for growth, based on an insertional mutagenesis strategy; similar to S. cerevisiae Alg1p, which is a mannosyltransferase involved in N-linked protein glycosylation	GO:0006490 oligosaccharide-lipid intermediate assembly |	GO:0019187 beta-1,4-mannosyltransferase activity |	GO:0005783 endoplasmic reticulum |
orf19.5650	1.64994	0.0013626	PRO3	Protein induced during the mating process; alkaline upregulated	GO:0006561 proline biosynthetic process |	GO:0004735 pyrroline-5-carboxylate reductase activity |	GO:0005737 cytoplasm |
orf19.5438	1.64959	0.00726557		Predicted ORF in Assemblies 19, 20 and 21	GO:0006310 DNA recombination |	GO:0003677 DNA binding |	GO:0005634 nucleus |
orf19.200	1.6482	0.00751762		Predicted ORF in Assemblies 19, 20 and 21	GO:0016973 poly(A)+ mRNA export from nucleus | GO:0022618 ribonucleoprotein complex assembly | GO:0006351 transcription, DNA-dependent |	GO:0003723 RNA binding | GO:0003690 double-stranded DNA binding | GO:0003682 chromatin binding |	GO:0005634 nucleus |
orf19.3160	1.64571	0.00426565	HSP12	Heat-shock protein; induced upon osmotic/oxidative/cadmium stress, fluphenazine treatment, low iron, CDR1 and CDR2 overexpression, or ssn6 or ssk1 homozygous null mutation; repressed by Hog1p, flucytosine, elevated CO2	GO:0006950 response to stress | GO:0042026 protein refolding | GO:0006979 response to oxidative stress | GO:0009408 response to heat | GO:0006972 hyperosmotic response | GO:0007155 cell adhesion |
orf19.3395	1.64566	0.00470681		Predicted membrane transporter, member of the drug:proton antiporter (12 spanner) (DHA1) family, major facilitator superfamily (MFS); induced by nitric oxide, oxidative stress, alpha pheromone; fungal-specific (no human or murine homolog)	GO:0015893 drug transport |	GO:0015238 drug transporter activity |	GO:0016020 membrane |
orf19.2737	1.6431	0.0010613		Predicted ORF in Assemblies 19, 20 and 21
orf19.2823	1.64264	0.0169635	RFG1	Transcriptional regulator of filamentous growth and hyphal genes; acts in Tup1p-dependent and -independent pathways; binds DNA; has HMG domain; not transcriptionally regulated by oxygen or serum; not responsible for hypoxic repression	GO:0006357 regulation of transcription from RNA polymerase II promoter | GO:0009405 pathogenesis | GO:0030447 filamentous growth | GO:0030448 hyphal growth | GO:0000122 negative regulation of transcription from RNA polymerase II promoter | GO:0016481 negative regulation of transcription |	GO:0030528 transcription regulator activity | GO:0003700 transcription factor activity | GO:0016566 specific transcriptional repressor activity | GO:0003690 double-stranded DNA binding | GO:0008301 DNA bending activity | GO:0016564 transcription repressor activity |	GO:0000228 nuclear chromosome |
orf19.1515	1.64202	0.000677332	CHT4	Chitinase; similar to S. cerevisiae sporulation-specific Cts2p; functionally complements A. gossypii cts2 mutant sporulation defect; homozygous null mutation causes no obvious defects; transcription decreases upon yeast-to-hyphal switch		GO:0004568 chitinase activity |	GO:0005737 cytoplasm |
orf19.720	1.64152	0.0125829	GST3	Expression is regulated upon white-opaque switching; upregulated in the presence of human neutrophils; peroxide-induced; induced in response to alpha pheromone in SpiderM medium	GO:0006808 regulation of nitrogen utilization |	GO:0003714 transcription corepressor activity |	GO:0005625 soluble fraction |
orf19.313	1.64042	0.034924	DAL4	Putative allantoin permease; fungal-specific (no human or murine homolog)	GO:0015720 allantoin transport | GO:0055085 transmembrane transport | GO:0015857 uracil transport |	GO:0005274 allantoin uptake transmembrane transporter activity | GO:0015505 uracil |	GO:0045121 membrane raft | GO:0005886 plasma membrane |
orf19.3976	1.64013	1.50678e-06		Predicted ORF in Assemblies 19, 20 and 21	GO:0000092 mitotic anaphase B | GO:0007097 nuclear migration |	GO:0005200 structural constituent of cytoskeleton |	GO:0005869 dynactin complex | GO:0000235 astral microtubule | GO:0005938 cell cortex | GO:0005816 spindle pole body |
orf19.6788	1.64008	0.000703931		Predicted ORF in Assemblies 19, 20 and 21
orf19.4269	1.63985	0.0022067		Predicted ORF in Assemblies 19, 20 and 21
orf19.2322.3	1.63751	6.10932e-05		ORF Predicted by Annotation Working Group			GO:0016021 integral to membrane |
orf19.7518	1.63607	0.00108817		Putative transcription factor with zinc cluster DNA-binding motif	GO:0006367 transcription initiation from RNA polymerase II promoter | GO:0009651 response to salt stress | GO:0006355 regulation of transcription, DNA-dependent |	GO:0003704 specific RNA polymerase II transcription factor activity | GO:0003700 transcription factor activity |	GO:0005634 nucleus |
orf19.556	1.63553	0.00270585		Predicted ORF in Assemblies 19, 20 and 21; regulated by Ssn6p; possibly spurious ORF (Annotation Working Group prediction)
orf19.7417	1.6354	0.0368611	TSA1	Protein of TSA/alkyl hydroperoxide peroxidase C (AhPC) family; similar to thiol-dependent peroxidases of oxidative stress signaling; antigenic; hyphal surface, nucleus; yeast-form nucleus, cytoplasm; biofilm, phagocytosis, peroxide induced	GO:0051701 interaction with host | GO:0006979 response to oxidative stress | GO:0031505 fungal-type cell wall organization | GO:0030448 hyphal growth | GO:0006950 response to stress | GO:0042744 hydrogen peroxide catabolic process | GO:0042542 response to hydrogen peroxide |	GO:0005515 protein binding | GO:0008379 thioredoxin peroxidase activity |	GO:0009277 fungal-type cell wall | GO:0005634 nucleus | GO:0030446 hyphal cell wall | GO:0009986 cell surface | GO:0005737 cytoplasm |
orf19.400	1.63426	0.0109255	GCF1	HMG box-containing mitochondrial (mt) protein; binds to mt DNA and to the HWP1 promoter; mutant phenotype and functional complementation of an S. cerevisiae abf2 mutation suggest a role in mt genome replication and maintenance	GO:0000002 mitochondrial genome maintenance |	GO:0003677 DNA binding |	GO:0005739 mitochondrion |
orf19.6305	1.63189	0.00820259		Hydroxytrimethyllysine aldolase, the second enzyme in the carnitine biosynthesis pathway	GO:0006545 glycine biosynthetic process | GO:0006567 threonine catabolic process | GO:0045329 carnitine biosynthetic process |	GO:0008732 L-allo-threonine aldolase activity | GO:0004793 threonine aldolase activity |	GO:0005829 cytosol |
orf19.1745	1.63134	0.00216853		Predicted ORF in Assemblies 19, 20 and 21; possibly spurious ORF (Annotation Working Group prediction)
orf19.7438	1.63069	0.00751644	UBA1	Protein similar to S. cerevisiae Uba1p, which is a ubiquitin-activating enzyme that is essential for growth; protein level decreased in stationary phase cultures	GO:0016567 protein ubiquitination |	GO:0004839 ubiquitin activating enzyme activity |	GO:0005634 nucleus | GO:0005737 cytoplasm |
orf19.7600	1.62623	0.0381161	FDH3	Putative protein of glycine catabolism; downregulated by Efg1p under yeast-form but not hyphal growth conditions; transcriptionally activated by Mnl1p under weak acid stress	GO:0006546 glycine catabolic process | GO:0019649 formaldehyde assimilation | GO:0046294 formaldehyde catabolic process | GO:0033859 furaldehyde metabolic process | GO:0000947 amino acid catabolic process to alcohol via Ehrlich pathway |	GO:0004022 alcohol dehydrogenase (NAD) activity | GO:0033833 hydroxymethylfurfural reductase (NADH) activity | GO:0051903 S-(hydroxymethyl)glutathione dehydrogenase activity |	GO:0005739 mitochondrion |
orf19.1108	1.62612	0.00232489	HAM1	Predicted ORF in Assemblies 19, 20 and 21; caspofungin repressed; regulated by Gcn2p and Gcn4p	GO:0009204 deoxyribonucleoside triphosphate catabolic process | GO:0006974 response to DNA damage stimulus |	GO:0047429 nucleoside-triphosphate diphosphatase activity |	GO:0005634 nucleus | GO:0005737 cytoplasm |
orf19.6133	1.62609	0.00923975	PIF1	Decreased transcription is observed upon fluphenazine treatment	GO:0032211 negative regulation of telomere maintenance via telomerase | GO:0000723 telomere maintenance | GO:0006310 DNA recombination | GO:0000002 mitochondrial genome maintenance |	GO:0010521 telomerase inhibitor activity | GO:0003678 DNA helicase activity |	GO:0005739 mitochondrion |
orf19.5938	1.62424	0.00060265	SEN1	Predicted ORF in Assemblies 19, 20 and 21; decreased expression in response to prostaglandins	GO:0008033 tRNA processing | GO:0006364 rRNA processing | GO:0016180 snRNA processing | GO:0043144 snoRNA processing | GO:0006369 termination of RNA polymerase II transcription |	GO:0004004 ATP-dependent RNA helicase activity | GO:0003717 RNA polymerase II transcription termination factor activity |	GO:0005730 nucleolus | GO:0005634 nucleus |
orf19.4445	1.62411	0.000335276		Predicted ORF in Assemblies 19, 20 and 21; Plc1p-regulated	GO:0030447 filamentous growth |
orf19.7634	1.6223	0.00357358	MCD1	Protein similar to S. cerevisiae Mcd1p; transcription is repressed in response to alpha pheromone in SpiderM medium; cell-cycle regulated periodic mRNA expression	GO:0007076 mitotic chromosome condensation | GO:0034984 cellular response to DNA damage stimulus | GO:0034087 establishment of mitotic sister chromatid cohesion | GO:0006915 apoptosis |	GO:0003682 chromatin binding |	GO:0008278 cohesin complex | GO:0005739 mitochondrion | GO:0034990 nuclear mitotic cohesin complex |
orf19.3220	1.62155	0.0445071		Predicted ORF in Assemblies 19, 20 and 21	GO:0000480 endonucleolytic cleavage in 5'-ETS of tricistronic rRNA transcript (SSU-rRNA, 5.8S rRNA, LSU-rRNA) | GO:0000472 endonucleolytic cleavage to generate mature 5'-end of SSU-rRNA from (SSU-rRNA, 5.8S rRNA, LSU-rRNA) | GO:0000447 endonucleolytic cleavage in ITS1 to separate SSU-rRNA from 5.8S rRNA and LSU-rRNA from tricistronic rRNA transcript (SSU-rRNA, 5.8S rRNA, LSU-rRNA) |		GO:0032040 small-subunit processome | GO:0005730 nucleolus |
orf19.6414.3	1.62024	0.00763255	TPM2	Protein described as tropomyosin isoform 2; regulated by Gcn4p; repressed in response to amino acid starvation (3-aminotriazole treatment); macrophage-induced protein; protein level decreased in stationary phase cultures	GO:0008154 actin polymerization or depolymerization | GO:0007124 pseudohyphal growth | GO:0051017 actin filament bundle formation |	GO:0003786 actin lateral binding |	GO:0000142 cellular bud neck contractile ring | GO:0032432 actin filament bundle |
orf19.2653	1.61961	7.93884e-05		Protein not essential for viability
orf19.5806	1.61893	0.00956814	ALD5	Protein described as an aldehyde dehydrogenase; decreased expression in fluconazole-resistant isolate, or in hyphae; biofilm induced;fluconazole-downregulated; protein abundance is affected by URA3 expression in the CAI-4 strain background	GO:0019413 acetate biosynthetic process |	GO:0004028 3-chloroallyl aldehyde dehydrogenase activity | GO:0004030 aldehyde dehydrogenase [NAD(P)+] activity |	GO:0005625 soluble fraction | GO:0005739 mitochondrion |
orf19.6686	1.6187	0.0171249	ENP2	Predicted ORF in Assemblies 19, 20 and 21; essential; S. cerevisiae ortholog is essential; heterozygous mutation confers resistance to 5-fluorocytosine (5-FC), 5-fluorouracil (5-FU), and tubercidin (7-deazaadenosine)	GO:0042493 response to drug | GO:0006364 rRNA processing |		GO:0030686 90S preribosome | GO:0005730 nucleolus |
orf19.1888	1.61751	0.0213818		Predicted ORF in Assemblies 19, 20 and 21	GO:0008655 pyrimidine salvage | GO:0034356 NAD biosynthesis via nicotinamide riboside salvage pathway | GO:0030433 ER-associated protein catabolic process | GO:0019358 nicotinate nucleotide salvage | GO:0046135 pyrimidine nucleoside catabolic process |	GO:0070636 nicotinic acid riboside hydrolase activity | GO:0045437 uridine nucleosidase activity | GO:0070635 nicotinamide riboside hydrolase activity | GO:0050263 ribosylpyrimidine nucleosidase activity |	GO:0005634 nucleus | GO:0005737 cytoplasm |
orf19.5464	1.61749	0.00748307		ORF Predicted by Annotation Working Group
orf19.3323	1.61585	0.00241503		Predicted ORF in Assemblies 19, 20 and 21; possibly spurious ORF (Annotation Working Group prediction)
orf19.6712	1.61519	0.000873946		Predicted ORF in Assemblies 19, 20 and 21			GO:0030137 COPI-coated vesicle | GO:0005794 Golgi apparatus |
orf19.1990	1.61439	0.00744148	SNX4	Protein induced during the mating process	GO:0034727 piecemeal microautophagy of nucleus | GO:0032258 CVT pathway | GO:0034498 early endosome to Golgi transport |	GO:0032266 phosphatidylinositol 3-phosphate binding |	GO:0016020 membrane | GO:0005829 cytosol | GO:0000300 peripheral to membrane of membrane fraction | GO:0005769 early endosome | GO:0000407 pre-autophagosomal structure |
orf19.331	1.61417	0.014033		Predicted ORF in Assemblies 19, 20 and 21	GO:0018364 peptidyl-glutamine methylation | GO:0006417 regulation of translation |	GO:0008757 S-adenosylmethionine-dependent methyltransferase activity | GO:0008276 protein methyltransferase activity |	GO:0005634 nucleus | GO:0005737 cytoplasm |
orf19.3461	1.61266	0.00229918		Predicted ORF in Assemblies 19, 20 and 21; oxidative stress-induced via Cap1p; transcription is induced in response to alpha pheromone in SpiderM medium
orf19.7096	1.61252	0.006042		Predicted ORF in Assemblies 19, 20 and 21			GO:0005739 mitochondrion | GO:0000329 fungal-type vacuole membrane |
orf19.4890	1.61178	0.00720668	CLA4	S/T kinase of Ste20p family; required for wild-type filamentous growth and for wild-type organ colonization and virulence in mouse systemic infection; role in chlamydospore formation; functional homolog of S. cerevisiae Cla4p	GO:0007163 establishment or maintenance of cell polarity | GO:0009405 pathogenesis | GO:0030448 hyphal growth | GO:0006468 protein amino acid phosphorylation | GO:0000910 cytokinesis | GO:0007118 budding cell apical bud growth | GO:0007266 Rho protein signal transduction | GO:0001410 chlamydospore formation | GO:0007096 regulation of exit from mitosis | GO:0019236 response to pheromone | GO:00000…	GO:0004674 protein serine/threonine kinase activity |	GO:0030478 actin cap | GO:0000324 fungal-type vacuole | GO:0005933 cellular bud |
orf19.6941	1.61112	0.0017263		Predicted ORF in Assemblies 19, 20 and 21	GO:0019432 triglyceride biosynthetic process | GO:0019915 lipid storage |	GO:0004144 diacylglycerol O-acyltransferase activity |	GO:0005811 lipid particle |
orf19.5291	1.60988	0.0077759		Predicted ORF in Assemblies 19, 20 and 21	GO:0006644 phospholipid metabolic process |		GO:0005783 endoplasmic reticulum |
orf19.6063	1.60976	0.00251107	UBP6	Predicted ORF in Assemblies 19, 20 and 21; oxidative stress-induced via Cap1p	GO:0016579 protein deubiquitination |	GO:0004843 ubiquitin-specific protease activity |	GO:0005838 proteasome regulatory particle |
orf19.4088	1.60591	0.000957034		Predicted ORF in Assemblies 19, 20 and 21	GO:0019243 methylglyoxal catabolic process to D-lactate | GO:0005975 carbohydrate metabolic process |	GO:0004416 hydroxyacylglutathione hydrolase activity |	GO:0005737 cytoplasm |
orf19.2384	1.60448	0.0125157		Predicted ORF in Assemblies 19, 20 and 21	GO:0042255 ribosome assembly | GO:0006412 translation |		GO:0005743 mitochondrial inner membrane |
orf19.2055	1.60439	0.00114296	NPL6	Putative nuclear protein localization factor; fungal-specific (no human or murine homolog)	GO:0006606 protein import into nucleus | GO:0006337 nucleosome disassembly | GO:0006974 response to DNA damage stimulus | GO:0006368 RNA elongation from RNA polymerase II promoter | GO:0043044 ATP-dependent chromatin remodeling |	GO:0008094 DNA-dependent ATPase activity |	GO:0016586 RSC complex |
orf19.1421	1.60423	0.01438		Predicted ORF in Assemblies 19, 20 and 21	GO:0000256 allantoin catabolic process |	GO:0004848 ureidoglycolate hydrolase activity |	GO:0016020 membrane |
orf19.5245	1.6028	0.00237618		Predicted ORF in Assemblies 19, 20 and 21	GO:0000209 protein polyubiquitination | GO:0006513 protein monoubiquitination |
orf19.7276.1	1.60149	0.00943049	TLO4	Member of a family of telomere-proximal genes of unknown function; transcription is upregulated in an RHE model of oral candidiasis
orf19.4831	1.60113	0.00205643		Predicted ORF in Assemblies 19, 20 and 21			GO:0005886 plasma membrane |
orf19.5995	1.59771	0.00364153	MCA1	Putative cysteine protease with similarity to S. cerevisiae Mca1p; has a role in apoptotic cell death upon H2O2 treatment; fungal-specific (no human or murine homolog); farnesol-induced	GO:0070301 cellular response to hydrogen peroxide | GO:0006915 apoptosis | GO:0042221 response to chemical stimulus |	GO:0008234 cysteine-type peptidase activity |	GO:0005634 nucleus |
orf19.2097	1.59642	0.0114541		Predicted ORF in Assemblies 19, 20 and 21	GO:0006302 double-strand break repair | GO:0006301 postreplication repair |	GO:0000403 Y-form DNA binding | GO:0008094 DNA-dependent ATPase activity | GO:0000400 four-way junction DNA binding | GO:0009378 four-way junction helicase activity |	GO:0000790 nuclear chromatin |
orf19.3108	1.5963	0.0225232		Predicted ORF in Assemblies 19, 20 and 21; induced by nitric oxide in yhb1 mutant	GO:0006307 DNA dealkylation |	GO:0003908 methylated-DNA-[protein]-cysteine S-methyltransferase activity |
orf19.1268	1.59403	0.000314558		Predicted ORF in Assemblies 19, 20 and 21
orf19.6469	1.59383	0.00259487		Predicted ORF in retrotransposon Tca11 with similarity to the Gag-Pol region of retrotransposons, which encodes nucleocapsid-like protein, reverse transcriptase, protease, and integrase
orf19.4449	1.59259	0.0088642		Predicted ORF in Assemblies 19, 20 and 21	GO:0015680 intracellular copper ion transport |	GO:0016532 superoxide dismutase copper chaperone activity |	GO:0005829 cytosol | GO:0005634 nucleus | GO:0005743 mitochondrial inner membrane |
orf19.3722	1.59247	0.00133939		Predicted ORF in Assemblies 19, 20 and 21		GO:0003700 transcription factor activity |	GO:0005737 cytoplasm |
orf19.385	1.59201	1.83873e-05	GCV2	Putative protein of glycine catabolism; downregulated by Efg1p; Hog1p-induced; upregulated by Rim101p at acid pH; transcription is activated in the presence of elevated CO2; protein detected by mass spec in stationary phase cultures	GO:0006546 glycine catabolic process | GO:0019464 glycine decarboxylation via glycine cleavage system | GO:0006730 one-carbon metabolic process |	GO:0004375 glycine dehydrogenase (decarboxylating) activity |	GO:0005739 mitochondrion |
orf19.3931	1.59162	0.00336308	SFC1	Putative acyltransferase; alkaline upregulated; transcription is upregulated in both intermediate and mature biofilms	GO:0015741 fumarate transport | GO:0015744 succinate transport |	GO:0005469 succinate |	GO:0005743 mitochondrial inner membrane | GO:0005739 mitochondrion | GO:0005886 plasma membrane |
orf19.4754	1.59134	0.00880904	ZWF1	Putative glucose-6-phosphate dehydrogenase; antigenic in murine infection; activity induced by O2 or oxidizing agents H2O2 or menadione; caspofungin repressed; macrophage induced; induced in core stress response; regulated by Gcn2p, Gcn4p	GO:0009051 pentose-phosphate shunt, oxidative branch | GO:0042542 response to hydrogen peroxide |	GO:0004345 glucose-6-phosphate dehydrogenase activity |	GO:0005625 soluble fraction | GO:0005737 cytoplasm |
orf19.2782	1.59106	0.000337361		Predicted ORF in Assemblies 19, 20 and 21	GO:0006970 response to osmotic stress | GO:0006979 response to oxidative stress |	GO:0015036 disulfide oxidoreductase activity |	GO:0005759 mitochondrial matrix |
orf19.2863	1.58986	0.0300057		Predicted ORF in Assemblies 19, 20 and 21; possibly spurious ORF (Annotation Working Group prediction)
orf19.2066	1.5893	0.012254		Predicted ORF in Assemblies 19, 20 and 21			GO:0005737 cytoplasm |
orf19.7355	1.58831	0.00277249	SSN8	Protein not essential for viability; similar to S. cerevisiae Ssn8p, which is a component of RNA polymerase II holoenzyme	GO:0000122 negative regulation of transcription from RNA polymerase II promoter | GO:0031505 fungal-type cell wall organization | GO:0007126 meiosis |	GO:0016251 general RNA polymerase II transcription factor activity | GO:0016538 cyclin-dependent protein kinase regulator activity |	GO:0005667 transcription factor complex |
orf19.4949	1.5875	0.00215567		Predicted ORF in Assemblies 19, 20 and 21
orf19.1552	1.58694	0.00036083	CPR3	Protein described as a peptidyl-prolyl cis-trans isomerase; macrophage-induced protein; protein level decreased in stationary phase cultures	GO:0006457 protein folding |	GO:0003755 peptidyl-prolyl cis-trans isomerase activity |	GO:0005739 mitochondrion |
orf19.3558	1.58668	0.00725497		Predicted ORF in Assemblies 19, 20 and 21			GO:0016021 integral to membrane |
orf19.2878	1.58598	0.00355311	PGA15	Putative GPI-anchored protein of unknown function			GO:0009986 cell surface |
orf19.4030	1.58441	0.0357152		Predicted ORF in Assemblies 19, 20 and 21	GO:0006273 lagging strand elongation | GO:0006270 DNA replication initiation | GO:0006269 DNA replication, synthesis of RNA primer |	GO:0003896 DNA primase activity |	GO:0005658 alpha DNA polymerase |
orf19.6689	1.58271	0.0444683	ARG4	Argininosuccinate lyase, catalyzes the final step in the arginine biosynthesis pathway; alkaline downregulated	GO:0006526 arginine biosynthetic process |	GO:0004056 argininosuccinate lyase activity |	GO:0005829 cytosol |
orf19.834	1.58227	0.018522		Predicted ORF in Assemblies 19, 20 and 21	GO:0030433 ER-associated protein catabolic process |	GO:0030246 carbohydrate binding |	GO:0005788 endoplasmic reticulum lumen |
orf19.781	1.58224	0.0145945		Putative urea transporter; fungal-specific (no human or murine homolog)	GO:0015848 spermidine transport | GO:0015840 urea transport | GO:0015847 putrescine transport |	GO:0015606 spermidine transmembrane transporter activity | GO:0015489 putrescine transmembrane transporter activity | GO:0015204 urea transmembrane transporter activity |	GO:0005886 plasma membrane |
orf19.4482	1.58215	0.0209667	IFI3	Predicted ORF in Assemblies 19, 20 and 21; constitutive expression independent of MTL or white-opaque status
orf19.6648	1.58146	0.000135761	SDA1	Predicted ORF in Assemblies 19, 20 and 21; transcription is upregulated in both intermediate and mature biofilms	GO:0000055 ribosomal large subunit export from nucleus | GO:0007089 traversing start control point of mitotic cell cycle | GO:0042273 ribosomal large subunit biogenesis | GO:0030036 actin cytoskeleton organization |		GO:0005634 nucleus |
orf19.332.1	1.58021	0.00297096		ORF added to Assembly 21 based on comparative genome analysis
orf19.1039	1.58016	0.021952		Predicted ORF in Assemblies 19, 20 and 21	GO:0018348 protein amino acid geranylgeranylation |	GO:0004663 Rab geranylgeranyltransferase activity |	GO:0005968 Rab-protein geranylgeranyltransferase complex |
orf19.2985	1.57997	0.00142913		Predicted ORF in Assemblies 19, 20 and 21
orf19.6341	1.57982	0.00789871		Predicted ORF in Assemblies 19, 20 and 21	GO:0009231 riboflavin biosynthetic process |	GO:0008703 5-amino-6-(5-phosphoribosylamino)uracil reductase activity |
orf19.5556	1.579	0.00036934		Predicted ORF in Assemblies 19, 20 and 21
orf19.3535	1.57867	0.0108899		Predicted ORF in Assemblies 19, 20 and 21
orf19.7257	1.57839	0.00240739		Predicted ORF in Assemblies 19, 20 and 21	GO:0006298 mismatch repair | GO:0007131 reciprocal meiotic recombination |		GO:0032390 MutLbeta complex |
orf19.3374	1.57838	0.00206501	ECE1	Protein comprising eight 34-residue repeats; hyphal-specific expression increases with extent of elongation of the cell; regulated by Rfg1p, Nrg1p, Tup1p, Cph1p, Efg1p, Hog1p, farnesol, phagocytosis; may contribute to biofilm formation	GO:0044011 single-species biofilm formation on inanimate substrate |
orf19.631	1.57709	0.033683		Predicted ORF from Assembly 19; merged with orf19.2661 in Assembly 20
orf19.4780	1.57595	0.0174799		Predicted membrane transporter, member of the drug:proton antiporter (12 spanner) (DHA1) family, major facilitator superfamily (MFS)	GO:0015893 drug transport |	GO:0015238 drug transporter activity |	GO:0016020 membrane |
orf19.4894	1.57524	0.0246763		Protein of unknown function, has similarity to S. cerevisiae Yer010cp, which is a protein of unknown function belonging to the prokaryotic RraA family; decreased transcription is observed upon benomyl treatment
orf19.2346	1.57496	0.0191217		Putative protein of unknown function, transcription is positively regulated by Tbf1p; predicted ORF in Assemblies 19, 20 and 21			GO:0005739 mitochondrion |
orf19.5986	1.574	0.00427638	THI4	Protein repressed during the mating process; fungal-specific (no human or murine homolog); protein detected by mass spec in stationary phase cultures	GO:0006281 DNA repair | GO:0009228 thiamin biosynthetic process | GO:0000002 mitochondrial genome maintenance |		GO:0005829 cytosol | GO:0005739 mitochondrion |
orf19.3284	1.57386	0.000689479		ORF Predicted by Annotation Working Group
orf19.4654	1.57258	0.00521684		Predicted ORF in Assemblies 19, 20 and 21
orf19.489	1.57235	0.00335432	DAP1	Protein similar to S. cerevisiae Dap1p, which is a protein related to mammalian membrane-associated progesterone receptors involved in response to DNA damage; induced in core stress response; Hog1p regulated; clade-associated expression	GO:0032443 regulation of ergosterol biosynthetic process |	GO:0020037 heme binding |	GO:0005768 endosome |
orf19.3298	1.5718	0.00393884	CCH1	Putative voltage-gated Ca2+ channel of the high affinity calcium uptake system; roles in thigmotropism, establishment of galvanotropism; transcription is regulated by Nrg1p and Mig1p	GO:0006816 calcium ion transport | GO:0030448 hyphal growth | GO:0009612 response to mechanical stimulus | GO:0032512 regulation of protein phosphatase type 2B activity |	GO:0005262 calcium channel activity |	GO:0005886 plasma membrane |
orf19.2303	1.57139	0.0167045	FGR16	Protein lacking an ortholog in S. cerevisiae; transposon mutation affects filamentous growth; fluconazole-downregulated	GO:0030447 filamentous growth |
orf19.1923	1.57137	0.0148102	RRN3	Predicted ORF in Assemblies 19, 20 and 21; caspofungin induced, flucytosine repressed; downregulated in core stress response; decreased expression in response to prostaglandins	GO:0006360 transcription from RNA polymerase I promoter |	GO:0003701 RNA polymerase I transcription factor activity |	GO:0000120 RNA polymerase I transcription factor complex | GO:0005730 nucleolus |
orf19.544.1	1.57044	0.0068585	PRE6	Protein described as alpha-4 subunit of proteasome; reported as macrophage-induced protein and macrophage/pseudohyphal-repressed gene; regulated by Gcn2p and Gcn4p; removed from/reinstated in Assembly 20 (see Locus History)	GO:0006511 ubiquitin-dependent protein catabolic process |	GO:0008233 peptidase activity |	GO:0005739 mitochondrion | GO:0019773 proteasome core complex, alpha-subunit complex | GO:0034515 proteasome storage granule |
orf19.355	1.56967	0.0158361		Predicted ORF in Assemblies 19, 20 and 21
orf19.7610	1.5681	0.0053172	PTP3	Protein not essential for viability; similar to S. cerevisiae Ptp3p, which is a protein tyrosine phosphatase; hyphal induced; alkaline upregulated; regulated by Efg1p, Ras1p, cAMP pathways	GO:0000750 pheromone-dependent signal transduction involved in conjugation with cellular fusion | GO:0000173 inactivation of MAPK activity involved in osmosensory signaling pathway | GO:0006470 protein amino acid dephosphorylation |	GO:0004725 protein tyrosine phosphatase activity |	GO:0005634 nucleus | GO:0005737 cytoplasm |
orf19.4311	1.56798	0.0230636	YNK1	Nucleoside diphosphate kinase (NDP kinase); homo-hexameric; soluble protein in hyphae; flucytosine induced; biofilm induced; macrophage-induced protein; protein detected by mass spec in stationary phase cultures	GO:0006165 nucleoside diphosphate phosphorylation | GO:0009142 nucleoside triphosphate biosynthetic process | GO:0006974 response to DNA damage stimulus |	GO:0004550 nucleoside diphosphate kinase activity |	GO:0005625 soluble fraction | GO:0005886 plasma membrane | GO:0005829 cytosol | GO:0005758 mitochondrial intermembrane space |
orf19.6257	1.5669	0.0164326	GLT1	Putative glutamate synthase; alkaline downregulated; transcription is downregulated in both intermediate and mature biofilms	GO:0006537 glutamate biosynthetic process |	GO:0016040 glutamate synthase (NADH) activity |	GO:0005739 mitochondrion |
orf19.2553	1.56649	0.000918447		Protein similar to S. cerevisiae Pmr1p; amphotericin B induced; previously merged with orf19.2552 in Assembly 20; unmerged from orf19.2552 in a revision of Assembly 21
orf19.2314	1.56377	1.11505e-05		Predicted ORF in Assemblies 19, 20 and 21; mutation confers hypersensitivity to 5-fluorocytosine (5-FC), 5-fluorouracil (5-FU), and tubercidin (7-deazaadenosine)	GO:0042493 response to drug | GO:0006364 rRNA processing |		GO:0030687 preribosome, large subunit precursor | GO:0005730 nucleolus |
orf19.2579	1.56331	0.00373313		Predicted ORF in Assemblies 19, 20 and 21	GO:0007131 reciprocal meiotic recombination |	GO:0003677 DNA binding |	GO:0000228 nuclear chromosome |
orf19.3052	1.56287	0.0218293	YPT1	Functional homolog of S. cerevisiae Ypt1p, which is an essential small Ras-type GTPase involved in protein secretion at ER-to-Golgi; dominant-negative mutation causes SAP secretion defect and accumulation of intracellular secretory vesicles	GO:0000390 spliceosome disassembly | GO:0009306 protein secretion | GO:0006888 ER to Golgi vesicle-mediated transport | GO:0042493 response to drug | GO:0006461 protein complex assembly | GO:0048194 Golgi vesicle budding | GO:0045053 protein retention in Golgi apparatus | GO:0006890 retrograde vesicle-mediated transport, Golgi to ER |	GO:0003924 GTPase activity |	GO:0005739 mitochondrion | GO:0005789 endoplasmic reticulum membrane | GO:0000139 Golgi membrane | GO:0005886 plasma membrane |
orf19.5066	1.56185	0.000157059		Predicted ORF in Assemblies 19, 20 and 21; essential; S. cerevisiae ortholog is essential	GO:0006364 rRNA processing |		GO:0005737 cytoplasm |
orf19.665	1.56131	0.0129429	NEP1	Protein of unknown function; ortholog of S. cerevisiae Emg1p, which is involved in ribosome biogenesis	GO:0042254 ribosome biogenesis | GO:0042274 ribosomal small subunit biogenesis | GO:0000480 endonucleolytic cleavage in 5'-ETS of tricistronic rRNA transcript (SSU-rRNA, 5.8S rRNA, LSU-rRNA) | GO:0000472 endonucleolytic cleavage to generate mature 5'-end of SSU-rRNA from (SSU-rRNA, 5.8S rRNA, LSU-rRNA) | GO:0000447 endonucleolytic cleavage in ITS1 to separate SSU-rRNA from 5.8S rRNA and LSU-rRNA …	GO:0003723 RNA binding | GO:0042803 protein homodimerization activity |	GO:0005730 nucleolus | GO:0032040 small-subunit processome | GO:0030686 90S preribosome | GO:0005737 cytoplasm | GO:0005880 nuclear microtubule |
orf19.4590	1.56067	0.0126212	RFX2	Transcriptional repressor; regulator of filamentation, response to DNA damage, adhesion, virulence in murine mucosal, systemic infections; RFX domain; regulated by Nrg1p, UV-induced; partially complements S. cerevisiae rfx1 mutant defects	GO:0009405 pathogenesis | GO:0044406 adhesion to host | GO:0060258 negative regulation of filamentous growth | GO:0034599 cellular response to oxidative stress | GO:0034605 cellular response to heat | GO:0009411 response to UV | GO:0010768 negative regulation of transcription from RNA polymerase II promoter in response to UV-induced DNA damage | GO:0010553 negative regulation of gene-specific tra…	GO:0003700 transcription factor activity | GO:0016566 specific transcriptional repressor activity |	GO:0005634 nucleus | GO:0005737 cytoplasm |
orf19.2313	1.56029	0.000935958		Predicted ORF in Assemblies 19, 20 and 21
orf19.7242	1.55981	0.00255544	NCR1	Transcription is regulated by Nrg1p and Mig1p; increased expression in response to prostaglandins	GO:0006665 sphingolipid metabolic process |	GO:0046624 sphingolipid transporter activity |	GO:0000329 fungal-type vacuole membrane |
orf19.2367	1.55978	0.0441989		Protein of unknown function; transcription is negatively regulated by Rim101p			GO:0005634 nucleus | GO:0005737 cytoplasm |
orf19.3483	1.55969	0.00400778		Predicted ORF in Assemblies 19, 20 and 21; Plc1p-regulated	GO:0034478 phosphatidylglycerol catabolic process |	GO:0034479 phosphatidylglycerol phospholipase C activity |	GO:0005739 mitochondrion | GO:0005783 endoplasmic reticulum |
orf19.6293	1.55735	0.011654		Predicted ORF in Assemblies 19, 20 and 21	GO:0006888 ER to Golgi vesicle-mediated transport | GO:0016050 vesicle organization | GO:0006621 protein retention in ER lumen |		GO:0016021 integral to membrane | GO:0030134 ER to Golgi transport vesicle | GO:0005783 endoplasmic reticulum | GO:0005886 plasma membrane |
orf19.2446	1.55586	0.000820078		Predicted ORF in Assemblies 19, 20 and 21			GO:0005634 nucleus | GO:0005737 cytoplasm |
orf19.4882	1.55424	0.00344818		Predicted ORF in Assemblies 19, 20 and 21	GO:0006367 transcription initiation from RNA polymerase II promoter |	GO:0016251 general RNA polymerase II transcription factor activity |	GO:0005673 transcription factor TFIIE complex |
orf19.4566	1.55417	0.0128061		Protein similar to S. cerevisiae Rot1p, which has roles in cytoskeletal dynamics and cell wall biosynthesis; predicted Kex2p substrate	GO:0007047 cell wall organization |
orf19.3809	1.55278	0.00186671		Putative transcription factor with Myb-like DNA-binding motif; similar to S. cerevisiae Bas1p, which is a regulator of purine biosynthetic genes; ADE genes are not induced during GCN response in C. albicans, in contrast to S. cerevisiae	GO:0009113 purine base biosynthetic process | GO:0006355 regulation of transcription, DNA-dependent | GO:0000105 histidine biosynthetic process | GO:0007131 reciprocal meiotic recombination | GO:0006366 transcription from RNA polymerase II promoter |	GO:0003700 transcription factor activity | GO:0043565 sequence-specific DNA binding | GO:0003704 specific RNA polymerase II transcription factor activity |	GO:0005634 nucleus |
orf19.5691	1.55239	0.00216828	CDC11	Septin; required for wild-type cell and hyphal morphology, agar-invasive growth, full virulence and kidney tissue invasion in mouse, but not for kidney colonization, immunogenicity; phosphorylation is hyphal- and cell-cycle-regulated	GO:0000921 septin ring assembly | GO:0030448 hyphal growth | GO:0030447 filamentous growth | GO:0006033 chitin localization | GO:0009405 pathogenesis | GO:0000747 conjugation with cellular fusion | GO:0007047 cell wall organization | GO:0007120 axial cellular bud site selection | GO:0040023 establishment of nucleus localization | GO:0001410 chlamydospore formation | GO:0008105 asymmetric protein …	GO:0005200 structural constituent of cytoskeleton | GO:0005545 phosphatidylinositol binding |	GO:0005940 septin ring | GO:0005619 ascospore wall | GO:0000144 cellular bud neck septin ring | GO:0005628 prospore membrane | GO:0005935 cellular bud neck | GO:0001411 hyphal tip | GO:0032168 hyphal septin ring | GO:0000399 cellular bud neck septin structure | GO:0043332 mating projection tip | GO:0001400 mating projection base | GO:0031105 septin complex |
orf19.5780	1.55226	0.00274935		Predicted ORF in Assemblies 19, 20 and 21			GO:0000324 fungal-type vacuole |
orf19.6644	1.55162	0.00450867		Predicted ORF in Assemblies 19, 20 and 21
orf19.3929	1.55092	0.000524024		Predicted ORF in Assemblies 19, 20 and 21			GO:0005739 mitochondrion |
orf19.1274	1.55084	0.00127286		Predicted ORF in Assemblies 19, 20 and 21
orf19.684	1.55028	0.000213157		Putative transcription factor with zinc finger DNA-binding motif; heterozygous null mutant exhibits hypersensitivity to parnafungin and cordycepin in the C. albicans fitness test	GO:0006355 regulation of transcription, DNA-dependent | GO:0006379 mRNA cleavage | GO:0006378 mRNA polyadenylation | GO:0006369 termination of RNA polymerase II transcription | GO:0042493 response to drug |	GO:0003700 transcription factor activity | GO:0005515 protein binding |	GO:0005849 mRNA cleavage factor complex |
orf19.7084	1.54839	0.00818781					GO:0005886 plasma membrane |
orf19.4875	1.54829	0.00176876		Predicted ORF in Assemblies 19, 20 and 21			GO:0005681 spliceosomal complex |
orf19.7638	1.5481	0.000312711	PRO1	Transcription is regulated by Nrg1p; regulated by Gcn2p and Gcn4p	GO:0006561 proline biosynthetic process |	GO:0004349 glutamate 5-kinase activity |	GO:0005737 cytoplasm |
orf19.7606	1.5479	0.0279199		Predicted ORF in Assemblies 19, 20 and 21; possibly spurious ORF (Annotation Working Group prediction)
orf19.3422	1.54693	0.022168	FMP27	Predicted ORF in Assemblies 19, 20 and 21; fungal-specific (no human or murine homolog)			GO:0005739 mitochondrion |
orf19.459	1.54641	0.00692698	ADP1	Putative PDR-subfamily ABC transporter; similar to WHITE subfamily proteins; gene used for strain identification by multilocus sequence typing	GO:0006810 transport |	GO:0042626 ATPase activity, coupled to transmembrane movement of substances | GO:0005524 ATP binding |	GO:0016021 integral to membrane | GO:0005783 endoplasmic reticulum |
orf19.2699	1.54597	0.00791837	ABP1	Protein similar to S. cerevisiae Abp1p, which is an actin-binding protein of the cortical actin cytoskeleton; caspofungin induced; protein detected by mass spec in stationary phase cultures	GO:0030010 establishment of cell polarity | GO:0000147 actin cortical patch assembly |	GO:0003779 actin binding | GO:0005515 protein binding |	GO:0005856 cytoskeleton | GO:0030427 site of polarized growth | GO:0043332 mating projection tip | GO:0005938 cell cortex |
orf19.7614	1.54554	0.000569279		Protein not essential for viability
orf19.2857	1.54539	0.0109031		Predicted ORF in Assemblies 19, 20 and 21	GO:0000717 nucleotide-excision repair, DNA duplex unwinding | GO:0007070 negative regulation of transcription from RNA polymerase II promoter, mitotic | GO:0016973 poly(A)+ mRNA export from nucleus | GO:0033683 nucleotide-excision repair, DNA incision | GO:0010525 regulation of transposition, RNA-mediated | GO:0006367 transcription initiation from RNA polymerase II promoter | GO:0000019 regulatio…	GO:0016251 general RNA polymerase II transcription factor activity | GO:0004003 ATP-dependent DNA helicase activity |	GO:0000443 SSL2-core TFIIH complex portion of holo TFIIH complex | GO:0000442 SSL2-core TFIIH complex portion of NEF3 complex |
orf19.254	1.54422	0.00299009		Predicted ORF in Assemblies 19, 20 and 21; Hog1p-downregulated
orf19.2230	1.54355	0.00365188		Decreased transcription is observed upon benomyl treatment	GO:0000398 nuclear mRNA splicing, via spliceosome | GO:0009410 response to xenobiotic stimulus |	GO:0003700 transcription factor activity | GO:0031202 RNA splicing factor activity, transesterification mechanism |	GO:0005686 U2 snRNP |
orf19.7442	1.54164	0.00185827		Predicted ORF in Assemblies 19, 20 and 21
orf19.1678	1.54145	0.00215145		Predicted ORF in Assemblies 19, 20 and 21
orf19.3110	1.54142	0.0264259		Predicted ORF in Assemblies 19, 20 and 21
orf19.7398.1	1.53914	0.00411816	TSA1B	Putative peroxidase; orf19.7398.1 is contig-truncated fragment of gene identical to TSA1; Tsa1p and Tsa1Bp role under oxidative/reductive stress, hyphal cell wall formation; in hyphal nucleus, cell wall; yeast-form nucleus, cytoplasm	GO:0031505 fungal-type cell wall organization | GO:0006979 response to oxidative stress | GO:0006950 response to stress | GO:0030448 hyphal growth | GO:0042744 hydrogen peroxide catabolic process | GO:0006412 translation | GO:0033194 response to hydroperoxide | GO:0045454 cell redox homeostasis |	GO:0008379 thioredoxin peroxidase activity | GO:0051082 unfolded protein binding | GO:0043022 ribosome binding |	GO:0030446 hyphal cell wall | GO:0005737 cytoplasm | GO:0005634 nucleus | GO:0005829 cytosol | GO:0005844 polysome |
orf19.5536	1.53892	0.000313449		Predicted ORF in Assemblies 19, 20 and 21		GO:0004040 amidase activity |
orf19.5014	1.53817	0.00143599		Predicted ORF in Assemblies 19, 20 and 21			GO:0005739 mitochondrion |
orf19.5863	1.53811	0.000224727		Predicted ORF in Assemblies 19, 20 and 21
orf19.856	1.53796	0.000256523	IFK2	Protein not essential for viability
orf19.2383	1.53629	0.000800453	YKU80	Protein described as DNA double-strand break repair factor	GO:0006281 DNA repair |
orf19.6803	1.53326	0.0243418	HUT1	Predicted ORF in Assemblies 19, 20 and 21	GO:0015786 UDP-glucose transport | GO:0015785 UDP-galactose transport |	GO:0005459 UDP-galactose transmembrane transporter activity |
orf19.3213	1.53249	0.00784615		Predicted ORF in Assemblies 19, 20 and 21
orf19.5195	1.53218	0.00064597		Predicted ORF in Assemblies 19, 20 and 21	GO:0006207 'de novo' pyrimidine base biosynthetic process |	GO:0004849 uridine kinase activity | GO:0004017 adenylate kinase activity | GO:0009041 uridylate kinase activity |	GO:0005634 nucleus | GO:0005737 cytoplasm |
orf19.6605	1.53215	0.0267081		Predicted ORF in Assemblies 19, 20 and 21			GO:0000324 fungal-type vacuole |
orf19.2288	1.53103	0.00919611	CCT5	Predicted ORF in Assemblies 19, 20 and 21. Protein detected by mass spec in exponential and stationary phase cultures.	GO:0006457 protein folding | GO:0007010 cytoskeleton organization | GO:0006461 protein complex assembly |	GO:0051082 unfolded protein binding |	GO:0005856 cytoskeleton | GO:0005832 chaperonin-containing T-complex |
orf19.5010	1.52933	0.0367062	DIM1	Protein likely to be essential for growth, based on an insertional mutagenesis strategy; similar to S. cerevisiae Dim1p, which is an 18S rRNA dimethylase involved in rRNA modification and processing; induced upon biofilm formation	GO:0000154 rRNA modification |	GO:0000179 rRNA (adenine-N6,N6-)-dimethyltransferase activity |	GO:0030686 90S preribosome |
orf19.2622	1.528	0.0278289	YPT31	Predicted ORF in Assemblies 19, 20 and 21 (see Locus History Note for Assembly 19 correction); mutation confers hypersensitivity to toxic ergosterol analog	GO:0042493 response to drug | GO:0006887 exocytosis |	GO:0003924 GTPase activity |	GO:0005794 Golgi apparatus | GO:0005768 endosome | GO:0005741 mitochondrial outer membrane |
orf19.5024	1.5277	0.0366327	GND1	Putative 6-phosphogluconate dehydrogenase; soluble protein in hyphae; farnesol-, macrophage-induced protein; antigenic in mouse; protein detected by mass spec in exponential and stationary phase cultures	GO:0009051 pentose-phosphate shunt, oxidative branch | GO:0006979 response to oxidative stress |	GO:0004616 phosphogluconate dehydrogenase (decarboxylating) activity |	GO:0005625 soluble fraction | GO:0005739 mitochondrion |
orf19.7065	1.52731	0.0129918	PSF3	Predicted ORF in Assemblies 19, 20 and 21; cell-cycle regulated periodic mRNA expression	GO:0006261 DNA-dependent DNA replication |		GO:0031261 DNA replication preinitiation complex | GO:0000811 GINS complex |
orf19.3392	1.5268	0.0117104	DOG1	Putative 2-deoxyglucose-6-phosphatase; haloacid dehalogenase hydrolase/phosphatase superfamily; similar to S. cerevisiae Dog1p, Dog2p, Hor1p, and Rhr2p; regulated by Nrg1p, Tup1p	GO:0006006 glucose metabolic process | GO:0030433 ER-associated protein catabolic process |	GO:0003850 2-deoxyglucose-6-phosphatase activity |	GO:0005634 nucleus | GO:0005737 cytoplasm |
orf19.5799	1.52529	0.000591605		Predicted ORF in Assemblies 19, 20 and 21
orf19.3660	1.52358	0.0267753		Predicted ORF in Assemblies 19, 20 and 21
orf19.4634	1.52247	0.00275723		Predicted ORF in Assemblies 19, 20 and 21	GO:0042493 response to drug | GO:0032447 protein urmylation | GO:0002098 tRNA wobble uridine modification |		GO:0005739 mitochondrion |
orf19.6220	1.52219	0.00825736		Predicted ORF in Assemblies 19, 20 and 21	GO:0006357 regulation of transcription from RNA polymerase II promoter |		GO:0030015 CCR4-NOT core complex |
orf19.4190	1.52213	0.0119065		Predicted ORF in Assemblies 19, 20 and 21	GO:0030150 protein import into mitochondrial matrix |	GO:0008565 protein transporter activity | GO:0001671 ATPase activator activity |	GO:0001405 presequence translocase-associated import motor |
orf19.2669	1.52196	0.000449732		Predicted ORF in retrotransposon Tca4 with similarity to the Pol region of retrotransposons encoding reverse transcriptase, protease and integrase; downstream from RHD2 with similarity to the Gag region encoding nucleocapsid-like protein
orf19.4629	1.52189	0.00637051		Predicted ORF in Assemblies 19, 20 and 21	GO:0000001 mitochondrion inheritance | GO:0000209 protein polyubiquitination | GO:0006513 protein monoubiquitination |	GO:0005515 protein binding |	GO:0000151 ubiquitin ligase complex | GO:0005886 plasma membrane |
orf19.1264	1.52134	0.00162687	CFL2	Iron utilization protein; similar to an S. cerevisiae oxidoreductase, Ynr060Wp; regulated by Sfu1p, Nrg1p, Tup1p, Rim101p; alkaline, low iron, fluphenazine, ciclopirox olamine, flucytosine, induced; caspofungin, amphotericin B repressed	GO:0006879 cellular iron ion homeostasis | GO:0015892 siderophore-iron transport |	GO:0000293 ferric-chelate reductase activity |	GO:0005886 plasma membrane |
orf19.6032	1.51978	0.0124673	SPE1	Ornithine decarboxylase; enzyme of polyamine biosynthesis; not essential for viability; functionally complements polyamine auxotrophy of S. cerevisiae spe1 mutant; upregulated in biofilm; downregulated upon adherence to polystyrene	GO:0006596 polyamine biosynthetic process | GO:0009446 putrescine biosynthetic process | GO:0015940 pantothenate biosynthetic process |	GO:0004586 ornithine decarboxylase activity |	GO:0005737 cytoplasm |
orf19.1429	1.51976	3.88866e-05	SOH1	Predicted ORF in Assemblies 19, 20 and 21; cell-cycle regulated periodic mRNA expression	GO:0045144 meiotic sister chromatid segregation | GO:0006281 DNA repair | GO:0010526 negative regulation of transposition, RNA-mediated | GO:0006311 meiotic gene conversion | GO:0006366 transcription from RNA polymerase II promoter |		GO:0016592 mediator complex |
orf19.4577.3	1.51952	0.00154105		ORF Predicted by Annotation Working Group	GO:0045039 protein import into mitochondrial inner membrane |	GO:0008565 protein transporter activity | GO:0051082 unfolded protein binding |	GO:0042719 mitochondrial intermembrane space protein transporter complex |
orf19.295	1.51817	0.000396702		Predicted ORF in Assemblies 19, 20 and 21
orf19.3163	1.51755	0.00314653		Predicted ORF in Assemblies 19, 20 and 21
orf19.4766	1.51721	0.000298484		Putative transcription factor with zinc cluster DNA-binding motif; has similarity to S. cerevisiae Arg81p, which is a transcription factor involved in the regulation of arginine-responsive genes	GO:0006525 arginine metabolic process | GO:0006355 regulation of transcription, DNA-dependent | GO:0045955 negative regulation of calcium ion-dependent exocytosis |	GO:0003700 transcription factor activity | GO:0003712 transcription cofactor activity |	GO:0005634 nucleus |
orf19.3421.1	1.51711	0.0137498		ORF Predicted by Annotation Working Group	GO:0006366 transcription from RNA polymerase II promoter |	GO:0016455 RNA polymerase II transcription mediator activity |
orf19.6532	1.51707	0.0487033		Predicted ORF in Assemblies 19, 20 and 21	GO:0006839 mitochondrial transport | GO:0015883 FAD transport |	GO:0015230 FAD transmembrane transporter activity |	GO:0005739 mitochondrion |
orf19.590	1.51663	0.000312909		Predicted ORF in Assemblies 19, 20 and 21; decreased expression observed in an ssr1 homozygous null mutant; protein detected by mass spec in exponential and stationary phase cultures
orf19.7387	1.51662	0.00965087		Predicted ORF in Assemblies 19, 20 and 21	GO:0006357 regulation of transcription from RNA polymerase II promoter | GO:0002098 tRNA wobble uridine modification |	GO:0016944 RNA polymerase II transcription elongation factor activity | GO:0004402 histone acetyltransferase activity |	GO:0008023 transcription elongation factor complex | GO:0016591 DNA-directed RNA polymerase II, holoenzyme | GO:0005634 nucleus | GO:0005737 cytoplasm | GO:0033588 Elongator holoenzyme complex |
orf19.3200	1.51571	0.000107506	MTLA2	Master regulator (activator) of a-type mating; has HMG domain, which is predicted to bind DNA; gene has intron; not related to S. cerevisiae MATa2; a/alpha mating type may increase virulence, provides competitive advantage	GO:0007532 regulation of transcription, mating-type specific | GO:0045895 positive regulation of transcription, mating-type specific | GO:0000747 conjugation with cellular fusion | GO:0007531 mating type determination |	GO:0003700 transcription factor activity | GO:0003677 DNA binding |
orf19.6922	1.51567	0.00141535		Predicted ORF in Assemblies 19, 20 and 21
orf19.4952	1.51491	0.000469786		Predicted ORF in Assemblies 19, 20 and 21
orf19.6704	1.51263	0.00227301		Predicted ORF in Assemblies 19, 20 and 21
orf19.3366	1.51226	0.0185514	CSH3	Functional homolog of S. cerevisiae Shr3p, which is a chaperone specific for amino acid permeases; localized to ER; required for wild-type amino-acid responsive hyphal growth and for mouse systemic virulence; regulated by Gcn2p and Gcn4p	GO:0009405 pathogenesis | GO:0030448 hyphal growth | GO:0043090 amino acid import | GO:0006461 protein complex assembly | GO:0031669 cellular response to nutrient levels | GO:0006888 ER to Golgi vesicle-mediated transport | GO:0006457 protein folding |	GO:0051082 unfolded protein binding |	GO:0016021 integral to membrane | GO:0005783 endoplasmic reticulum | GO:0043332 mating projection tip | GO:0030176 integral to endoplasmic reticulum membrane | GO:0005886 plasma membrane |
orf19.6287	1.5119	0.000774887	AAT21	Predicted ORF in Assemblies 19, 20 and 21; Gcn4p-regulated; protein detected by mass spec in exponential and stationary phase cultures	GO:0006536 glutamate metabolic process | GO:0006533 aspartate catabolic process | GO:0006532 aspartate biosynthetic process |	GO:0004069 L-aspartate |	GO:0005829 cytosol | GO:0005777 peroxisome |
orf19.603	1.51181	0.000992651	IMP4	Predicted ORF in Assemblies 19, 20 and 21; decreased expression in response to prostaglandins	GO:0000154 rRNA modification | GO:0030490 maturation of SSU-rRNA |	GO:0042134 rRNA primary transcript binding | GO:0043047 single-stranded telomeric DNA binding | GO:0030515 snoRNA binding |	GO:0005732 small nucleolar ribonucleoprotein complex | GO:0030532 small nuclear ribonucleoprotein complex | GO:0032040 small-subunit processome | GO:0034457 Mpp10 complex |
orf19.7391	1.51152	0.00267714	OCH1	alpha-1,6-mannosyltransferase; initiates N-glycan outer chain branch addition; similar to S. cerevisiae Och1p; required for wild-type virulence in mouse intravenous infection; fungal-specific (no human or murine homolog)	GO:0006491 N-glycan processing |	GO:0000009 alpha-1,6-mannosyltransferase activity |	GO:0005794 Golgi apparatus | GO:0000137 Golgi cis cisterna |
orf19.1584	1.51118	0.0194063		Predicted membrane transporter, member of the monocarboxylate porter (MCP) family, major facilitator superfamily (MFS); shows colony morphology-related gene regulation by Ssn6p	GO:0015718 monocarboxylic acid transport |	GO:0008028 monocarboxylic acid transmembrane transporter activity |	GO:0016020 membrane |
orf19.1459	1.51114	0.00144057	PPE1	Protein similar to S. cerevisiae Ppe1p; shows genetic interaction with some genes involved in diploid filamentous growth and haploid invasive growth in S. cerevisiae	GO:0006464 protein modification process |	GO:0004091 carboxylesterase activity |	GO:0005625 soluble fraction |
orf19.498	1.51031	0.00726525		Predicted ORF in Assemblies 19, 20 and 21		GO:0003735 structural constituent of ribosome |	GO:0005763 mitochondrial small ribosomal subunit |
orf19.3059	1.51024	0.00817899	SUA71	Predicted transcriptional regulator; downregulated during planktonic growth, whereas related SUA72 is induced; transcription is positively regulated by Tbf1p	GO:0006367 transcription initiation from RNA polymerase II promoter |	GO:0016251 general RNA polymerase II transcription factor activity |	GO:0005654 nucleoplasm |
orf19.4614	1.50982	0.0183493		Predicted ORF in Assemblies 19, 20 and 21	GO:0034727 piecemeal microautophagy of nucleus | GO:0032258 CVT pathway | GO:0030242 peroxisome degradation | GO:0034497 protein localization to pre-autophagosomal structure |	GO:0032947 protein complex scaffold |	GO:0019898 extrinsic to membrane | GO:0000407 pre-autophagosomal structure |
orf19.2114	1.50937	0.00167508		Predicted ORF in Assemblies 19, 20 and 21
orf19.2461	1.50931	0.0124475	PRN4	Protein with similarity to pirins; increased transcription is observed upon benomyl treatment
orf19.991	1.50901	0.00838612	DJP1	Similar to bacterial DnaJ; reported to have a role in peroxisome biogenesis; transcriptionally regulated by iron; expression greater in low iron; induced upon adherence to polystyrene	GO:0007031 peroxisome organization | GO:0016558 protein import into peroxisome matrix |	GO:0051087 chaperone binding |	GO:0005829 cytosol |
orf19.3259	1.50886	0.00529697		Predicted ORF in Assemblies 19, 20 and 21	GO:0045047 protein targeting to ER | GO:0006465 signal peptide processing |	GO:0008233 peptidase activity |	GO:0005787 signal peptidase complex |
orf19.5342	1.50882	0.00302181		Predicted ORF in Assemblies 19, 20 and 21; fungal-specific (no human or murine homolog)			GO:0000324 fungal-type vacuole | GO:0005625 soluble fraction |
orf19.7110	1.50821	0.0117722		Predicted ORF in Assemblies 19, 20 and 21	GO:0006400 tRNA modification |	GO:0043829 tRNA-specific adenosine-37 deaminase activity |	GO:0005634 nucleus |
orf19.1618	1.50755	0.0037831	GFA1	Glucosamine-6-phosphate synthase; enzyme of chitin/hexosamine biosynthesis; homotetrameric; inhibited by UDP-GlcNAc, FMDP, N-acyl peptide, kanosamine-6-P; functional homolog of S. cerevisiae Gfa1p; growth-phase regulated; catalytic Cys	GO:0042493 response to drug | GO:0006487 protein amino acid N-linked glycosylation | GO:0006042 glucosamine biosynthetic process | GO:0006031 chitin biosynthetic process | GO:0006038 cell wall chitin biosynthetic process | GO:0030448 hyphal growth |	GO:0004360 glutamine-fructose-6-phosphate transaminase (isomerizing) activity |
orf19.1816	1.50727	0.0309599	ALS3	Adhesin; ALS family; role in epithelial adhesion, endothelial invasiveness; allelic variation in adhesiveness; immunoprotective in mice; predicted GPI-anchor cell wall protein; macrophage, hyphal induced, pH, Nrg1p, Rfg1p, Tup1p regulated	GO:0016337 cell-cell adhesion | GO:0030260 entry into host cell | GO:0007155 cell adhesion | GO:0009405 pathogenesis | GO:0044406 adhesion to host | GO:0000752 agglutination involved in conjugation with cellular fusion | GO:0044011 single-species biofilm formation on inanimate substrate | GO:0043709 cell adhesion during single-species biofilm formation | GO:0043710 cell adhesion during multi-spec…	GO:0050839 cell adhesion molecule binding |	GO:0009277 fungal-type cell wall | GO:0009986 cell surface | GO:0030446 hyphal cell wall | GO:0030445 yeast-form cell wall | GO:0005576 extracellular region |
orf19.5175	1.50698	0.0457567		Predicted ORF in Assemblies 19, 20 and 21	GO:0006378 mRNA polyadenylation | GO:0030433 ER-associated protein catabolic process |	GO:0004842 ubiquitin-protein ligase activity |	GO:0030176 integral to endoplasmic reticulum membrane | GO:0000837 Doa10p ubiquitin ligase complex | GO:0005637 nuclear inner membrane |
orf19.482	1.50695	0.0196423	RPT4	Predicted ORF in Assemblies 19, 20 and 21; regulated by Gcn2p and Gcn4p; protein level decreased in stationary phase cultures	GO:0006511 ubiquitin-dependent protein catabolic process |	GO:0004175 endopeptidase activity | GO:0016887 ATPase activity |	GO:0005634 nucleus | GO:0008540 proteasome regulatory particle, base subcomplex |
orf19.6706	1.50678	0.0071784	GYP7	Predicted ORF in Assemblies 19, 20 and 21; similar to S. cerevisiae Gyp7p (GTPase-activating protein for Ypt1p); caspofungin-induced	GO:0016192 vesicle-mediated transport |	GO:0005097 Rab GTPase activator activity |	GO:0005737 cytoplasm |
orf19.6373	1.50675	0.00755329		Predicted ORF in Assemblies 19, 20 and 21	GO:0000290 deadenylation-dependent decapping of nuclear-transcribed mRNA | GO:0031087 deadenylation-independent decapping of nuclear-transcribed mRNA |	GO:0008047 enzyme activator activity | GO:0050072 m7G(5')pppN diphosphatase activity | GO:0003729 mRNA binding |	GO:0005634 nucleus | GO:0000932 cytoplasmic mRNA processing body |
orf19.3753	1.50667	0.0121033	SEF1	Putative transcription factor with zinc cluster DNA-binding motif; transcription is negatively regulated by Sfu1p and positively regulated by Tbf1p	GO:0006350 transcription | GO:0006355 regulation of transcription, DNA-dependent |	GO:0003700 transcription factor activity |
orf19.5182	1.50602	0.0119565	POL3	Large subunit of DNA polymerase III; partially complements defects of an S. cerevisiae cdc2 mutant; differing reports about periodic (G1/S) or non-periodic mRNA expression through cell cycle	GO:0006298 mismatch repair | GO:0006272 leading strand elongation | GO:0006284 base-excision repair | GO:0043137 DNA replication, removal of RNA primer | GO:0045005 maintenance of fidelity during DNA-dependent DNA replication | GO:0006278 RNA-dependent DNA replication |	GO:0003887 DNA-directed DNA polymerase activity |	GO:0043625 delta DNA polymerase complex | GO:0005657 replication fork |
orf19.2846	1.50446	0.0245546		Predicted ORF in Assemblies 19, 20 and 21; induced in core caspofungin response; transcription regulated upon yeast-hyphal switch
orf19.4072	1.50405	0.00282644	IFF6	Putative GPI-anchored protein of unknown function; opaque-specific transcription; macrophage-induced gene			GO:0009986 cell surface |
orf19.2988	1.50144	0.0143801		Predicted ORF in Assemblies 19, 20 and 21	GO:0016226 iron-sulfur cluster assembly | GO:0006879 cellular iron ion homeostasis |		GO:0005739 mitochondrion |
orf19.3859	1.50114	0.0129128		Predicted ORF in Assemblies 19, 20 and 21; transcription is upregulated in response to treatment with ciclopirox olamine; transcription is induced in response to alpha pheromone in SpiderM medium	GO:0030497 fatty acid elongation |	GO:0045703 ketoreductase activity |	GO:0005783 endoplasmic reticulum |
orf19.1345	1.5008	0.00304529	LIP8	Secreted lipase, member of a differentially expressed lipase gene family with possible roles in nutrition and/or in creating an acidic microenvironment; LIP5 and LIP8 are expressed at all stages of both mucosal and systemic infection	GO:0016042 lipid catabolic process | GO:0009405 pathogenesis |	GO:0016298 lipase activity |	GO:0005576 extracellular region |
orf19.4399	1.5006	0.0403262		Predicted ORF in Assemblies 19, 20 and 21	GO:0007124 pseudohyphal growth | GO:0006464 protein modification process | GO:0001403 invasive growth in response to glucose limitation | GO:0002098 tRNA wobble uridine modification |		GO:0005737 cytoplasm |
orf19.5885	0.666376	0.00426597		Predicted ORF in Assemblies 19, 20 and 21; flucytosine induced	GO:0000398 nuclear mRNA splicing, via spliceosome | GO:0000462 maturation of SSU-rRNA from tricistronic rRNA transcript (SSU-rRNA, 5.8S rRNA, LSU-rRNA) |	GO:0031202 RNA splicing factor activity, transesterification mechanism | GO:0030515 snoRNA binding | GO:0003723 RNA binding |	GO:0032040 small-subunit processome | GO:0046540 U4/U6 x U5 tri-snRNP complex | GO:0031428 box C/D snoRNP complex |
orf19.2958	0.666329	0.0241311		Predicted ORF in Assemblies 19, 20 and 21
orf19.3431	0.666169	0.000805751		Predicted ORF in Assemblies 19, 20 and 21	GO:0006264 mitochondrial DNA replication |		GO:0005739 mitochondrion |
orf19.518	0.666149	0.0162503		Predicted ORF in Assemblies 19, 20 and 21	GO:0030488 tRNA methylation |	GO:0016428 tRNA (cytosine-5-)-methyltransferase activity |	GO:0005634 nucleus |
orf19.7078	0.665988	0.011295		Predicted ORF in Assemblies 19, 20 and 21
orf19.2297	0.665289	0.00182661	ARL3	Predicted ORF in Assemblies 19, 20 and 21; induced by nitric oxide in yhb1 mutant	GO:0043001 Golgi to plasma membrane protein transport |	GO:0003924 GTPase activity |	GO:0005794 Golgi apparatus | GO:0005625 soluble fraction | GO:0042175 nuclear envelope-endoplasmic reticulum network |
orf19.5177	0.664159	0.0109268		Predicted ORF in Assemblies 19, 20 and 21; possibly spurious ORF (Annotation Working Group prediction)
orf19.2275	0.663856	0.00165842		Predicted ORF in Assemblies 19, 20 and 21	GO:0009060 aerobic respiration |		GO:0005739 mitochondrion |
orf19.5754	0.663712	0.00412286		Predicted ORF in Assemblies 19, 20 and 21; fluconazole-induced	GO:0006882 cellular zinc ion homeostasis |		GO:0005783 endoplasmic reticulum |
orf19.1543	0.663648	0.000742195	OPI1	Functional homolog of S. cerevisiae Opi1p, which is a transcriptional repressor of INO1 involved in inositol biosynthesis; has leucine zipper and putative Opi1-Sin3 interaction domain; interacts with ScSin3p, but not CaSin3p	GO:0006644 phospholipid metabolic process | GO:0000122 negative regulation of transcription from RNA polymerase II promoter |	GO:0016566 specific transcriptional repressor activity |
orf19.5866	0.663562	0.0183438		Protein not essential for viability
orf19.6498	0.663018	0.000192369		Predicted ORF in Assemblies 19, 20 and 21	GO:0006366 transcription from RNA polymerase II promoter |		GO:0016591 DNA-directed RNA polymerase II, holoenzyme | GO:0005737 cytoplasm |
orf19.7047	0.662896	0.000386522	RTF1	Protein induced during the mating process	GO:0010390 histone monoubiquitination | GO:0010526 negative regulation of transposition, RNA-mediated | GO:0006368 RNA elongation from RNA polymerase II promoter | GO:0016571 histone methylation |	GO:0016944 RNA polymerase II transcription elongation factor activity |	GO:0016593 Cdc73/Paf1 complex |
orf19.7019	0.66282	0.000754741	YML6	Protein described as a mitochondrial ribosomal protein; induced upon adherence to polystyrene	GO:0000027 ribosomal large subunit assembly |	GO:0003735 structural constituent of ribosome |	GO:0005762 mitochondrial large ribosomal subunit |
orf19.114	0.662071	0.00329272		Predicted ORF in Assemblies 19, 20 and 21
orf19.2853	0.661397	0.0316135		Predicted ORF in Assemblies 19, 20 and 21
orf19.7323	0.66104	0.00457791	CBP1	Corticosteroid binding protein; transcription induced at late log-phase or upon adherence to polystyrene; not induced by corticosterone; contains a possible NAD/FAD binding region; regulated by Nrg1p, Tup1p	GO:0015940 pantothenate biosynthetic process |	GO:0005496 steroid binding |	GO:0005737 cytoplasm |
orf19.2980	0.660818	0.0288348		Predicted ORF in Assemblies 19, 20 and 21
orf19.2117	0.660677	0.00984791	LEU5	Predicted ORF in Assemblies 19, 20 and 21; transcription is upregulated in both intermediate and mature biofilms	GO:0015880 coenzyme A transport |	GO:0015228 coenzyme A transmembrane transporter activity |	GO:0005743 mitochondrial inner membrane |
orf19.7030	0.660591	0.00194264	SSR1	Beta-glucan associated cell-wall protein with role in cell wall structure; S/T rich protein, GPI anchor; similar mRNA abundance in yeast-form and germ tube; detected at germ tube plasma membrane by mass spec; similar to S. cerevisiae Ssr1p	GO:0007047 cell wall organization | GO:0042493 response to drug | GO:0031505 fungal-type cell wall organization |	GO:0005199 structural constituent of cell wall |	GO:0009986 cell surface | GO:0009277 fungal-type cell wall | GO:0030445 yeast-form cell wall | GO:0005886 plasma membrane | GO:0005739 mitochondrion |
orf19.6294	0.660439	0.00573541	MYO1	Component of actomyosin ring at neck of newly-emerged bud	GO:0006970 response to osmotic stress | GO:0007120 axial cellular bud site selection | GO:0007109 cytokinesis, completion of separation | GO:0000916 contractile ring contraction involved in cytokinesis during cell cycle | GO:0000915 cytokinesis, contractile ring formation |	GO:0000146 microfilament motor activity |	GO:0000142 cellular bud neck contractile ring | GO:0016460 myosin II complex | GO:0000131 incipient cellular bud site |
orf19.7187	0.660289	0.00413539	MAM33	Predicted ORF in Assemblies 19, 20 and 21; regulated by Ssn6p; protein detected by mass spec in exponential and stationary phase cultures	GO:0009060 aerobic respiration | GO:0042493 response to drug |		GO:0005759 mitochondrial matrix |
orf19.6170	0.660218	0.00199377		Predicted ORF in Assemblies 19, 20 and 21	GO:0000092 mitotic anaphase B | GO:0051225 spindle assembly | GO:0000743 nuclear migration during conjugation with cellular fusion | GO:0000022 mitotic spindle elongation |	GO:0008017 microtubule binding |	GO:0043332 mating projection tip | GO:0005876 spindle microtubule | GO:0005938 cell cortex | GO:0005816 spindle pole body | GO:0000778 condensed nuclear chromosome kinetochore |
orf19.4518	0.659782	0.00614612		Protein not essential for viability
orf19.2132	0.659641	0.00491647		Predicted ORF in Assemblies 19, 20 and 21; possibly spurious ORF (Annotation Working Group prediction)
orf19.7104	0.658925	0.000327434		Predicted ORF in Assemblies 19, 20 and 21; similar to mucins and to a Litomosoides microfilarial sheath protein	GO:0031505 fungal-type cell wall organization |	GO:0005199 structural constituent of cell wall |	GO:0046658 anchored to plasma membrane | GO:0009277 fungal-type cell wall |
orf19.4334	0.658594	0.000215052	PGA58	Putative GPI-anchored protein of unknown function; transcription is positively regulated by Tbf1p			GO:0009986 cell surface |
orf19.6026	0.658509	0.0197183	ERG2	C-8 sterol isomerase; enzyme of ergosterol biosynthesis pathway; converts fecosterol to episterol; mutant is hypersensitive to multiple drugs; ketoconazole-induced	GO:0042493 response to drug | GO:0006696 ergosterol biosynthetic process |	GO:0000247 C-8 sterol isomerase activity |	GO:0005783 endoplasmic reticulum |
orf19.6918	0.658204	0.0438724		Predicted ORF in Assemblies 19, 20 and 21
orf19.5527	0.657982	0.00336465		Predicted ORF in Assemblies 19, 20 and 21; similar to S. cerevisiae Ymr285p and Yml118p; gene transcribed divergently from SEC20	GO:0006364 rRNA processing |	GO:0004521 endoribonuclease activity |	GO:0005622 intracellular |
orf19.798	0.657766	0.00217137	TAF14	Putative DNA-binding transcription factor; putative TFIIF subunit; macrophage-induced protein	GO:0006367 transcription initiation from RNA polymerase II promoter | GO:0006338 chromatin remodeling | GO:0006355 regulation of transcription, DNA-dependent | GO:0000114 regulation of transcription involved in G1 phase of mitotic cell cycle | GO:0034984 cellular response to DNA damage stimulus | GO:0016573 histone acetylation |	GO:0016251 general RNA polymerase II transcription factor activity | GO:0003700 transcription factor activity | GO:0004406 H3/H4 histone acetyltransferase activity |	GO:0005674 transcription factor TFIIF complex | GO:0033100 NuA3 histone acetyltransferase complex | GO:0031011 Ino80 complex | GO:0016592 mediator complex | GO:0005669 transcription factor TFIID complex | GO:0016514 SWI/SNF complex |
orf19.392	0.657544	7.96974e-06		Predicted ORF in Assemblies 19, 20 and 21	GO:0034551 mitochondrial respiratory chain complex III assembly |		GO:0005740 mitochondrial envelope | GO:0005739 mitochondrion | GO:0032592 integral to mitochondrial membrane |
orf19.2626	0.657396	0.0384557	RGD2	Putative GTPase activating protein; fungal-specific (no human or murine homolog); merged with orf19.729.1 in Assembly 20
orf19.7067	0.657282	8.73333e-05		Predicted ORF in Assemblies 19, 20 and 21	GO:0007059 chromosome segregation | GO:0006368 RNA elongation from RNA polymerase II promoter | GO:0016571 histone methylation |	GO:0045142 triplex DNA binding | GO:0016944 RNA polymerase II transcription elongation factor activity |	GO:0016593 Cdc73/Paf1 complex |
orf19.6577	0.656956	0.00271351	FLU1	Multidrug efflux pump of the plasma membrane; member of the MDR family of the MFS (major facilitator superfamily) of transporters; preferred substrate may be mycophenolic acid; fungal-specific (no human or murine homolog)	GO:0006855 multidrug transport | GO:0015903 fluconazole transport | GO:0015848 spermidine transport | GO:0015847 putrescine transport | GO:0000296 spermine transport | GO:0015893 drug transport |	GO:0015559 multidrug efflux pump activity | GO:0015606 spermidine transmembrane transporter activity | GO:0000297 spermine transmembrane transporter activity | GO:0015238 drug transporter activity |	GO:0016021 integral to membrane | GO:0033101 cellular bud membrane | GO:0005774 vacuolar membrane | GO:0016020 membrane | GO:0005886 plasma membrane |
orf19.5505	0.656781	0.0231156	HIS7	Putative imidazole glycerol phosphate synthase; histidine biosynthesis; no human/murine homolog; transcription induced by histidine starvation; regulated by Gcn2p and Gcn4p; detected by mass spec in exponential/stationary phase culture	GO:0000105 histidine biosynthetic process |	GO:0000107 imidazoleglycerol-phosphate synthase activity |	GO:0005623 cell |
orf19.4928	0.656642	0.000909056		Predicted ORF in Assemblies 19, 20 and 21	GO:0006887 exocytosis |	GO:0005085 guanyl-nucleotide exchange factor activity |	GO:0043332 mating projection tip | GO:0005829 cytosol | GO:0030133 transport vesicle |
orf19.2606	0.655674	0.000276091	HDA1	Histone deacetylase; regulates frequency of white-to-opaque switching, but not opaque-to-white switching; greater expression in white cells than opaque cells; has conserved deacetylation motif; inhibited by trichostatin-A	GO:0006357 regulation of transcription from RNA polymerase II promoter | GO:0010553 negative regulation of gene-specific transcription from RNA polymerase II promoter | GO:0010552 positive regulation of gene-specific transcription from RNA polymerase II promoter | GO:0016575 histone deacetylation | GO:0010621 negative regulation of transcription by transcription factor localization | GO:0031938 r…	GO:0004407 histone deacetylase activity | GO:0003682 chromatin binding |	GO:0000118 histone deacetylase complex |
orf19.3423	0.65561	0.0169017	TIF3	Putative translation initiation factor; genes encoding ribosomal subunits, translation factors, and tRNA synthetases are downregulated upon phagocytosis by murine macrophage	GO:0006413 translational initiation |	GO:0003743 translation initiation factor activity | GO:0033592 RNA strand annealing activity |	GO:0005840 ribosome |
orf19.6820	0.655594	0.00258687		Predicted ORF in Assemblies 19, 20 and 21	GO:0016568 chromatin modification | GO:0000114 regulation of transcription involved in G1 phase of mitotic cell cycle |	GO:0016251 general RNA polymerase II transcription factor activity |	GO:0005669 transcription factor TFIID complex | GO:0000124 SAGA complex |
orf19.5838	0.655346	0.000140361		Predicted ORF in Assemblies 19, 20 and 21	GO:0009070 serine family amino acid biosynthetic process |	GO:0004647 phosphoserine phosphatase activity |	GO:0005634 nucleus | GO:0005737 cytoplasm |
orf19.576	0.655342	0.000204081	CTF8	Protein repressed during the mating process	GO:0006974 response to DNA damage stimulus | GO:0007064 mitotic sister chromatid cohesion |		GO:0005663 DNA replication factor C complex | GO:0031390 Ctf18 RFC-like complex |
orf19.2551	0.655068	0.00219775	MET6	Essential 5-methyltetrahydropteroyltriglutamate-homocysteine methyltransferase (cobalamin-independent methionine synthase); antigenic during murine or human systemic infection; heat shock, estrogen, possibly biofilm, and GCN-induced	GO:0044416 induction by symbiont of host defense response | GO:0009408 response to heat | GO:0006950 response to stress | GO:0006555 methionine metabolic process | GO:0009086 methionine biosynthetic process |	GO:0003871 5-methyltetrahydropteroyltriglutamate-homocysteine S-methyltransferase activity |	GO:0030446 hyphal cell wall | GO:0005625 soluble fraction | GO:0005829 cytosol | GO:0009277 fungal-type cell wall | GO:0001950 plasma membrane enriched fraction | GO:0005737 cytoplasm |
orf19.6636	0.654664	0.0013953		Predicted ORF in Assemblies 19, 20 and 21
orf19.2250	0.654017	0.037988	SPE3	Predicted ORF in Assemblies 19, 20 and 21	GO:0008295 spermidine biosynthetic process | GO:0015940 pantothenate biosynthetic process |	GO:0004766 spermidine synthase activity |	GO:0005634 nucleus | GO:0005737 cytoplasm |
orf19.2968	0.65368	0.0357838		Predicted ORF in Assemblies 19, 20 and 21
orf19.1672	0.653588	0.00734587		Predicted ORF in Assemblies 19, 20 and 21	GO:0006888 ER to Golgi vesicle-mediated transport | GO:0006890 retrograde vesicle-mediated transport, Golgi to ER |		GO:0030126 COPI vesicle coat |
orf19.2489	0.653497	0.000165419		Predicted ORF in Assemblies 19, 20 and 21; repressed by nitric oxide	GO:0006606 protein import into nucleus |	GO:0008320 protein transmembrane transporter activity |	GO:0005643 nuclear pore | GO:0005737 cytoplasm |
orf19.687.1	0.653203	0.0155527	RPL25	ORF Predicted by Annotation Working Group; shows colony morphology-related gene regulation by Ssn6p	GO:0006412 translation | GO:0000027 ribosomal large subunit assembly |	GO:0003735 structural constituent of ribosome | GO:0003723 RNA binding |
orf19.3148	0.652181	0.000635906		Predicted ORF in Assemblies 19, 20 and 21
orf19.3331	0.651884	0.00101717	ABC1	Protein described as ubiquinol-cytochrome-c reductase; induced upon adherence to polystyrene	GO:0006122 mitochondrial electron transport, ubiquinol to cytochrome c | GO:0006461 protein complex assembly | GO:0006744 ubiquinone biosynthetic process | GO:0009060 aerobic respiration |		GO:0005759 mitochondrial matrix |
orf19.2743	0.651879	0.00780774		Predicted ORF in Assemblies 19, 20 and 21	GO:0006281 DNA repair |
orf19.2634	0.651841	0.0347811		Predicted ORF from Assembly 19; merged with orf19.1988 in Assembly 20
orf19.2774	0.651536	0.00640069	LAB5	Predicted ORF in Assemblies 19, 20 and 21	GO:0006631 fatty acid metabolic process | GO:0009105 lipoic acid biosynthetic process |	GO:0003824 catalytic activity |	GO:0005739 mitochondrion |
orf19.6665	0.651532	0.0266613		Predicted ORF in Assemblies 19, 20 and 21	GO:0006999 nuclear pore organization | GO:0006406 mRNA export from nucleus | GO:0006609 mRNA-binding (hnRNP) protein import into nucleus | GO:0006607 NLS-bearing substrate import into nucleus | GO:0006348 chromatin silencing at telomere | GO:0070481 nuclear-transcribed mRNA catabolic process, non-stop decay | GO:0006612 protein targeting to membrane |	GO:0005198 structural molecule activity |	GO:0005643 nuclear pore | GO:0005739 mitochondrion | GO:0000790 nuclear chromatin |
orf19.3586	0.651419	0.0427317		Predicted ORF in Assemblies 19, 20 and 21
orf19.5288	0.651308	0.00477961	IFE2	Protein described as an alcohol dehydrogenase; decreased expression in hyphae compared to yeast-form cells; Efg1p-regulated; fluconazole-induced; Hog1p-induced; increased expression in response to prostaglandins	GO:0019650 glucose catabolic process to butanediol |	GO:0000721 (R,R)-butanediol dehydrogenase activity |	GO:0005737 cytoplasm |
orf19.4184	0.651266	0.0271813		Predicted ORF in Assemblies 19, 20 and 21	GO:0006897 endocytosis |	GO:0008093 cytoskeletal adaptor activity |	GO:0030479 actin cortical patch |
orf19.1718	0.651196	0.00481082		Predicted zinc-finger protein of unknown function; decreased transcription is observed upon fluphenazine treatment
orf19.5849	0.65077	0.0024339	CWT1	Putative transcription factor; mutant has cell wall defects; transcription increased at stationary phase; has predicted PAS domain and Zn(II) Cys(6)-type DNA-binding region; similar to S. cerevisiae Ypl133cp	GO:0007047 cell wall organization | GO:0006355 regulation of transcription, DNA-dependent | GO:0045722 positive regulation of gluconeogenesis | GO:0009410 response to xenobiotic stimulus |	GO:0003700 transcription factor activity | GO:0043565 sequence-specific DNA binding | GO:0016563 transcription activator activity |	GO:0005634 nucleus | GO:0005737 cytoplasm |
orf19.173	0.650321	0.0148972		Putative transcription factor with zinc finger DNA-binding motif; transcriptionally activated by Mnl1p under weak acid stress	GO:0009743 response to carbohydrate stimulus | GO:0006355 regulation of transcription, DNA-dependent |	GO:0016563 transcription activator activity | GO:0003700 transcription factor activity |	GO:0005634 nucleus |
orf19.2745	0.650319	0.00132962		Putative transcription factor with zinc cluster DNA-binding motif; similar to S. cerevisiae Ume6p, which is a transcription factor involved in the regulation of meiotic genes	GO:0045836 positive regulation of meiosis | GO:0007068 negative regulation of transcription, mitotic | GO:0006355 regulation of transcription, DNA-dependent |	GO:0003700 transcription factor activity |	GO:0005634 nucleus |
orf19.5390	0.65012	0.0017282		Predicted ORF in Assemblies 19, 20 and 21; possibly spurious ORF (Annotation Working Group prediction)
orf19.6193	0.6492	0.00147502	TAF145	Protein likely to be essential for growth, based on an insertional mutagenesis strategy; similar to S. cerevisiae Taf145p, which is a component of RNA polymerase II transcription factor TFIID; flucytosine repressed	GO:0006367 transcription initiation from RNA polymerase II promoter | GO:0006468 protein amino acid phosphorylation | GO:0006355 regulation of transcription, DNA-dependent |	GO:0004674 protein serine/threonine kinase activity | GO:0016251 general RNA polymerase II transcription factor activity | GO:0003700 transcription factor activity |
orf19.2054	0.648354	0.000258062	FGR15	Putative transcription factor with zinc finger DNA-binding motif; lacks an ortholog in S. cerevisiae; transposon mutation affects filamentous growth; caspofungin induced; mutation causes marginal increase in caspofungin sensitivity	GO:0030447 filamentous growth | GO:0006355 regulation of transcription, DNA-dependent |	GO:0003700 transcription factor activity |
orf19.3789	0.647341	0.0415563	RPL24A	Predicted ribosomal protein; genes encoding cytoplasmic ribosomal subunits, translation factors, and tRNA synthetases are downregulated upon phagocytosis by murine macrophage; intron in 5'-UTR	GO:0006412 translation |	GO:0003735 structural constituent of ribosome | GO:0003723 RNA binding |
orf19.3521	0.647044	0.00193929	ARH2	Predicted ORF in Assemblies 19, 20 and 21	GO:0006879 cellular iron ion homeostasis | GO:0006784 heme a biosynthetic process |	GO:0015039 NADPH-adrenodoxin reductase activity |	GO:0005743 mitochondrial inner membrane |
orf19.7251	0.64669	0.00144564	WSC4	Transcription is specific to white cell type	GO:0009408 response to heat | GO:0007047 cell wall organization | GO:0007266 Rho protein signal transduction |		GO:0005624 membrane fraction |
orf19.4149.1	0.64659	0.000182906		ORF Predicted by Annotation Working Group	GO:0006412 translation | GO:0000028 ribosomal small subunit assembly | GO:0000462 maturation of SSU-rRNA from tricistronic rRNA transcript (SSU-rRNA, 5.8S rRNA, LSU-rRNA) |	GO:0003735 structural constituent of ribosome |	GO:0030686 90S preribosome | GO:0022627 cytosolic small ribosomal subunit |
orf19.1217	0.646167	0.00980324		Predicted ORF in Assemblies 19, 20 and 21
orf19.5033	0.646065	0.000968852		Predicted ORF in Assemblies 19, 20 and 21	GO:0034727 piecemeal microautophagy of nucleus | GO:0032258 CVT pathway | GO:0016236 macroautophagy |	GO:0031386 protein tag | GO:0019776 Atg8 ligase activity |	GO:0034274 Atg12-Atg5-Atg16 complex | GO:0005624 membrane fraction |
orf19.3147	0.646061	0.000728598		Predicted ORF in Assemblies 19, 20 and 21
orf19.3844	0.645027	0.00874861	MRP8	Protein not essential for viability; similar to S. cerevisiae Mrp8p, which is a mitochondrial ribosomal protein; greater transcription in hyphal form than yeast form	GO:0006412 translation |	GO:0003735 structural constituent of ribosome |	GO:0005761 mitochondrial ribosome | GO:0005737 cytoplasm |
orf19.412	0.642682	0.0170939		Predicted ORF in Assemblies 19, 20 and 21	GO:0006613 cotranslational protein targeting to membrane |	GO:0008565 protein transporter activity |	GO:0005784 translocon complex | GO:0005789 endoplasmic reticulum membrane | GO:0005886 plasma membrane |
orf19.6515	0.64228	0.0377487	HSP90	Essential chaperone of Hsp90 family, activated by heat shock and stress; regulates several signal transduction pathways; localizes to surface of hyphae, but not yeast-form cells; mediates echinocandin resistance	GO:0009408 response to heat | GO:0019236 response to pheromone | GO:0030518 steroid hormone receptor signaling pathway | GO:0006457 protein folding | GO:0042026 protein refolding | GO:0042493 response to drug | GO:0043248 proteasome assembly | GO:0000723 telomere maintenance | GO:0009405 pathogenesis | GO:0030447 filamentous growth |	GO:0051082 unfolded protein binding | GO:0042623 ATPase activity, coupled | GO:0019829 cation-transporting ATPase activity |	GO:0009986 cell surface | GO:0009277 fungal-type cell wall | GO:0005737 cytoplasm | GO:0030446 hyphal cell wall | GO:0005624 membrane fraction | GO:0001950 plasma membrane enriched fraction | GO:0005739 mitochondrion | GO:0005886 plasma membrane |
orf19.4867	0.64227	0.0182437	SWE1	Functional homolog of S. cerevisiae Swe1p; mutant cells are small, rounded, and sometimes binucleate; not required for filamentous growth; transcription is repressed in response to alpha pheromone in SpiderM medium	GO:0000902 cell morphogenesis | GO:0040020 regulation of meiosis | GO:0010697 negative regulation of spindle pole body separation | GO:0000079 regulation of cyclin-dependent protein kinase activity | GO:0008361 regulation of cell size | GO:0000086 G2/M transition of mitotic cell cycle | GO:0000078 cell morphogenesis checkpoint | GO:0000320 re-entry into mitotic cell cycle |	GO:0004713 protein tyrosine kinase activity | GO:0004672 protein kinase activity |	GO:0005634 nucleus | GO:0005935 cellular bud neck |
orf19.26	0.641972	0.00371613		Predicted ORF in Assemblies 19, 20 and 21; induced by nitric oxide in yhb1 mutant	GO:0006517 protein deglycosylation | GO:0006515 misfolded or incompletely synthesized protein catabolic process |	GO:0000224 peptide-N4-(N-acetyl-beta-glucosaminyl)asparagine amidase activity |	GO:0005829 cytosol | GO:0005739 mitochondrion | GO:0005634 nucleus |
orf19.4181	0.64104	0.001606	SPC2	Transcription is induced upon filamentous growth	GO:0045047 protein targeting to ER | GO:0006465 signal peptide processing |	GO:0005515 protein binding |	GO:0005787 signal peptidase complex | GO:0005886 plasma membrane |
orf19.6154	0.640341	0.00453155		Predicted ORF from Assembly 19; merged with orf19.1289 in Assembly 20
orf19.6590	0.639916	0.000280318		Predicted ORF in Assemblies 19, 20 and 21	GO:0007035 vacuolar acidification | GO:0006461 protein complex assembly | GO:0005977 glycogen metabolic process |		GO:0005789 endoplasmic reticulum membrane |
orf19.2717	0.639558	0.0147858	SAS10	Predicted ORF in Assemblies 19, 20 and 21; mutation confers resistance to 5-fluorocytosine (5-FC); repressed upon high-level peroxide stress	GO:0042493 response to drug | GO:0000480 endonucleolytic cleavage in 5'-ETS of tricistronic rRNA transcript (SSU-rRNA, 5.8S rRNA, LSU-rRNA) | GO:0000472 endonucleolytic cleavage to generate mature 5'-end of SSU-rRNA from (SSU-rRNA, 5.8S rRNA, LSU-rRNA) | GO:0000447 endonucleolytic cleavage in ITS1 to separate SSU-rRNA from 5.8S rRNA and LSU-rRNA from tricistronic rRNA transcript (SSU-rRNA, 5.8S r…		GO:0005732 small nucleolar ribonucleoprotein complex | GO:0032040 small-subunit processome | GO:0005730 nucleolus |
orf19.2272	0.639428	0.00202351		Predicted ORF in Assemblies 19, 20 and 21
orf19.5090	0.639051	0.000836997		Predicted ORF in Assemblies 19, 20 and 21	GO:0006400 tRNA modification |	GO:0008251 tRNA-specific adenosine deaminase activity |	GO:0005634 nucleus | GO:0005737 cytoplasm |
orf19.5864	0.638908	0.0163269	URK1	Protein described as similar to uridine kinase; transcription is downregulated in response to treatment with ciclopirox olamine	GO:0008655 pyrimidine salvage |	GO:0004849 uridine kinase activity |	GO:0005634 nucleus | GO:0005737 cytoplasm |
orf19.3135	0.638368	0.000585938		Predicted ORF in Assemblies 19, 20 and 21	GO:0030433 ER-associated protein catabolic process | GO:0009306 protein secretion |	GO:0030674 protein binding, bridging |	GO:0030176 integral to endoplasmic reticulum membrane | GO:0000837 Doa10p ubiquitin ligase complex | GO:0005741 mitochondrial outer membrane |
orf19.6978	0.638332	0.00899526		Predicted ORF in Assemblies 19, 20 and 21; possibly spurious ORF (Annotation Working Group prediction)
orf19.794	0.638029	0.0223795		Predicted ORF in Assemblies 19, 20 and 21	GO:0006468 protein amino acid phosphorylation | GO:0000122 negative regulation of transcription from RNA polymerase II promoter | GO:0070481 nuclear-transcribed mRNA catabolic process, non-stop decay | GO:0045449 regulation of transcription |	GO:0016251 general RNA polymerase II transcription factor activity | GO:0004693 cyclin-dependent protein kinase activity |	GO:0005667 transcription factor complex |
orf19.4127	0.637429	0.00439701		Predicted ORF in Assemblies 19, 20 and 21	GO:0051666 actin cortical patch localization |		GO:0005739 mitochondrion | GO:0005935 cellular bud neck |
orf19.699	0.637369	0.00340348		Predicted ORF in Assemblies 19, 20 and 21
orf19.6010	0.636794	0.00519421	CDC5	Polo-like kinase; probably essential for viability; depletion causes defects in spindle elongation and causes Cdc35p-dependent filamentation; member of conserved Mcm1p regulon; virulence-group-correlated expression	GO:0001402 signal transduction during filamentous growth | GO:0000712 resolution of meiotic joint molecules as recombinants | GO:0006468 protein amino acid phosphorylation | GO:0010696 positive regulation of spindle pole body separation | GO:0070194 synaptonemal complex disassembly | GO:0006261 DNA-dependent DNA replication |	GO:0004672 protein kinase activity | GO:0004674 protein serine/threonine kinase activity |	GO:0005816 spindle pole body | GO:0005819 spindle | GO:0000228 nuclear chromosome | GO:0005935 cellular bud neck |
orf19.1751	0.63659	0.00213643	SPT23	Protein involved in regulation of unsaturated fatty acid biosynthesis; controls the expression of the Ole1p delta-9-fatty acid desaturase	GO:0006633 fatty acid biosynthetic process | GO:0009409 response to cold | GO:0045944 positive regulation of transcription from RNA polymerase II promoter |	GO:0016563 transcription activator activity | GO:0003677 DNA binding |	GO:0005624 membrane fraction | GO:0005625 soluble fraction | GO:0005789 endoplasmic reticulum membrane |
orf19.3691	0.636536	0.00286583		Predicted ORF in Assemblies 19, 20 and 21; ketoconazole-repressed	GO:0030150 protein import into mitochondrial matrix |		GO:0005744 mitochondrial inner membrane presequence translocase complex | GO:0005886 plasma membrane |
orf19.3950	0.636334	9.29862e-05	MSM1	Mitochondrial methionyl-tRNA synthetase (MetRS); functionally complements methionine auxotrophy of an E. coli MetRS mutant; transcription is regulated by Nrg1p	GO:0006431 methionyl-tRNA aminoacylation |	GO:0004825 methionine-tRNA ligase activity |	GO:0005739 mitochondrion |
orf19.3888	0.636231	0.0102386	PGI1	Protein described as glucose-6-phosphate isomerase, enzyme of glycolysis; antigenic in human; regulated by Efg1p; induced in biofilm, upon adherence to polystyrene; downregulated in the presence of human neutrophils, upon phagocytosis	GO:0006096 glycolysis | GO:0006094 gluconeogenesis | GO:0006098 pentose-phosphate shunt |	GO:0004347 glucose-6-phosphate isomerase activity |	GO:0005625 soluble fraction | GO:0005829 cytosol | GO:0001950 plasma membrane enriched fraction | GO:0005739 mitochondrion |
orf19.5133	0.635973	0.0300841		Predicted zinc-finger protein of unknown function	GO:0006357 regulation of transcription from RNA polymerase II promoter |	GO:0003704 specific RNA polymerase II transcription factor activity |	GO:0005634 nucleus |
orf19.6801	0.635961	0.00371719		Putative ortholog of S. cerevisiae RPD3, which encodes a histone deacetylase; predicted ORF in Assemblies 19, 20 and 21	GO:0006348 chromatin silencing at telomere | GO:0010552 positive regulation of gene-specific transcription from RNA polymerase II promoter | GO:0016575 histone deacetylation | GO:0010526 negative regulation of transposition, RNA-mediated | GO:0030466 chromatin silencing at silent mating-type cassette | GO:0010621 negative regulation of transcription by transcription factor localization | GO:00344…	GO:0003714 transcription corepressor activity | GO:0003713 transcription coactivator activity | GO:0004407 histone deacetylase activity |	GO:0033698 Rpd3L complex | GO:0070211 Snt2C complex | GO:0070210 Rpd3L-Expanded complex | GO:0032221 Rpd3S complex |
orf19.3858	0.634755	0.000164405		Predicted ORF in Assemblies 19, 20 and 21; possibly spurious ORF (Annotation Working Group prediction)
orf19.993	0.634731	0.00280439		Predicted ORF in Assemblies 19, 20 and 21
orf19.2667	0.634627	0.000536759	RPF1	Predicted ORF in Assemblies 19, 20 and 21; essential for growth	GO:0000055 ribosomal large subunit export from nucleus | GO:0000466 maturation of 5.8S rRNA from tricistronic rRNA transcript (SSU-rRNA, 5.8S rRNA, LSU-rRNA) | GO:0000463 maturation of LSU-rRNA from tricistronic rRNA transcript (SSU-rRNA, 5.8S rRNA, LSU-rRNA) | GO:0000027 ribosomal large subunit assembly |	GO:0042134 rRNA primary transcript binding |	GO:0030687 preribosome, large subunit precursor | GO:0005730 nucleolus |
orf19.5548	0.634437	0.00309189		Putative transcription factor with zinc cluster DNA-binding motif; has similarity to S. cerevisiae Lys14p, which is a transcription factor involved in the regulation of lysine biosynthesis genes	GO:0019878 lysine biosynthetic process via aminoadipic acid | GO:0006355 regulation of transcription, DNA-dependent |	GO:0003700 transcription factor activity | GO:0043565 sequence-specific DNA binding | GO:0016563 transcription activator activity |	GO:0005634 nucleus |
orf19.5193	0.633798	0.00120205		Protein similar to oxidoreductases; transcription is upregulated in response to treatment with ciclopirox olamine; upregulation correlates with clinical development of fluconazole resistance; merged with orf19.6837 in Assembly 20
orf19.1839	0.633708	0.00485406	RPA190	Predicted ORF in Assemblies 19, 20 and 21;flucytosine induced	GO:0006360 transcription from RNA polymerase I promoter |	GO:0003899 DNA-directed RNA polymerase activity |	GO:0005736 DNA-directed RNA polymerase I complex | GO:0005730 nucleolus |
orf19.4624	0.632849	0.00178466	HRT2	Protein described as having a role in Ty3 transposition; decreased expression in hyphae compared to yeast-form cells; protein detected by mass spec in stationary phase cultures			GO:0005634 nucleus | GO:0005737 cytoplasm |
orf19.1329	0.632594	0.0215959		Predicted ORF from Assembly 19; merged with orf19.6704 in Assembly 20
orf19.4280	0.632207	0.0271328		Predicted ORF in Assemblies 19, 20 and 21; possibly spurious ORF (Annotation Working Group prediction)
orf19.6624	0.631653	0.00103453		Predicted ORF in Assemblies 19, 20 and 21
orf19.3111	0.63159	0.00959999	PRA1	Mediates leukocyte adhesion, induces migration; binds integrin alphaMbeta2; immunogenic in mouse; at cell surface; produced at ambient pH; Rim101p induced; 17-beta-estradiol, ethynyl estradiol downregulated	GO:0052155 modulation by symbiont of host cell-mediated immune response | GO:0044406 adhesion to host | GO:0007159 leukocyte adhesion |	GO:0005515 protein binding |	GO:0009986 cell surface | GO:0030446 hyphal cell wall | GO:0009277 fungal-type cell wall | GO:0005576 extracellular region | GO:0000324 fungal-type vacuole |
orf19.7011	0.631322	1.39157e-05		Predicted ORF in Assemblies 19, 20 and 21	GO:0030490 maturation of SSU-rRNA |		GO:0005840 ribosome | GO:0005634 nucleus | GO:0030686 90S preribosome |
orf19.7479	0.63124	0.0483053	NTH1	Neutral trehalase; hyphal induction in homozygous null mutant is delayed but not reduced overall; not required for virulence in mouse systemic infection; homodimeric enzyme; possible regulatory cAMP-dependent phosphorylation at S10 and S213	GO:0005993 trehalose catabolic process | GO:0006950 response to stress |	GO:0015927 trehalase activity | GO:0004555 alpha,alpha-trehalase activity |	GO:0005829 cytosol |
orf19.1175	0.630488	0.00127861		Predicted ORF from Assembly 19; merged with orf19.6319 in Assembly 20
orf19.1936	0.630132	0.0226784	SNF1	Essential protein; functional homolog of S. cerevisiae Snf1p regulator of sugar metabolism; constitutively expressed; Thr208 phosphorylation may have regulatory role; up-regulation associated with azole resistance; has polyhistidine tract	GO:0006109 regulation of carbohydrate metabolic process | GO:0007165 signal transduction | GO:0006006 glucose metabolic process | GO:0001302 replicative cell aging | GO:0007155 cell adhesion | GO:0006995 cellular response to nitrogen starvation | GO:0006468 protein amino acid phosphorylation | GO:0007124 pseudohyphal growth | GO:0017148 negative regulation of translation | GO:0045722 positive reg…	GO:0004674 protein serine/threonine kinase activity | GO:0004679 AMP-activated protein kinase activity |	GO:0000324 fungal-type vacuole | GO:0005739 mitochondrion | GO:0005641 nuclear envelope lumen | GO:0031588 AMP-activated protein kinase complex |
orf19.2674	0.628899	0.00230157		Putative transcription factor with zinc finger DNA-binding motif; possibly spurious ORF (Annotation Working Group prediction)	GO:0006355 regulation of transcription, DNA-dependent |	GO:0003700 transcription factor activity |
orf19.3994	0.628885	0.00018259		Predicted ORF in Assemblies 19, 20 and 21	GO:0006461 protein complex assembly | GO:0006487 protein amino acid N-linked glycosylation |	GO:0004579 dolichyl-diphosphooligosaccharide-protein glycotransferase activity |	GO:0008250 oligosaccharyltransferase complex | GO:0016021 integral to membrane |
orf19.2540	0.62867	0.00026163	SAS3	Similar to silencing proteins; increased transcription is observed upon fluphenazine treatment	GO:0006342 chromatin silencing | GO:0006348 chromatin silencing at telomere | GO:0030466 chromatin silencing at silent mating-type cassette |	GO:0016407 acetyltransferase activity |	GO:0000786 nucleosome |
orf19.1283	0.628544	0.00949982	MEC1	Protein described as cell cycle checkpoint protein; RNA abundance regulated by tyrosol and cell density	GO:0000077 DNA damage checkpoint | GO:0007131 reciprocal meiotic recombination | GO:0006975 DNA damage induced protein phosphorylation | GO:0016572 histone phosphorylation | GO:0000076 DNA replication checkpoint | GO:0000722 telomere maintenance via recombination |	GO:0004428 inositol or phosphatidylinositol kinase activity | GO:0004672 protein kinase activity |	GO:0005739 mitochondrion |
orf19.2758	0.627918	0.00243577	PGA38	Putative GPI-anchored protein of unknown function; repressed during cell wall regeneration			GO:0009986 cell surface |
orf19.5765	0.627916	0.00193342		Predicted ORF in Assemblies 19, 20 and 21	GO:0006409 tRNA export from nucleus | GO:0006608 snRNP protein import into nucleus | GO:0006408 snRNA export from nucleus | GO:0006610 ribosomal protein import into nucleus | GO:0006407 rRNA export from nucleus | GO:0006611 protein export from nucleus | GO:0006999 nuclear pore organization | GO:0006609 mRNA-binding (hnRNP) protein import into nucleus | GO:0006607 NLS-bearing substrate import into…	GO:0005198 structural molecule activity |	GO:0005643 nuclear pore |
orf19.6055	0.627737	0.00691276		Predicted ORF in Assemblies 19, 20 and 21	GO:0000209 protein polyubiquitination | GO:0006513 protein monoubiquitination | GO:0000001 mitochondrion inheritance |		GO:0005886 plasma membrane |
orf19.6985	0.626951	0.0221691	TEA1	Putative transcription factor with zinc cluster DNA-binding motif; has similarity to S. cerevisiae Tea1p	GO:0006355 regulation of transcription, DNA-dependent | GO:0006350 transcription |	GO:0003700 transcription factor activity | GO:0043565 sequence-specific DNA binding |	GO:0005634 nucleus |
orf19.1288	0.626804	4.74852e-05	FOX2	Predicted 3-hydroxyacyl-CoA epimerase, required for fatty acid beta-oxidation; upregulated upon phagocytosis; transcription is regulated by Mig1p and by white-opaque switching; transcriptional activation by oleate requires Ctf1p	GO:0006635 fatty acid beta-oxidation | GO:0006097 glyoxylate cycle | GO:0009062 fatty acid catabolic process | GO:0009405 pathogenesis |	GO:0004300 enoyl-CoA hydratase activity | GO:0003857 3-hydroxyacyl-CoA dehydrogenase activity |	GO:0005782 peroxisomal matrix |
orf19.4822	0.626499	0.021697	LIP10	Secreted lipase, member of a lipase gene family whose members are expressed differentially in response to carbon source and during infection; may have a role in nutrition and/or in creating an acidic microenvironment	GO:0016042 lipid catabolic process |	GO:0016298 lipase activity |	GO:0005576 extracellular region |
orf19.6782	0.62641	0.00558442	BMT1	Putative beta-mannosyltransferase, required for addition of the first beta-mannose residue to the acid-stable fraction of cell wall phosphopeptidomannan; member of a 9-gene family; predicted ORF in Assemblies 19, 20 and 21	GO:0070135 beta-1,2-oligomannoside metabolic process |
orf19.7238	0.62605	0.00218261	NPL3	Putative RNA-binding protein, ortholog of S. cerevisiae Npl3p; nuclear export is facilitated by Hmt1p; transcription is upregulated in an RHE model of oral candidiasis	GO:0006406 mRNA export from nucleus | GO:0031554 regulation of transcription termination | GO:0007124 pseudohyphal growth | GO:0000398 nuclear mRNA splicing, via spliceosome | GO:0032786 positive regulation of RNA elongation |	GO:0008143 poly(A) RNA binding | GO:0016944 RNA polymerase II transcription elongation factor activity |	GO:0005634 nucleus | GO:0005737 cytoplasm |
orf19.243	0.625793	0.0168634	OXR1	Predicted ORF in Assemblies 19, 20 and 21	GO:0006979 response to oxidative stress |		GO:0005739 mitochondrion |
orf19.5892	0.62576	0.000539826		Predicted ORF in Assemblies 19, 20 and 21	GO:0000209 protein polyubiquitination | GO:0006513 protein monoubiquitination |	GO:0004842 ubiquitin-protein ligase activity |
orf19.3334	0.625713	0.00829759	RPS21	Predicted ribosomal protein; genes encoding cytoplasmic ribosomal subunits, translation factors, and tRNA synthetases are downregulated upon phagocytosis by murine macrophage; transcription is positively regulated by Tbf1p	GO:0006412 translation | GO:0045903 positive regulation of translational fidelity | GO:0006407 rRNA export from nucleus |	GO:0070181 SSU rRNA binding | GO:0003735 structural constituent of ribosome |	GO:0032040 small-subunit processome | GO:0022627 cytosolic small ribosomal subunit |
orf19.4262	0.625607	0.0129469		Predicted ORF in Assemblies 19, 20 and 21	GO:0000288 nuclear-transcribed mRNA catabolic process, deadenylation-dependent decay |	GO:0003729 mRNA binding |
orf19.1756	0.625598	0.00443683	GPD1	Protein similar to S. cerevisiae glycerol-3-phosphate dehydrogenase (enzyme of glycerol biosynthesis); biofilm-induced expression; regulated by Efg1p; regulated by Tsa1p, Tsa1Bp under H2O2 stress conditions	GO:0006071 glycerol metabolic process | GO:0006973 intracellular accumulation of glycerol | GO:0006116 NADH oxidation |	GO:0004367 glycerol-3-phosphate dehydrogenase (NAD+) activity |	GO:0005829 cytosol | GO:0005777 peroxisome |
orf19.7221	0.625293	0.00513989	SET3	Protein similar to S. cerevisiae Set3p, which is an NAD-dependent histone deacetylase; transposon mutation affects filamentous growth	GO:0030447 filamentous growth | GO:0016575 histone deacetylation | GO:0045835 negative regulation of meiosis | GO:0048869 cellular developmental process |	GO:0045129 NAD-independent histone deacetylase activity | GO:0017136 NAD-dependent histone deacetylase activity | GO:0035064 methylated histone residue binding |	GO:0034967 Set3 complex | GO:0070210 Rpd3L-Expanded complex |
orf19.4767	0.624631	0.00126824		Putative transcription factor with zinc cluster DNA-binding motif	GO:0006355 regulation of transcription, DNA-dependent |	GO:0003700 transcription factor activity |
orf19.5381	0.624323	0.00649863		Predicted ORF in Assemblies 19, 20 and 21	GO:0006605 protein targeting | GO:0008104 protein localization | GO:0000288 nuclear-transcribed mRNA catabolic process, deadenylation-dependent decay | GO:0001308 loss of chromatin silencing during replicative cell aging |	GO:0003729 mRNA binding |	GO:0005737 cytoplasm |
orf19.4651	0.623597	0.0447746	PGA53	Putative GPI-anchored protein of unknown function; greater mRNA abundance observed in a cyr1 homozygous null mutant than in wild type			GO:0009986 cell surface | GO:0046658 anchored to plasma membrane |
orf19.1507	0.623463	0.011058		Predicted ORF in Assemblies 19, 20 and 21; Plc1p-regulated	GO:0007093 mitotic cell cycle checkpoint | GO:0001100 negative regulation of exit from mitosis |	GO:0005515 protein binding |	GO:0005933 cellular bud | GO:0005634 nucleus | GO:0005737 cytoplasm |
orf19.2942	0.622856	0.000862633	DIP5	Putative permease for dicarboxylic amino acids; mutation confers hypersensitivity to toxic ergosterol analog; transcriptionally induced upon phagocytosis by macrophage; Gcn4p-regulated; upregulated by Rim101p at pH 8	GO:0042493 response to drug | GO:0006865 amino acid transport |	GO:0015171 amino acid transmembrane transporter activity |	GO:0005886 plasma membrane |
orf19.6565	0.622798	4.16592e-05		Predicted ORF in Assemblies 19, 20 and 21	GO:0006626 protein targeting to mitochondrion | GO:0032979 protein insertion into mitochondrial membrane from inner side | GO:0033615 mitochondrial proton-transporting ATP synthase complex assembly |	GO:0043022 ribosome binding | GO:0032977 membrane insertase activity |	GO:0005743 mitochondrial inner membrane |
orf19.487	0.622679	0.0016677	SPT14	Putative DNA-binding transcription factor; predicted role in regulation of biogenesis of the cell wall; upregulated in biofilm	GO:0006506 GPI anchor biosynthetic process | GO:0006355 regulation of transcription, DNA-dependent |	GO:0016758 transferase activity, transferring hexosyl groups | GO:0003700 transcription factor activity | GO:0008194 UDP-glycosyltransferase activity |	GO:0005783 endoplasmic reticulum |
orf19.3881	0.622575	0.000602293		Predicted ORF in Assemblies 19, 20 and 21; possibly spurious ORF (Annotation Working Group prediction)
orf19.6246	0.622528	0.00278543		Predicted ORF in Assemblies 19, 20 and 21	GO:0000001 mitochondrion inheritance | GO:0007010 cytoskeleton organization | GO:0017196 N-terminal peptidyl-methionine acetylation |	GO:0004042 amino-acid N-acetyltransferase activity | GO:0004596 peptide alpha-N-acetyltransferase activity |	GO:0005737 cytoplasm |
orf19.6016	0.622012	0.000233019		Predicted ORF in Assemblies 19, 20 and 21	GO:0000001 mitochondrion inheritance | GO:0016192 vesicle-mediated transport |	GO:0003924 GTPase activity |	GO:0016021 integral to membrane | GO:0005741 mitochondrial outer membrane |
orf19.5528	0.621697	0.0350909	MOB1	Predicted ORF in Assemblies 19, 20 and 21; periodic mRNA expression, peak at cell-cycle G2/M phase	GO:0007067 mitosis | GO:0006468 protein amino acid phosphorylation |	GO:0019207 kinase regulator activity |	GO:0005816 spindle pole body | GO:0005935 cellular bud neck |
orf19.347	0.62166	0.019953	RSN1	Protein induced during the mating process
orf19.6242	0.621615	3.56593e-05		Predicted ORF in Assemblies 19, 20 and 21	GO:0000147 actin cortical patch assembly |	GO:0003779 actin binding |	GO:0005856 cytoskeleton | GO:0005737 cytoplasm |
orf19.7205	0.621574	0.00821833	DUR7	Putative urea transporter; fungal-specific (no human or murine homolog)	GO:0015840 urea transport |	GO:0015204 urea transmembrane transporter activity |	GO:0005886 plasma membrane |
orf19.3982	0.621169	0.0038039		Maltase; induced during growth on sucrose; transcription is induced in response to alpha pheromone in SpiderM medium	GO:0005987 sucrose catabolic process |	GO:0032450 maltase activity |	GO:0005622 intracellular |
orf19.1715	0.621127	0.0447657	IRO1	Putative transcription factor; role in iron utilization, pathogenesis; both IRO1 and adjacent URA3 are mutated in strain CAI4; suppresses S. cerevisiae aft1 mutant low-iron growth defect; hyphal-induced; reports differ about iron regulation	GO:0009405 pathogenesis | GO:0006879 cellular iron ion homeostasis | GO:0030447 filamentous growth |
orf19.5467	0.621054	0.00724739	TLO7	Member of a family of telomere-proximal genes of unknown function; may be spliced in vivo
orf19.4927	0.620966	0.00437978	BNI1	Formin; role in cytoskeletal organization, cell polarity; role in systemic virulence in mouse; cell-cycle regulated localization to site of polarized growth, bud neck; localizes to Spitzenkorper of hyphae, minor localization at septum	GO:0006970 response to osmotic stress | GO:0007121 bipolar cellular bud site selection | GO:0007117 budding cell bud growth | GO:0007266 Rho protein signal transduction | GO:0007163 establishment or maintenance of cell polarity | GO:0030447 filamentous growth | GO:0009405 pathogenesis | GO:0000282 cellular bud site selection | GO:0030011 maintenance of cell polarity | GO:0000920 cell separation d…	GO:0005519 cytoskeletal regulatory protein binding | GO:0008092 cytoskeletal protein binding |	GO:0000133 polarisome | GO:0030478 actin cap | GO:0030428 cell septum | GO:0000131 incipient cellular bud site | GO:0001411 hyphal tip | GO:0005935 cellular bud neck | GO:0005934 cellular bud tip | GO:0031521 spitzenkorper | GO:0000142 cellular bud neck contractile ring | GO:0043332 mating projection tip | GO:0001950 plasma membrane enriched fraction | GO:0005884 actin filament |
orf19.3087	0.620768	0.00259459	UBI3	Fusion of ubiquitin with the S34 protein of the small ribosomal subunit; mRNA decreases upon heat shock, appears to be degraded; functional homolog of S. cerevisiae RPS31	GO:0016567 protein ubiquitination | GO:0042254 ribosome biogenesis | GO:0002109 maturation of SSU-rRNA from tricistronic rRNA transcript (SSU-rRNA, LSU-rRNA,5S) | GO:0000028 ribosomal small subunit assembly |	GO:0003735 structural constituent of ribosome | GO:0031386 protein tag |	GO:0022627 cytosolic small ribosomal subunit |
orf19.7370	0.620766	6.04023e-05		Member of family of putative 7-transmembrane, PQ loop-family of G-protein-coupled receptors (GPCRs) similar to S. pombe Stm1p			GO:0000329 fungal-type vacuole membrane |
orf19.6422	0.620671	0.00328331	SSY5	Protein similar to S. cerevisiae Ssy5p, which is a component of a complex that senses external amino acids	GO:0007606 sensory perception of chemical stimulus | GO:0043200 response to amino acid stimulus | GO:0016485 protein processing |	GO:0016597 amino acid binding | GO:0004252 serine-type endopeptidase activity |	GO:0019897 extrinsic to plasma membrane |
orf19.7654	0.620364	0.00215823	CPR6	Predicted ORF in Assemblies 19, 20 and 21; macrophage/pseudohyphal-repressed; heavy metal (cadmium) stress-induced; heterozygous null mutant displays sensitivity to virgineone	GO:0006457 protein folding |	GO:0003755 peptidyl-prolyl cis-trans isomerase activity | GO:0051082 unfolded protein binding |	GO:0005737 cytoplasm |
orf19.2862	0.619703	0.00102375	RIB1	Putative GTP cyclohydrolase II; enzyme of riboflavin biosynthesis; fungal-specific (no human or murine homolog)	GO:0009231 riboflavin biosynthetic process | GO:0042493 response to drug |	GO:0019238 cyclohydrolase activity |	GO:0005634 nucleus | GO:0005737 cytoplasm |
orf19.5376	0.619628	0.0139169		Predicted ORF in Assemblies 19, 20 and 21	GO:0006468 protein amino acid phosphorylation | GO:0006261 DNA-dependent DNA replication |	GO:0004672 protein kinase activity |	GO:0005623 cell |
orf19.6415.1	0.619175	0.0226158		ORF Predicted by Annotation Working Group; intron in 5'-UTR		GO:0003735 structural constituent of ribosome |	GO:0022627 cytosolic small ribosomal subunit |
orf19.5083	0.618904	0.00594601	DRG1	Member of the DRG family of GTP-binding proteins; involved in regulation of invasive filamentous growth	GO:0030447 filamentous growth |		GO:0005737 cytoplasm |
orf19.6570	0.618712	0.00355788	NUP	Nucleoside permease; adenosine and guanosine are substrates, whereas cytidine, adenine, guanine, uridine, uracil are not; similar to a nucleoside permease of S. pombe; possibly processed by Kex2p	GO:0015858 nucleoside transport |	GO:0015506 nucleoside |	GO:0016020 membrane |
orf19.4555	0.618651	0.00223995	ALS4	ALS family protein; role in adhesion and wild-type germ tube induction; growth and temperature regulated; expressed during infection of human buccal epithelial cells; down-regulated upon vaginal contact; putative GPI-anchored	GO:0016337 cell-cell adhesion | GO:0030448 hyphal growth | GO:0044406 adhesion to host | GO:0006508 proteolysis | GO:0006807 nitrogen compound metabolic process | GO:0000752 agglutination involved in conjugation with cellular fusion | GO:0007124 pseudohyphal growth | GO:0001403 invasive growth in response to glucose limitation |	GO:0050839 cell adhesion molecule binding |	GO:0009277 fungal-type cell wall | GO:0009986 cell surface | GO:0030445 yeast-form cell wall | GO:0000324 fungal-type vacuole | GO:0005886 plasma membrane |
orf19.4664	0.618404	0.0269451		Predicted ORF in Assemblies 19, 20 and 21	GO:0016573 histone acetylation | GO:0048869 cellular developmental process |	GO:0043166 H4/H2 histone acetyltransferase activity |	GO:0005634 nucleus | GO:0005737 cytoplasm |
orf19.1030	0.618174	0.00487746		Predicted ORF in Assemblies 19, 20 and 21	GO:0051598 meiotic recombination checkpoint |	GO:0003755 peptidyl-prolyl cis-trans isomerase activity | GO:0005527 macrolide binding |	GO:0005730 nucleolus |
orf19.4741	0.618079	0.00602535		Predicted ORF in Assemblies 19, 20 and 21; possibly C. albicans-specific
orf19.3572	0.617939	0.0039107		Predicted ORF in Assemblies 19, 20 and 21
orf19.2334	0.617502	0.0205623	BIG1	Protein of the endoplasmic reticulum required for beta-1,6-glucan synthesis, filamentation, adhesion, and virulence; ortholog of S. cerevisiae Big1p	GO:0030447 filamentous growth | GO:0009405 pathogenesis | GO:0044406 adhesion to host | GO:0006078 1,6-beta-glucan biosynthetic process | GO:0009272 fungal-type cell wall biogenesis |		GO:0005886 plasma membrane | GO:0016021 integral to membrane | GO:0005783 endoplasmic reticulum | GO:0030176 integral to endoplasmic reticulum membrane |
orf19.4764	0.617387	0.0283973		Predicted ORF in Assemblies 19, 20 and 21	GO:0031124 mRNA 3'-end processing | GO:0006301 postreplication repair |	GO:0004535 poly(A)-specific ribonuclease activity |	GO:0031251 PAN complex |
orf19.4193	0.616686	0.0418372		Predicted ORF in Assemblies 19, 20 and 21			GO:0005634 nucleus | GO:0005737 cytoplasm |
orf19.485	0.615999	0.0331483		Predicted ORF in Assemblies 19, 20 and 21	GO:0043161 proteasomal ubiquitin-dependent protein catabolic process | GO:0007020 microtubule nucleation | GO:0007103 spindle pole body duplication in nuclear envelope |	GO:0005200 structural constituent of cytoskeleton |	GO:0005643 nuclear pore | GO:0070390 transcription export complex 2 | GO:0000111 nucleotide-excision repair factor 2 complex | GO:0005825 half bridge of spindle pole body |
orf19.2041	0.615994	0.000847198		Predicted ORF in Assemblies 19, 20 and 21	GO:0006338 chromatin remodeling |		GO:0016585 chromatin remodeling complex |
orf19.2360	0.615312	0.00887418	URA2	Predicted ORF in Assemblies 19, 20 and 21; flucytosine induced; macrophage/pseudohyphal-induced; intron in 5'-UTR	GO:0006541 glutamine metabolic process | GO:0045984 negative regulation of pyrimidine base metabolic process | GO:0006207 'de novo' pyrimidine base biosynthetic process |	GO:0004088 carbamoyl-phosphate synthase (glutamine-hydrolyzing) activity | GO:0004070 aspartate carbamoyltransferase activity |	GO:0005739 mitochondrion | GO:0016021 integral to membrane |
orf19.3150	0.614812	0.0025217	GRE2	Protein described as a reductase; transcription is regulated by Nrg1p and Tup1p; benomyl-induced; hyphal-induced; macrophage/pseudohyphal-repressed; expression greater in low iron; reported to be involved in osmotic stress response	GO:0006970 response to osmotic stress |	GO:0016491 oxidoreductase activity |
orf19.2284	0.613089	0.0334991		Predicted ORF in Assemblies 19, 20 and 21
orf19.163	0.612146	0.00379322		Predicted ORF in Assemblies 19, 20 and 21	GO:0015940 pantothenate biosynthetic process |	GO:0004592 pantoate-beta-alanine ligase activity |	GO:0005634 nucleus | GO:0005737 cytoplasm |
orf19.1562	0.612045	0.0103047		Predicted ORF in Assemblies 19, 20 and 21; transcription is repressed in response to alpha pheromone in SpiderM medium
orf19.2061	0.611938	1.44611e-05		Protein not essential for viability
orf19.4681	0.611503	0.0189365	RAT1	5'-->3' exoribonuclease; similar to S. cerevisiae nuclear exoribonuclease Rat1p; suppresses S. cerevisiae kem1 mutant slow growth, mating defect, and haploid invasive growth defect	GO:0006364 rRNA processing | GO:0030846 termination of RNA polymerase II transcription, poly(A)-coupled |	GO:0000150 recombinase activity | GO:0008017 microtubule binding | GO:0004534 5'-3' exoribonuclease activity |	GO:0005739 mitochondrion | GO:0005634 nucleus |
orf19.2951	0.611445	0.000934748	HOM6	Protein described as homoserine dehydrogenase; regulated by Gcn4p; induced in response to amino acid starvation (3-aminotriazole treatment); macrophage-induced protein; protein level decreased in stationary phase cultures	GO:0006566 threonine metabolic process | GO:0006555 methionine metabolic process | GO:0042493 response to drug |	GO:0008703 5-amino-6-(5-phosphoribosylamino)uracil reductase activity | GO:0004412 homoserine dehydrogenase activity |	GO:0005737 cytoplasm | GO:0005634 nucleus |
orf19.6663	0.611308	0.0432158	RPS25B	Predicted ribosomal protein; macrophage/pseudohyphal-induced after 16 h; downregulated upon phagocytosis by murine macrophage; transcription is positively regulated by Tbf1p; intron in 5'-UTR	GO:0006412 translation |	GO:0003735 structural constituent of ribosome |	GO:0022627 cytosolic small ribosomal subunit |
orf19.6010.1	0.611148	0.0293264	RPB11	ORF Predicted by Annotation Working Group; flucytosine induced	GO:0006366 transcription from RNA polymerase II promoter |	GO:0003899 DNA-directed RNA polymerase activity |	GO:0005665 DNA-directed RNA polymerase II, core complex |
orf19.1225	0.610774	0.000595273		Predicted ORF in Assemblies 19, 20 and 21; possibly spurious ORF (Annotation Working Group prediction)
orf19.1856	0.610562	0.00260845		Predicted ORF in Assemblies 19, 20 and 21	GO:0016575 histone deacetylation | GO:0006342 chromatin silencing |	GO:0005515 protein binding | GO:0004407 histone deacetylase activity |	GO:0033698 Rpd3L complex | GO:0070210 Rpd3L-Expanded complex |
orf19.4698	0.609416	0.000768973	PTC8	Predicted type 2C protein phosphatase, serine/threonine-specific; required for hyphal growth; induced under stress	GO:0030448 hyphal growth | GO:0006470 protein amino acid dephosphorylation |	GO:0004722 protein serine/threonine phosphatase activity |
orf19.5297	0.609332	0.00021246		Predicted ORF in Assemblies 19, 20 and 21	GO:0006367 transcription initiation from RNA polymerase II promoter | GO:0000717 nucleotide-excision repair, DNA duplex unwinding | GO:0007070 negative regulation of transcription from RNA polymerase II promoter, mitotic | GO:0006289 nucleotide-excision repair |	GO:0016251 general RNA polymerase II transcription factor activity |	GO:0000443 SSL2-core TFIIH complex portion of holo TFIIH complex | GO:0000442 SSL2-core TFIIH complex portion of NEF3 complex | GO:0000439 core TFIIH complex |
orf19.7250	0.609298	0.00867699		Predicted ORF in Assemblies 19, 20 and 21
orf19.1626	0.609165	0.0288469		Predicted ORF in Assemblies 19, 20 and 21	GO:0050983 spermidine catabolic process to deoxyhypusine, using deoxyhypusine synthase | GO:0008612 peptidyl-lysine modification to hypusine |	GO:0016765 transferase activity, transferring alkyl or aryl (other than methyl) groups |	GO:0005737 cytoplasm |
orf19.1943	0.60881	0.00157524		Predicted ORF in Assemblies 19, 20 and 21	GO:0007126 meiosis | GO:0007265 Ras protein signal transduction | GO:0007188 G-protein signaling, coupled to cAMP nucleotide second messenger |	GO:0004016 adenylate cyclase activity |	GO:0005886 plasma membrane |
orf19.2129	0.608694	0.000990482		Predicted ORF in Assemblies 19, 20 and 21	GO:0030476 ascospore wall assembly |		GO:0005619 ascospore wall |
orf19.5626	0.608687	0.012123		Predicted ORF in Assemblies 19, 20 and 21; Plc1p-regulated; transcriptionally activated by Mnl1p under weak acid stress
orf19.195	0.608542	0.000541145		Predicted ORF from Assembly 19; possibly spurious ORF (Annotation Working Group prediction); merged with orf19.156 in Assembly 20
orf19.3359	0.60814	0.0145351	ARP8	Predicted ORF in Assemblies 19, 20 and 21; mutation confers hypersensitivity to toxic ergosterol analog, and to amphotericin B	GO:0042493 response to drug | GO:0006338 chromatin remodeling | GO:0006974 response to DNA damage stimulus | GO:0006312 mitotic recombination |	GO:0043140 ATP-dependent 3'-5' DNA helicase activity |	GO:0031011 Ino80 complex |
orf19.1368	0.607753	0.00120955		Predicted ORF in Assemblies 19, 20 and 21
orf19.7046	0.607485	0.00219198	MET28	Protein induced during the mating process	GO:0006357 regulation of transcription from RNA polymerase II promoter | GO:0000097 sulfur amino acid biosynthetic process |	GO:0003704 specific RNA polymerase II transcription factor activity |	GO:0005634 nucleus |
orf19.6458.1	0.607411	0.00521938		ORF Predicted by Annotation Working Group	GO:0033962 cytoplasmic mRNA processing body assembly | GO:0000398 nuclear mRNA splicing, via spliceosome |	GO:0003723 RNA binding | GO:0031202 RNA splicing factor activity, transesterification mechanism |	GO:0005732 small nucleolar ribonucleoprotein complex | GO:0005730 nucleolus | GO:0005688 U6 snRNP | GO:0046540 U4/U6 x U5 tri-snRNP complex | GO:0000932 cytoplasmic mRNA processing body |
orf19.6225	0.606844	0.000213337	PCL7	Protein described as cyclin-like, possible Pho85p cyclin; hyphal downregulated; transcriptionally activated by Mnl1p under weak acid stress	GO:0005981 regulation of glycogen catabolic process | GO:0000079 regulation of cyclin-dependent protein kinase activity | GO:0005979 regulation of glycogen biosynthetic process | GO:0031647 regulation of protein stability |	GO:0016538 cyclin-dependent protein kinase regulator activity |	GO:0005634 nucleus | GO:0000307 cyclin-dependent protein kinase holoenzyme complex |
orf19.2690	0.606203	0.00216575		Predicted ORF in Assemblies 19, 20 and 21	GO:0008053 mitochondrial fusion | GO:0000002 mitochondrial genome maintenance |	GO:0003924 GTPase activity |	GO:0005739 mitochondrion | GO:0005741 mitochondrial outer membrane | GO:0005758 mitochondrial intermembrane space |
orf19.6534.2	0.606105	0.0424686		Predicted ORF in Assemblies 19, 20 and 21	GO:0051666 actin cortical patch localization | GO:0034316 negative regulation of Arp2/3 complex-mediated actin nucleation | GO:0007017 microtubule-based process | GO:0007015 actin filament organization |	GO:0008017 microtubule binding | GO:0051015 actin filament binding | GO:0030674 protein binding, bridging |	GO:0005885 Arp2/3 protein complex | GO:0030479 actin cortical patch |
orf19.1843	0.605548	0.000651804	ALG6	Putative glucosyltransferase involved in cell wall mannan biosynthesis; transcription is elevated in chk1, nik1, and sln1 homozygous null mutants; repressed by nitric oxide	GO:0009060 aerobic respiration | GO:0006490 oligosaccharide-lipid intermediate assembly |	GO:0042281 dolichyl pyrophosphate Man9GlcNAc2 alpha-1,3-glucosyltransferase activity |	GO:0005783 endoplasmic reticulum |
orf19.5007	0.605545	0.000890295	ACT1	Actin; gene has intron; transcriptionally regulated by growth phase and by starvation; localizes to polarized growth site in budding and hyphal cells; required for wild-type Cdc42p localization; unprocessed N terminus	GO:0001766 membrane raft polarization | GO:0016573 histone acetylation | GO:0030476 ascospore wall assembly | GO:0006281 DNA repair | GO:0001300 chronological cell aging | GO:0006979 response to oxidative stress | GO:0006897 endocytosis | GO:0000916 contractile ring contraction involved in cytokinesis during cell cycle | GO:0000011 vacuole inheritance | GO:0006357 regulation of transcription from…	GO:0005200 structural constituent of cytoskeleton | GO:0004402 histone acetyltransferase activity | GO:0043166 H4/H2 histone acetyltransferase activity |	GO:0015629 actin cytoskeleton | GO:0001411 hyphal tip | GO:0030864 cortical actin cytoskeleton | GO:0005933 cellular bud | GO:0000142 cellular bud neck contractile ring | GO:0005884 actin filament | GO:0030479 actin cortical patch | GO:0035267 NuA4 histone acetyltransferase complex | GO:0031011 Ino80 complex | GO:0000812 Swr1 complex |
orf19.3035	0.605433	0.00886263		Predicted ORF in Assemblies 19, 20 and 21	GO:0016584 nucleosome positioning | GO:0045944 positive regulation of transcription from RNA polymerase II promoter | GO:0006338 chromatin remodeling | GO:0006368 RNA elongation from RNA polymerase II promoter |	GO:0016944 RNA polymerase II transcription elongation factor activity | GO:0016887 ATPase activity |	GO:0005739 mitochondrion | GO:0008023 transcription elongation factor complex | GO:0046695 SLIK (SAGA-like) complex | GO:0000124 SAGA complex |
orf19.3348	0.605071	0.0292063		Predicted ORF in Assemblies 19, 20 and 21	GO:0000027 ribosomal large subunit assembly |	GO:0003735 structural constituent of ribosome |	GO:0005762 mitochondrial large ribosomal subunit |
orf19.3195	0.604922	0.00613641	HIP1	Alkaline upregulated; flucytosine induced; regulated by Plc1p, Gcn2p and Gcn4p; fungal-specific (no human or murine homolog)	GO:0006865 amino acid transport |		GO:0005887 integral to plasma membrane |
orf19.6990	0.603843	1.01895e-05		Predicted ORF in Assemblies 19, 20 and 21	GO:0006950 response to stress |	GO:0003755 peptidyl-prolyl cis-trans isomerase activity |	GO:0005783 endoplasmic reticulum |
orf19.1771	0.602683	0.0011125		Predicted ORF in Assemblies 19, 20 and 21
orf19.3869	0.602395	0.014362		Predicted ORF in Assemblies 19, 20 and 21; regulated by Tsa1p, Tsa1Bp in minimal media at 37 deg; shows colony morphology-related gene regulation by Ssn6p
orf19.426	0.601294	0.015564		Predicted ORF in Assemblies 19, 20 and 21
orf19.3222	0.60103	0.000544219		Predicted ORF in Assemblies 19, 20 and 21; fungal-specific (no human or murine homolog)			GO:0000324 fungal-type vacuole |
orf19.7023	0.600772	0.019258		Predicted ORF in Assemblies 19, 20 and 21; oxidative stress-induced via Cap1p
orf19.1172	0.600623	0.00998817		Protein similar to phosphate transporters; regulated upon white-opaque switching or biofilm formation; Hog1p, ciclopirox olamine or alkaline induced; caspofungin or stress repressed; merged with orf19.655 in Assembly 20
orf19.3037	0.59994	0.0150721		Protein described as poly(A)-binding protein; regulated by Gcn4p; induced in response to amino acid starvation (3-aminotriazole treatment); rotein detected by mass spec in exponential and stationary phase cultures	GO:0006446 regulation of translational initiation |	GO:0008143 poly(A) RNA binding |	GO:0005634 nucleus | GO:0010494 stress granule | GO:0005840 ribosome |
orf19.6022	0.599904	0.00111208		Predicted ORF in Assemblies 19, 20 and 21; downregulated during core stress response
orf19.4817	0.599814	2.86905e-05	RAM2	Alpha subunit of heterodimeric protein geranylgeranyltransferase type I and farnesyltransferase; a-specific transcription; lovastatin and fluconazole regulated; GGTase I enzyme binds zinc, is Mg-dependent; Cdc42p is GGTase I substrate	GO:0018344 protein geranylgeranylation | GO:0018347 protein amino acid farnesylation | GO:0007323 peptide pheromone maturation | GO:0018348 protein amino acid geranylgeranylation |	GO:0004662 CAAX-protein geranylgeranyltransferase activity | GO:0004660 protein farnesyltransferase activity |	GO:0005965 protein farnesyltransferase complex | GO:0005953 CAAX-protein geranylgeranyltransferase complex |
orf19.5722	0.598862	0.0105668		Predicted ORF in Assemblies 19, 20 and 21		GO:0003677 DNA binding |	GO:0005730 nucleolus | GO:0005840 ribosome |
orf19.7231	0.598721	0.000130407	FTR2	High-affinity iron permease; not required for mouse systemic virulence; regulated by iron level, ciclopirox olamine, amphotericin B, caspofungin; complements S. cerevisiae ftr1 iron transport defect; probably interacts with ferrous oxidase	GO:0006827 high-affinity iron ion transport | GO:0006826 iron ion transport |	GO:0005506 iron ion binding | GO:0005381 iron ion transmembrane transporter activity |	GO:0016021 integral to membrane | GO:0005886 plasma membrane |
orf19.1773	0.597948	0.00143547	RAP1	Protein similar to (but shorter than) S. cerevisiae Rap1p, a transcriptional regulator that binds telomeres and regulatory sequences; binds DNA; represses hyphal growth under yeast-favoring conditions	GO:0030447 filamentous growth |	GO:0003677 DNA binding |
orf19.5031	0.597887	0.00319703	SSK1	Response regulator of two-component system; role in oxidative stress response, cell wall biosynthesis, virulence, hyphal growth on solid media; expressed in hyphae and yeast-form cells; putative peroxisomal targeting sequence (PTS1)	GO:0009408 response to heat | GO:0006979 response to oxidative stress | GO:0007047 cell wall organization | GO:0000160 two-component signal transduction system (phosphorelay) | GO:0009405 pathogenesis | GO:0030448 hyphal growth | GO:0030447 filamentous growth | GO:0007234 osmosensory signaling pathway via two-component system | GO:0020012 evasion or tolerance of host immune response | GO:0060258 …	GO:0004871 signal transducer activity | GO:0000156 two-component response regulator activity | GO:0008047 enzyme activator activity |	GO:0005782 peroxisomal matrix |
orf19.88	0.59773	0.000206986	ILV5	Protein described as ketol-acid reductoisomerase; antigenic during human or murine infection; regulated by Gcn4p; amino acid starvation (3-aminotriazole) induced; biofilm induced; macrophage-downregulated protein; no human or murine homolog	GO:0009082 branched chain family amino acid biosynthetic process | GO:0000002 mitochondrial genome maintenance |	GO:0004455 ketol-acid reductoisomerase activity |	GO:0005625 soluble fraction | GO:0042645 mitochondrial nucleoid |
orf19.350	0.597666	0.000154344	PRE9	Alpha3 (C9) subunit of the 20S proteasome; transcription is regulated by Mig1p	GO:0006511 ubiquitin-dependent protein catabolic process | GO:0030447 filamentous growth |	GO:0004175 endopeptidase activity |	GO:0019773 proteasome core complex, alpha-subunit complex | GO:0005839 proteasome core complex | GO:0034515 proteasome storage granule |
orf19.7456	0.597568	0.0172027		Predicted ORF in Assemblies 19, 20 and 21
orf19.5443	0.597358	0.0304394		Putative kynurenine 3-monooxygenase, involved in NAD biosynthesis; transposon mutation affects filamentous growth	GO:0030447 filamentous growth | GO:0034354 de novo NAD biosynthetic process from tryptophan |	GO:0004502 kynurenine 3-monooxygenase activity |	GO:0005741 mitochondrial outer membrane | GO:0005886 plasma membrane |
orf19.4612	0.59705	0.00366474		Predicted ORF in Assemblies 19, 20 and 21
orf19.1796	0.597015	0.00335798		Predicted ORF in Assemblies 19, 20 and 21	GO:0008152 metabolic process |	GO:0016616 oxidoreductase activity, acting on the CH-OH group of donors, NAD or NADP as acceptor |
orf19.5101	0.596832	0.00250911	CCR4	Protein similar to S. cerevisiae Ccr4p of the CCR4-NOT transcription regulatory complex; transposon mutation affects filamentous growth	GO:0030447 filamentous growth | GO:0000289 nuclear-transcribed mRNA poly(A) tail shortening | GO:0042493 response to drug | GO:0048478 replication fork protection | GO:0007089 traversing start control point of mitotic cell cycle | GO:0006368 RNA elongation from RNA polymerase II promoter | GO:0000076 DNA replication checkpoint | GO:0006357 regulation of transcription from RNA polymerase II promot…	GO:0000175 3'-5'-exoribonuclease activity |	GO:0016593 Cdc73/Paf1 complex | GO:0030015 CCR4-NOT core complex | GO:0000932 cytoplasmic mRNA processing body |
orf19.1367	0.596507	0.00830033	MTW1	Kinetochore component; amount of Nuf2p and Mtw1p protein detected at each centromere is consistent with a single kinetochore microtubule attachment site	GO:0007059 chromosome segregation |		GO:0000776 kinetochore | GO:0000922 spindle pole | GO:0000818 nuclear MIS12/MIND type complex |
orf19.2994	0.595648	0.0365676	RPL13	Protein described as ribosomal subunit; antigenic during murine systemic infection; genes encoding cytoplasmic ribosomal subunits, translation factors, and tRNA synthetases are downregulated upon phagocytosis by murine macrophage	GO:0006412 translation |	GO:0003735 structural constituent of ribosome |
orf19.7100	0.595618	0.000737335		Predicted ORF in Assemblies 19, 20 and 21; possibly transcriptionally regulated upon hyphal formation	GO:0006865 amino acid transport | GO:0007034 vacuolar transport |	GO:0005302 L-tyrosine transmembrane transporter activity | GO:0015188 L-isoleucine transmembrane transporter activity | GO:0015186 L-glutamine transmembrane transporter activity |	GO:0000329 fungal-type vacuole membrane |
orf19.3124	0.595496	0.00369094		Predicted ORF in Assemblies 19, 20 and 21	GO:0006508 proteolysis |	GO:0070006 metalloaminopeptidase activity |	GO:0022626 cytosolic ribosome |
orf19.1944	0.595245	5.85177e-06	GPR1	Putative G-protein-coupled receptor of plasma membrane; required for wild-type hyphal growth; acts in cAMP-PKA pathway; reports differ on role in cAMP-mediated glucose signaling; Gpr1p C terminus binds Gpa2p; regulates HWP1 and ECE1	GO:0009749 response to glucose stimulus | GO:0030448 hyphal growth | GO:0007186 G-protein coupled receptor protein signaling pathway | GO:0001402 signal transduction during filamentous growth | GO:0030447 filamentous growth |	GO:0004930 G-protein coupled receptor activity |	GO:0016021 integral to membrane | GO:0005886 plasma membrane |
orf19.7199	0.595178	0.00106105		Predicted ORF in Assemblies 19, 20 and 21			GO:0005737 cytoplasm |
orf19.3863	0.595076	0.0482955		Predicted ORF in Assemblies 19, 20 and 21
orf19.7317	0.594476	0.0021427		Predicted zinc-finger protein of unknown function; has similarity to S. cerevisiae Uga3p, which is a transcription factor involved in the regulation of gamma-aminobutyrate metabolism genes	GO:0006350 transcription | GO:0006355 regulation of transcription, DNA-dependent |	GO:0003700 transcription factor activity |
orf19.3532	0.594313	0.00158416	MRPL10	Predicted ORF in Assemblies 19, 20 and 21; shows colony morphology-related gene regulation by Ssn6p		GO:0003735 structural constituent of ribosome |	GO:0005762 mitochondrial large ribosomal subunit |
orf19.5236.1	0.593599	4.33831e-05		ORF Predicted by Annotation Working Group; merged with orf19.5236 in Assembly 21
orf19.2414	0.593493	0.0123747		Predicted ORF in Assemblies 19, 20 and 21			GO:0005739 mitochondrion | GO:0005624 membrane fraction |
orf19.913.2	0.592807	0.00833251		ORF Predicted by Annotation Working Group	GO:0006122 mitochondrial electron transport, ubiquinol to cytochrome c | GO:0009060 aerobic respiration |	GO:0008121 ubiquinol-cytochrome-c reductase activity |	GO:0005750 mitochondrial respiratory chain complex III |
orf19.2154	0.592406	0.000455623	HXK1	N-acetylglucosamine (GlcNAc) kinase; involved in GlcNAc utilization; required for wild-type hyphal growth and mouse virulence; gene expression is GlcNAc-induced; induced in response to alpha pheromone in SpiderM medium	GO:0006046 N-acetylglucosamine catabolic process | GO:0006043 glucosamine catabolic process | GO:0044406 adhesion to host | GO:0009405 pathogenesis | GO:0030448 hyphal growth | GO:0006000 fructose metabolic process |	GO:0004396 hexokinase activity | GO:0045127 N-acetylglucosamine kinase activity |	GO:0005829 cytosol |
orf19.2335	0.59194	0.00150292		Predicted ORF in Assemblies 19, 20 and 21; mutation confers hypersensitivity to 5-fluorouracil (5-FU); Hog1p-induced; protein detected by mass spec in stationary phase cultures	GO:0042493 response to drug |	GO:0004177 aminopeptidase activity |	GO:0005737 cytoplasm | GO:0005840 ribosome |
orf19.6638	0.59185	0.0020403	PTC4	Protein described as a serine/threonine phosphatase, type PP2C; decreased expression in hyphae compared to yeast-form cells		GO:0004722 protein serine/threonine phosphatase activity |	GO:0005737 cytoplasm |
orf19.4248	0.59162	0.00227784		Predicted ORF in Assemblies 19, 20 and 21; regulated by Gcn4p; repressed in response to amino acid starvation (3-aminotriazole treatment)		GO:0008474 palmitoyl-(protein) hydrolase activity |	GO:0005634 nucleus | GO:0005737 cytoplasm |
orf19.738	0.591453	0.0135996	MYO5	Class I myosin; nonessential; role in cortical actin patch polarity and polar budding; required for hyphal growth; regulatory phosphorylation on S366; downregulated on adherence to polystyrene; sole class I myosin in C. albicans	GO:0007121 bipolar cellular bud site selection | GO:0030448 hyphal growth | GO:0007047 cell wall organization | GO:0030036 actin cytoskeleton organization | GO:0006897 endocytosis | GO:0051666 actin cortical patch localization | GO:0006887 exocytosis | GO:0006898 receptor-mediated endocytosis | GO:0009651 response to salt stress |	GO:0003774 motor activity | GO:0000146 microfilament motor activity |	GO:0045160 myosin I complex | GO:0001411 hyphal tip | GO:0005934 cellular bud tip | GO:0005935 cellular bud neck | GO:0030479 actin cortical patch | GO:0043332 mating projection tip |
orf19.4166	0.590975	2.01496e-05		Predicted zinc-finger protein of unknown function
orf19.4384	0.590846	0.01328	HXT5	Protein described as a sugar transporter; transcription is upregulated in response to treatment with ciclopirox olamine; Snf3p-induced; alkaline downregulated; shows colony morphology-related gene regulation by Ssn6p	GO:0008646 high-affinity hexose transport | GO:0008643 carbohydrate transport |	GO:0015578 mannose transmembrane transporter activity | GO:0005355 glucose transmembrane transporter activity | GO:0005354 galactose transmembrane transporter activity | GO:0005353 fructose transmembrane transporter activity | GO:0015149 hexose transmembrane transporter activity | GO:0051119 sugar transmembrane transporter activity |	GO:0005886 plasma membrane | GO:0016020 membrane |
orf19.741	0.590816	0.024882		Predicted ORF in Assemblies 19, 20 and 21
orf19.9	0.589889	0.00177321		Predicted ORF in Assemblies 19, 20 and 21; possibly spurious ORF (Annotation Working Group prediction)
orf19.6184	0.589758	0.000729338		Predicted ORF in Assemblies 19, 20 and 21; possibly spurious ORF (Annotation Working Group prediction)
orf19.6745	0.589055	0.00412047	TPI1	Triose-phosphate isomerase; glycolysis/gluconeogenesis; antigenic in mouse or human; mutation affects filamentous growth; biofilm-induced; macrophage-downregulated protein; detected by mass spec in exponential and stationary phase culture	GO:0044416 induction by symbiont of host defense response | GO:0030447 filamentous growth | GO:0006094 gluconeogenesis | GO:0006096 glycolysis |	GO:0004807 triose-phosphate isomerase activity |	GO:0009986 cell surface | GO:0030446 hyphal cell wall | GO:0005625 soluble fraction | GO:0005829 cytosol | GO:0009277 fungal-type cell wall | GO:0001950 plasma membrane enriched fraction | GO:0005739 mitochondrion |
orf19.7203	0.588367	0.0238753		Predicted ORF in Assemblies 19, 20 and 21	GO:0006412 translation |	GO:0000048 peptidyltransferase activity | GO:0003735 structural constituent of ribosome |	GO:0005762 mitochondrial large ribosomal subunit |
orf19.2183	0.58707	0.0016236	KRE30	YEF3-subfamily ABC family protein, predicted not to be a transporter; downregulated during core stress response; mutation confers hypersensitivity to amphotericin B	GO:0042493 response to drug | GO:0000056 ribosomal small subunit export from nucleus |	GO:0042626 ATPase activity, coupled to transmembrane movement of substances | GO:0005524 ATP binding | GO:0042624 ATPase activity, uncoupled |	GO:0005634 nucleus | GO:0005737 cytoplasm | GO:0005840 ribosome |
orf19.6786	0.586953	0.000639379		Predicted ORF in Assemblies 19, 20 and 21; possibly spurious ORF (Annotation Working Group prediction)
orf19.3066	0.586816	0.000165856	ENG1	Endo-1,3-beta-glucanase required for cell separation after division, orthologous to S. cerevisiae Dse4p; caspofungin repressed; fungal-specific (no human or murine homolog); repressed in response to alpha pheromone in SpiderM medium	GO:0007094 mitotic cell cycle spindle assembly checkpoint | GO:0007109 cytokinesis, completion of separation |	GO:0004338 glucan 1,3-beta-glucosidase activity | GO:0042973 glucan endo-1,3-beta-D-glucosidase activity |	GO:0005737 cytoplasm | GO:0005576 extracellular region | GO:0030428 cell septum | GO:0009277 fungal-type cell wall |
orf19.28	0.586159	0.024364		Predicted ORF in Assemblies 19, 20 and 21	GO:0030974 thiamin pyrophosphate transport |	GO:0015234 thiamin transmembrane transporter activity |	GO:0005743 mitochondrial inner membrane | GO:0005740 mitochondrial envelope |
orf19.6734	0.585912	0.00315086	TCC1	Protein involved in regulation of filamentous growth and virulence; interacts with Tup1p; acts in transcriptional regulation of hypha-specific genes; contains 4 tetratricopeptide repeat (TPR) motifs; flucytosine repressed; Tbp1p-activated	GO:0000122 negative regulation of transcription from RNA polymerase II promoter | GO:0016481 negative regulation of transcription | GO:0009405 pathogenesis | GO:0030447 filamentous growth |	GO:0003713 transcription coactivator activity | GO:0016565 general transcriptional repressor activity |	GO:0005634 nucleus |
orf19.2849	0.585052	0.000430071	AQY1	Aquaporin water channel; mutant has increased resistance to osmotic shock; required for wild-type tolerance of freezing; not required for virulence in a mouse model of systemic infection; flucytosine repressed	GO:0006970 response to osmotic stress | GO:0050826 response to freezing | GO:0006833 water transport | GO:0030437 ascospore formation |	GO:0015250 water channel activity |	GO:0016020 membrane | GO:0005886 plasma membrane |
orf19.3126	0.583383	0.00535793	CCT6	Predicted ORF in Assemblies 19, 20 and 21; mutation confers hypersensitivity to cytochalasin D	GO:0006457 protein folding | GO:0007010 cytoskeleton organization | GO:0006461 protein complex assembly | GO:0042493 response to drug |	GO:0051082 unfolded protein binding |	GO:0005856 cytoskeleton | GO:0005832 chaperonin-containing T-complex |
orf19.1085	0.582501	0.00660197		Predicted ORF in Assemblies 19, 20 and 21	GO:0000209 protein polyubiquitination | GO:0006513 protein monoubiquitination | GO:0006897 endocytosis | GO:0042787 protein ubiquitination during ubiquitin-dependent protein catabolic process | GO:0016050 vesicle organization | GO:0030433 ER-associated protein catabolic process |	GO:0004842 ubiquitin-protein ligase activity |	GO:0005737 cytoplasm | GO:0000502 proteasome complex |
orf19.6503	0.581624	0.000822406		Predicted ORF in Assemblies 19, 20 and 21
orf19.7444	0.581101	0.00568242		Predicted ORF in Assemblies 19, 20 and 21			GO:0005634 nucleus | GO:0005737 cytoplasm |
orf19.6379	0.580733	5.50063e-05		Predicted ORF in Assemblies 19, 20 and 21
orf19.6075	0.580357	0.000618579		Predicted ORF in Assemblies 19, 20 and 21	GO:0000122 negative regulation of transcription from RNA polymerase II promoter | GO:0016567 protein ubiquitination | GO:0000289 nuclear-transcribed mRNA poly(A) tail shortening | GO:0000749 response to pheromone during conjugation with cellular fusion | GO:0006368 RNA elongation from RNA polymerase II promoter | GO:0051726 regulation of cell cycle | GO:0006357 regulation of transcription from RN…	GO:0000175 3'-5'-exoribonuclease activity | GO:0004842 ubiquitin-protein ligase activity |	GO:0030015 CCR4-NOT core complex | GO:0005737 cytoplasm |
orf19.1578	0.580168	0.00100645		Predicted ORF in Assemblies 19, 20 and 21	GO:0000480 endonucleolytic cleavage in 5'-ETS of tricistronic rRNA transcript (SSU-rRNA, 5.8S rRNA, LSU-rRNA) | GO:0000472 endonucleolytic cleavage to generate mature 5'-end of SSU-rRNA from (SSU-rRNA, 5.8S rRNA, LSU-rRNA) | GO:0000464 endonucleolytic cleavage in ITS1 upstream of 5.8S rRNA from tricistronic rRNA transcript (SSU-rRNA, 5.8S rRNA, LSU-rRNA) | GO:0000447 endonucleolytic cleavage in I…	GO:0030515 snoRNA binding | GO:0008266 poly(U) RNA binding |	GO:0005732 small nucleolar ribonucleoprotein complex | GO:0032040 small-subunit processome | GO:0030686 90S preribosome | GO:0005730 nucleolus |
orf19.5912	0.579382	0.0198592	MAK21	Predicted ORF in Assemblies 19, 20 and 21; mutation confers hypersensitivity to tubercidin (7-deazaadenosine)	GO:0042493 response to drug | GO:0000027 ribosomal large subunit assembly |		GO:0030690 Noc1p-Noc2p complex |
orf19.639	0.578546	0.0251032		Predicted ORF in Assemblies 19, 20 and 21; decreased transcription is observed upon fluphenazine treatment or in an azole-resistant strain that overexpresses CDR1 and CDR2	GO:0006401 RNA catabolic process |	GO:0030234 enzyme regulator activity |	GO:0005634 nucleus |
orf19.6036	0.578498	0.00355683	RIC1	Protein not essential for viability; similar to S. cerevisiae Ric1p, which is a guanyl-nucleotide exchange factor	GO:0006360 transcription from RNA polymerase I promoter | GO:0006357 regulation of transcription from RNA polymerase II promoter |		GO:0005634 nucleus | GO:0005794 Golgi apparatus |
orf19.3788.1	0.57815	0.00883682	RPL30	Similar to S. cerevisiae L30 ribosomal subunit; pre-mRNA is alternatively spliced to productive and unproductive transcripts; splicing is temperature-regulated; colony morphology-related gene regulation by Ssn6p; regulated by Nrg1p, Tup1p	GO:0006417 regulation of translation | GO:0006412 translation | GO:0000398 nuclear mRNA splicing, via spliceosome | GO:0006364 rRNA processing | GO:0048025 negative regulation of nuclear mRNA splicing, via spliceosome |	GO:0030627 pre-mRNA 5'-splice site binding | GO:0003735 structural constituent of ribosome |	GO:0005737 cytoplasm |
orf19.2433	0.57789	0.0425944		Predicted ORF in Assemblies 19, 20 and 21
orf19.2531	0.577663	0.00323713	CSP37	Plasma membrane, hyphal cell wall protein; role in progression of murine systemic infection; predicted P-loop, divalent cation binding, N-glycosylation sites; expressed in yeast and hyphae; hyphal downregulated; lacks S. cerevisiae homolog	GO:0009405 pathogenesis | GO:0006461 protein complex assembly | GO:0006888 ER to Golgi vesicle-mediated transport |		GO:0016021 integral to membrane | GO:0005886 plasma membrane | GO:0009986 cell surface | GO:0005624 membrane fraction | GO:0030446 hyphal cell wall | GO:0005625 soluble fraction |
orf19.796	0.577428	0.0113076	HYM1	Mo25 family domain protein of RAM cell wall integrity signaling network; role in cell separation, azole sensitivity; required for hyphal growth	GO:0042493 response to drug | GO:0007163 establishment or maintenance of cell polarity | GO:0030447 filamentous growth | GO:0000920 cell separation during cytokinesis | GO:0007047 cell wall organization | GO:0007109 cytokinesis, completion of separation | GO:0000903 cell morphogenesis during vegetative growth | GO:0045449 regulation of transcription | GO:0008360 regulation of cell shape |		GO:0043332 mating projection tip | GO:0005933 cellular bud | GO:0000131 incipient cellular bud site |
orf19.873.1	0.576501	0.00185323	COX6	Flucytosine induced	GO:0009060 aerobic respiration | GO:0006123 mitochondrial electron transport, cytochrome c to oxygen |	GO:0004129 cytochrome-c oxidase activity |	GO:0005751 mitochondrial respiratory chain complex IV | GO:0005886 plasma membrane |
orf19.4911	0.576	3.76463e-05		Predicted ORF in Assemblies 19, 20 and 21
orf19.1215	0.575905	0.0118543		Predicted ORF in Assemblies 19, 20 and 21
orf19.1371	0.575655	1.8869e-05		Predicted ORF in Assemblies 19, 20 and 21
orf19.3757	0.574276	0.00880511	ATP20	Predicted ORF in Assemblies 19, 20 and 21; shows colony morphology-related gene regulation by Ssn6p; flucytosine induced; caspofungin repressed; macrophage/pseudohyphal-induced	GO:0042407 cristae formation | GO:0051259 protein oligomerization | GO:0015986 ATP synthesis coupled proton transport |	GO:0005198 structural molecule activity |	GO:0000276 mitochondrial proton-transporting ATP synthase complex, coupling factor F(o) | GO:0005886 plasma membrane |
orf19.5552	0.573712	0.00752601		Predicted ORF in Assemblies 19, 20 and 21	GO:0006358 regulation of transcription from RNA polymerase II promoter, global |
orf19.236	0.572676	0.0228509	RPL9B	Predicted ribosomal protein; genes encoding cytoplasmic ribosomal subunits, translation factors, and tRNA synthetases are downregulated upon phagocytosis by murine macrophage; repressed by nitric oxide	GO:0006412 translation |	GO:0003735 structural constituent of ribosome |	GO:0022625 cytosolic large ribosomal subunit |
orf19.7022	0.572506	0.0235411		Predicted ORF in Assemblies 19, 20 and 21
orf19.6448	0.571812	0.0167553		Predicted ORF in Assemblies 19, 20 and 21
orf19.7006	0.571096	0.00259109		Predicted ORF in Assemblies 19, 20 and 21
orf19.1133	0.570542	0.00248585	MSB1	Predicted ORF in Assemblies 19, 20 and 21; expression in S. cerevisiae flo8 and flo11 mutants suggests a role in regulation of adhesion factors	GO:0006355 regulation of transcription, DNA-dependent | GO:0007155 cell adhesion | GO:0044406 adhesion to host | GO:0030010 establishment of cell polarity |		GO:0005739 mitochondrion |
orf19.4340	0.570263	0.00324426		Predicted ORF in Assemblies 19, 20 and 21
orf19.492	0.569558	0.00592041	ADE17	Enzyme of adenine biosynthesis; antigenic in human; soluble protein in hyphae; not induced during GCN response, in contrast to the S. cerevisiae ortholog	GO:0006189 'de novo' IMP biosynthetic process |	GO:0004643 phosphoribosylaminoimidazolecarboxamide formyltransferase activity | GO:0003937 IMP cyclohydrolase activity |	GO:0005625 soluble fraction | GO:0005829 cytosol | GO:0001950 plasma membrane enriched fraction |
orf19.3871	0.568195	0.00206127		Predicted ORF in Assemblies 19, 20 and 21
orf19.223	0.567253	0.000379141		Predicted ORF in Assemblies 19, 20 and 21; increased expression in response to prostaglandins	GO:0045332 phospholipid translocation | GO:0019236 response to pheromone |	GO:0004672 protein kinase activity |	GO:0005737 cytoplasm |
orf19.6349	0.56707	0.00138544	RVS162	Protein containing a BAR domain, which is found in proteins involved in membrane curvature; null mutant does not display the endocytic, hyphal growth, virulence, or cell wall defects exhibited by mutants in related genes RVS161 and RVS167	GO:0006970 response to osmotic stress | GO:0007121 bipolar cellular bud site selection | GO:0006897 endocytosis |	GO:0008092 cytoskeletal protein binding |	GO:0030479 actin cortical patch |
orf19.3547	0.566783	0.00693439		Predicted ORF in Assemblies 19, 20 and 21	GO:0007532 regulation of transcription, mating-type specific |	GO:0016566 specific transcriptional repressor activity | GO:0003729 mRNA binding |	GO:0005730 nucleolus |
orf19.4573	0.566685	0.000240737		Putative transcription factor with zinc cluster DNA-binding motif; transcription is induced in response to alpha pheromone in SpiderM medium	GO:0006355 regulation of transcription, DNA-dependent |	GO:0003700 transcription factor activity |
orf19.6949	0.566237	0.00335437		Predicted ORF in Assemblies 19, 20 and 21; possibly spurious ORF (Annotation Working Group prediction)
orf19.835	0.56564	0.000134401		Predicted ORF in Assemblies 19, 20 and 21	GO:0006338 chromatin remodeling |		GO:0031011 Ino80 complex |
orf19.7545	0.5652	7.24147e-06		Predicted ORF in Assemblies 19, 20 and 21; similarity to mutator-like element (MULE) transposase; possibly spurious ORF (Annotation Working Group prediction)
orf19.3133	0.563344	6.33186e-05	GUT2	Predicted ORF in Assemblies 19, 20 and 21; Plc1p-regulated; transcription is upregulated in both intermediate and mature biofilms	GO:0001302 replicative cell aging | GO:0006116 NADH oxidation | GO:0005975 carbohydrate metabolic process |	GO:0004368 glycerol-3-phosphate dehydrogenase activity |	GO:0031307 integral to mitochondrial outer membrane | GO:0005886 plasma membrane |
orf19.1201	0.56292	0.00394948		Predicted ORF in Assemblies 19, 20 and 21	GO:0070158 mitochondrial seryl-tRNA aminoacylation | GO:0009060 aerobic respiration | GO:0007124 pseudohyphal growth | GO:0001403 invasive growth in response to glucose limitation |	GO:0004828 serine-tRNA ligase activity |	GO:0005739 mitochondrion |
orf19.548	0.562544	0.0082233	CDC10	Septin, required for wild-type cell, hyphal, or chlamydospore morphology; role in virulence and kidney tissue invasion in a mouse model of systemic infection; forms ring at sites of cell division and filaments in mature chlamydospore	GO:0000910 cytokinesis | GO:0000921 septin ring assembly | GO:0030448 hyphal growth | GO:0006033 chitin localization | GO:0009405 pathogenesis | GO:0007120 axial cellular bud site selection | GO:0040023 establishment of nucleus localization | GO:0001410 chlamydospore formation | GO:0044406 adhesion to host | GO:0008105 asymmetric protein localization | GO:0031505 fungal-type cell wall organizatio…	GO:0000166 nucleotide binding | GO:0005200 structural constituent of cytoskeleton | GO:0005545 phosphatidylinositol binding | GO:0003924 GTPase activity |	GO:0000144 cellular bud neck septin ring | GO:0005940 septin ring | GO:0000131 incipient cellular bud site | GO:0005935 cellular bud neck | GO:0001411 hyphal tip | GO:0030428 cell septum | GO:0005938 cell cortex | GO:0043332 mating projection tip | GO:0001400 mating projection base | GO:0031105 septin complex |
orf19.527	0.5624	0.0032011		Predicted ORF in Assemblies 19, 20 and 21; possibly spurious ORF (Annotation Working Group prediction)
orf19.429	0.562376	0.00871185		Predicted ORF in Assemblies 19, 20 and 21; repressed by nitric oxide	GO:0016076 snRNA catabolic process | GO:0016075 rRNA catabolic process | GO:0031126 snoRNA 3'-end processing | GO:0034475 U4 snRNA 3'-end processing | GO:0000292 RNA fragment catabolic process | GO:0043630 ncRNA polyadenylation during polyadenylation-dependent ncRNA catabolic process | GO:0016078 tRNA catabolic process | GO:0031047 gene silencing by RNA | GO:0016077 snoRNA catabolic process | GO:…	GO:0051575 5'-deoxyribose-5-phosphate lyase activity | GO:0004652 polynucleotide adenylyltransferase activity |	GO:0031499 TRAMP complex |
orf19.6090	0.562199	4.07542e-05		Predicted ORF in Assemblies 19, 20 and 21; repressed by nitric oxide	GO:0000028 ribosomal small subunit assembly | GO:0006364 rRNA processing |	GO:0003723 RNA binding | GO:0003697 single-stranded DNA binding |	GO:0005730 nucleolus | GO:0005739 mitochondrion | GO:0005634 nucleus |
orf19.7466	0.561256	0.000786526	ACC1	Protein with similarity to acetyl-coenzyme-A carboxylases; regulated by Efg1p; amphotericin B repressed; caspofungin repressed; intron in 5'-UTR	GO:0006998 nuclear envelope organization | GO:0006633 fatty acid biosynthetic process | GO:0006606 protein import into nucleus |	GO:0003989 acetyl-CoA carboxylase activity | GO:0004075 biotin carboxylase activity |	GO:0005829 cytosol | GO:0005739 mitochondrion | GO:0005789 endoplasmic reticulum membrane |
orf19.7596	0.560572	0.0182714		Predicted ORF in Assemblies 19, 20 and 21
orf19.7219	0.559412	0.00116937	FTR1	High-affinity iron permease (ferric citrate, ferrioxamines E or B, transferrin); required for mouse virulence, low-iron growth; iron, amphotericin B, caspofungin, ciclopirox, Hog1p regulated; complements S. cerevisiae ftr1 iron transport	GO:0009405 pathogenesis | GO:0006826 iron ion transport | GO:0006827 high-affinity iron ion transport | GO:0010106 cellular response to iron ion starvation | GO:0033215 iron assimilation by reduction and transport |	GO:0005506 iron ion binding | GO:0005381 iron ion transmembrane transporter activity | GO:0015093 ferrous iron transmembrane transporter activity |	GO:0005886 plasma membrane | GO:0016021 integral to membrane | GO:0009986 cell surface | GO:0033573 high affinity iron permease complex |
orf19.6163	0.558985	0.00164776	CSE4	Centromere-associated protein; essential; 4 Cse4p-containing nucleosomes, each containing 2 Cse4p molecules, bind to each centromere; similar to CENP-A (centromeric histone H3 variant) proteins; Cse4p and Mif2p colocalize at centromeres	GO:0000070 mitotic sister chromatid segregation | GO:0030543 2-micrometer plasmid partitioning |	GO:0019237 centromeric DNA binding |	GO:0000776 kinetochore | GO:0000775 chromosome, centromeric region | GO:0043505 centromere-specific nucleosome | GO:0000788 nuclear nucleosome | GO:0000780 condensed nuclear chromosome, centromeric region | GO:0005727 extrachromosomal circular DNA |
orf19.6983	0.558631	0.000585379		Predicted ORF in Assemblies 19, 20 and 21; repressed by nitric oxide
orf19.4195.1	0.55814	0.00684051	FCA1	Cytosine deaminase; enzyme of pyrimidine salvage; functional homolog of S. cerevisiae Fcy1p; mutation is associated with resistance to flucytosine (5-FC) in a clinical isolate; hyphal downregulated; gene has intron	GO:0019858 cytosine metabolic process | GO:0008655 pyrimidine salvage | GO:0046087 cytidine metabolic process |	GO:0004131 cytosine deaminase activity |	GO:0005634 nucleus | GO:0005737 cytoplasm |
orf19.7082	0.556898	0.00793532		Predicted ORF in Assemblies 19, 20 and 21	GO:0015805 S-adenosylmethionine transport |	GO:0000095 S-adenosylmethionine transmembrane transporter activity |	GO:0005743 mitochondrial inner membrane | GO:0005739 mitochondrion |
orf19.2281	0.55665	0.00103161		Predicted ORF in Assemblies 19, 20 and 21
orf19.2372	0.556644	0.00905384		Putative Pol protein of retrotransposon Tca2; separated by a stop codon from Gag protein orf19.2371; both likely translated as single polyprotein that includes nucleocapsid-like protein (Gag), reverse transcriptase, protease, and integrase			GO:0005739 mitochondrion |
orf19.6376	0.555583	0.000903864	PTC5	Putative protein phosphatase of the Type 2C-related family (serine/threonine-specific), similar to S. cerevisiae Ptc5p; mutant shows virulence defect	GO:0043085 positive regulation of catalytic activity | GO:0006470 protein amino acid dephosphorylation |	GO:0004722 protein serine/threonine phosphatase activity |	GO:0005739 mitochondrion |
orf19.3541	0.55515	0.000302293	ERF1	Putative translation release factor 1, which interacts with stop codons and promotes release of nascent peptides from ribosomes	GO:0000910 cytokinesis | GO:0006415 translational termination |	GO:0003747 translation release factor activity | GO:0016149 translation release factor activity, codon specific |	GO:0005829 cytosol | GO:0018444 translation release factor complex |
orf19.2838	0.554956	0.00154552		Predicted ORF in Assemblies 19, 20 and 21; mutation confers hypersensitivity to amphotericin B	GO:0042493 response to drug |
orf19.2747	0.554691	0.00358501	RGT1	Transcriptional repressor involved in the regulation of glucose transporter genes; has zinc-cluster; similar to S. cerevisiae Rgt1p	GO:0006006 glucose metabolic process | GO:0030447 filamentous growth |	GO:0003702 RNA polymerase II transcription factor activity | GO:0003677 DNA binding | GO:0003714 transcription corepressor activity | GO:0016563 transcription activator activity |
orf19.585	0.553864	0.037993		Predicted ORF in Assemblies 19, 20 and 21		GO:0003735 structural constituent of ribosome |	GO:0005762 mitochondrial large ribosomal subunit |
orf19.1090	0.553703	0.01104		Predicted ORF in Assemblies 19, 20 and 21; possibly spurious ORF (Annotation Working Group prediction)
orf19.7209	0.553308	0.000732924		Predicted ORF in Assemblies 19, 20 and 21; induced by nitric oxide in yhb1 mutant	GO:0007264 small GTPase mediated signal transduction |	GO:0004871 signal transducer activity | GO:0005094 Rho GDP-dissociation inhibitor activity |	GO:0005829 cytosol |
orf19.5061	0.55276	0.00252373	ADE5,7	Enzyme of adenine biosynthesis; interacts with Vps34p; required for hyphal growth and virulence; flucytosine induced; not induced during GCN response, in contrast to the S. cerevisiae ortholog
orf19.3475	0.552601	0.004713		Described as a Gag-related protein; hyphal induced; downregulation correlates with clinical development of fluconazole resistance; repressed by nitric oxide, 17-beta-estradiol, ethynyl estradiol
orf19.13	0.55116	0.00182383		Putative glucokinase; regulated upon yeast-hyphal switch; regulated by Efg1p; fluconazole-induced; induced in core stress response; shows colony morphology-related gene regulation by Ssn6p; merged with orf19.734 in Assembly 20
orf19.1927	0.550933	0.00800998	SNM1	Protein described as similar to RNase MRP RNA binding protein; ciclopirox olamine induced	GO:0006364 rRNA processing | GO:0006379 mRNA cleavage |	GO:0003723 RNA binding | GO:0000171 ribonuclease MRP activity |	GO:0000172 ribonuclease MRP complex |
orf19.3616	0.549895	0.000886719	ERG9	Putative farnesyl-diphosphate farnesyl transferase (squalene synthase) involved in the sterol biosynthesis pathway; likely to be essential for growth; regulated by fluconazole and lovastatin; amphotericin B, caspofungin repressed	GO:0006696 ergosterol biosynthetic process |	GO:0004310 farnesyl-diphosphate farnesyltransferase activity |	GO:0005783 endoplasmic reticulum | GO:0005741 mitochondrial outer membrane | GO:0005886 plasma membrane |
orf19.1847	0.549076	0.00313796	ARO10	Aromatic decarboxylase of the Ehrlich fusel oil pathway of aromatic alcohol biosynthesis; pH-regulated (alkaline downregulated); protein abundance is affected by URA3 expression in the CAI-4 strain background	GO:0000949 aromatic amino acid family catabolic process to alcohol via Ehrlich pathway | GO:0000951 methionine catabolic process to 3-methylthiopropanol | GO:0000950 branched chain family amino acid catabolic process to alcohol via Ehrlich pathway | GO:0006569 tryptophan catabolic process | GO:0006552 leucine catabolic process | GO:0006559 L-phenylalanine catabolic process |	GO:0016831 carboxy-lyase activity | GO:0050177 phenylpyruvate decarboxylase activity |	GO:0005737 cytoplasm |
orf19.7551	0.548766	0.00346582	ALO1	D-Arabinono-1,4-lactone oxidase, involved in biosynthesis of dehydro-D-arabinono-1,4-lactone, which has a protective role against oxidative damage; required for full virulence in a mouse model of systemic infection	GO:0006767 water-soluble vitamin metabolic process | GO:0006979 response to oxidative stress | GO:0009405 pathogenesis | GO:0030448 hyphal growth | GO:0070485 dehydro-D-arabinono-1,4-lactone biosynthetic process |	GO:0003885 D-arabinono-1,4-lactone oxidase activity |	GO:0005739 mitochondrion | GO:0031307 integral to mitochondrial outer membrane | GO:0005886 plasma membrane |
orf19.4013	0.548433	0.000268624		Predicted ORF in Assemblies 19, 20 and 21			GO:0005783 endoplasmic reticulum |
orf19.2048	0.548176	0.0248632		Transcription is positively regulated by Sfu1p
orf19.1893	0.548117	0.004177		Predicted ORF in Assemblies 19, 20 and 21
orf19.6568	0.547639	0.00144764	SMC6	Predicted ORF in Assemblies 19, 20 and 21; cell-cycle regulated periodic mRNA expression; S. cerevisiae ortholog is not cell-cycle regulated	GO:0008283 cell proliferation | GO:0006281 DNA repair |		GO:0030915 Smc5-Smc6 complex | GO:0005739 mitochondrion | GO:0005634 nucleus |
orf19.5472	0.547215	0.00409753		ORF Predicted by Annotation Working Group
orf19.6348	0.546974	0.00366901		Protein not essential for viability
orf19.7228	0.546345	0.00380881		Putative protein of unknown function, transcription is positively regulated by Tbf1p; predicted ORF in Assemblies 19, 20 and 21	GO:0006810 transport |		GO:0030173 integral to Golgi membrane |
orf19.6265	0.546144	0.00121201	RPS22A	Predicted ribosomal protein; genes encoding cytoplasmic ribosomal subunits, translation factors, and tRNA synthetases are downregulated upon phagocytosis by murine macrophage
orf19.667.1	0.546063	0.0016899	RPL37B	Predicted ribosomal protein	GO:0006412 translation |	GO:0003735 structural constituent of ribosome |
orf19.981	0.546051	0.00495136		Predicted ORF from Assembly 19; merged with orf19.4911 in Assembly 20
orf19.5943.1	0.545637	0.00566673		Putative protein of unknown function, transcription is upregulated in an RHE model of oral candidiasis; ORF Predicted by Annotation Working Group	GO:0043558 regulation of translational initiation in response to stress | GO:0000723 telomere maintenance | GO:0031929 TOR signaling pathway | GO:0006916 anti-apoptosis |	GO:0045142 triplex DNA binding | GO:0042162 telomeric DNA binding |	GO:0005844 polysome | GO:0022626 cytosolic ribosome |
orf19.6578	0.545423	1.02978e-05		Predicted membrane transporter, member of the vesicular neurotransmitter (VNT) family, major facilitator superfamily (MFS); downregulated in core caspofungin response	GO:0006817 phosphate transport | GO:0006836 neurotransmitter transport |	GO:0005315 inorganic phosphate transmembrane transporter activity | GO:0005326 neurotransmitter transporter activity |	GO:0005887 integral to plasma membrane | GO:0016020 membrane |
orf19.2168	0.545252	0.00030939		Predicted ORF in Assemblies 19, 20 and 21
orf19.135	0.54516	1.12657e-05		Predicted ORF in Assemblies 19, 20 and 21	GO:0007121 bipolar cellular bud site selection | GO:0006906 vesicle fusion | GO:0048278 vesicle docking | GO:0006893 Golgi to plasma membrane transport | GO:0006887 exocytosis | GO:0000245 spliceosome assembly |	GO:0005515 protein binding |	GO:0030478 actin cap | GO:0043332 mating projection tip | GO:0005934 cellular bud tip | GO:0000145 exocyst | GO:0005935 cellular bud neck | GO:0000131 incipient cellular bud site |
orf19.4437	0.543887	0.00501821		Predicted ORF in Assemblies 19, 20 and 21	GO:0016584 nucleosome positioning | GO:0045944 positive regulation of transcription from RNA polymerase II promoter | GO:0006354 RNA elongation | GO:0006338 chromatin remodeling |	GO:0016887 ATPase activity | GO:0003677 DNA binding | GO:0031491 nucleosome binding |	GO:0016587 ISW1 complex |
orf19.2296	0.54345	7.18839e-05		Predicted ORF in Assemblies 19, 20 and 21; similar to mucins; ketoconazole-induced; fluconazole-downregulated; greater mRNA abundance observed in a cyr1 homozygous null mutant than in wild type; colony morphology-related gene regulation by Ssn6p			GO:0009277 fungal-type cell wall |
orf19.4640	0.54344	0.00290448	PWP1	Predicted ORF in Assemblies 19, 20 and 21; downregulated in core stress response	GO:0006364 rRNA processing |		GO:0005730 nucleolus | GO:0005737 cytoplasm |
orf19.5339	0.543002	0.000966703		Predicted ORF in Assemblies 19, 20 and 21
orf19.1290	0.542923	0.000635002	XKS1	Predicted ORF in Assemblies 19, 20 and 21; increased expression in response to prostaglandins	GO:0005998 xylulose catabolic process |	GO:0004856 xylulokinase activity |	GO:0005737 cytoplasm |
orf19.3738	0.54259	0.00468234	PGA22	Putative GPI-anchored protein of unknown function			GO:0009986 cell surface |
orf19.7377	0.542235	0.000414998	ASE1	Predicted ORF in Assemblies 19, 20 and 21; member of conserved Mcm1p regulon; periodic mRNA expression, peak at cell-cycle G2/M phase	GO:0001578 microtubule bundle formation | GO:0000073 spindle pole body separation | GO:0007109 cytokinesis, completion of separation | GO:0000022 mitotic spindle elongation | GO:0000092 mitotic anaphase B | GO:0043148 mitotic spindle stabilization | GO:0051255 spindle midzone assembly |	GO:0008017 microtubule binding |	GO:0005876 spindle microtubule | GO:0051233 spindle midzone | GO:0005880 nuclear microtubule |
orf19.6601.1	0.542207	0.00175216	YKE2	Possible cytoskeletal modulator; transcription induced upon yeast-to-hyphal switch; regulated by Nrg1p, Tup1p	GO:0007021 tubulin complex assembly | GO:0006457 protein folding |	GO:0015631 tubulin binding |	GO:0016272 prefoldin complex |
orf19.3946	0.541611	0.0339939		Predicted ORF in Assemblies 19, 20 and 21	GO:0008535 respiratory chain complex IV assembly | GO:0032979 protein insertion into mitochondrial membrane from inner side |	GO:0032977 membrane insertase activity |	GO:0031305 integral to mitochondrial inner membrane |
orf19.5953	0.541458	0.00262427		Predicted ORF in Assemblies 19, 20 and 21	GO:0042254 ribosome biogenesis | GO:0008361 regulation of cell size | GO:0006383 transcription from RNA polymerase III promoter |	GO:0003700 transcription factor activity | GO:0043565 sequence-specific DNA binding |	GO:0005634 nucleus | GO:0005737 cytoplasm |
orf19.1052	0.541339	0.0252367		Predicted histone H2B	GO:0006333 chromatin assembly or disassembly |	GO:0003677 DNA binding |	GO:0000786 nucleosome |
orf19.6537	0.539335	0.00033981		Predicted ORF in Assemblies 19, 20 and 21	GO:0007059 chromosome segregation |		GO:0000922 spindle pole | GO:0000818 nuclear MIS12/MIND type complex |
orf19.3363	0.539126	0.000642935	VTC4	Protein described as polyphosphate synthetase; decreased expression in hyphae compared to yeast-form cells; fungal-specific (no human or murine homolog); virulence-group-correlated expression	GO:0016237 microautophagy | GO:0007034 vacuolar transport | GO:0042144 vacuole fusion, non-autophagic |		GO:0033254 vacuolar transporter chaperone complex | GO:0031310 intrinsic to vacuolar membrane | GO:0005783 endoplasmic reticulum |
orf19.166	0.538848	0.000264584	ASG1	Predicted zinc-finger protein of unknown function; has similarity to S. cerevisiae Asg1p, which is a proposed transcription factor of the Gal4p family	GO:0045944 positive regulation of transcription from RNA polymerase II promoter |	GO:0016563 transcription activator activity | GO:0043565 sequence-specific DNA binding |	GO:0005634 nucleus |
orf19.149	0.538315	0.00222922		Predicted ORF in Assemblies 19, 20 and 21
orf19.6952	0.537834	0.0286387		Protein not essential for viability	GO:0000122 negative regulation of transcription from RNA polymerase II promoter | GO:0016575 histone deacetylation | GO:0031047 gene silencing by RNA |	GO:0003682 chromatin binding | GO:0004407 histone deacetylase activity |	GO:0000118 histone deacetylase complex |
orf19.147	0.537086	0.00177921	YAK1	Predicted serine-threonine protein kinase involved in hyphal growth regulation and biofilm formation; induced in core caspofungin response	GO:0044011 single-species biofilm formation on inanimate substrate | GO:0030447 filamentous growth | GO:0006468 protein amino acid phosphorylation |	GO:0004672 protein kinase activity |	GO:0005634 nucleus | GO:0005737 cytoplasm |
orf19.802	0.536584	0.00125609	UGA1	Protein described as GABA transaminase; transcription regulated by Mig1p and Tup1p; protein detected by mass spec in stationary phase cultures	GO:0019740 nitrogen utilization | GO:0009450 gamma-aminobutyric acid catabolic process |	GO:0003867 4-aminobutyrate transaminase activity |
orf19.1222	0.536564	0.0018247		Predicted ORF from Assembly 19; merged with orf19.2631 in Assembly 20
orf19.3957	0.536508	0.00125362		Predicted ORF in Assemblies 19, 20 and 21	GO:0009396 folic acid and derivative biosynthetic process |	GO:0003934 GTP cyclohydrolase I activity |	GO:0005634 nucleus | GO:0005737 cytoplasm |
orf19.3107	0.536242	0.00493953		Predicted ORF in Assemblies 19, 20 and 21
orf19.1590	0.535949	1.05496e-05		Predicted ORF in Assemblies 19, 20 and 21
orf19.749	0.53561	0.000476521		Protein likely to be essential for growth, based on an insertional mutagenesis strategy; merged with orf19.48 in Assembly 20
orf19.1496	0.534977	0.000218939		Putative transcription factor with zinc finger DNA-binding motif; possibly spurious ORF (Annotation Working Group prediction)	GO:0006355 regulation of transcription, DNA-dependent |	GO:0003700 transcription factor activity |
orf19.5929	0.53463	0.000169385		Putative protein of unknown function, transcription is positively regulated by Tbf1p; predicted ORF in Assemblies 19, 20 and 21
orf19.4315	0.533794	0.0172773		Predicted ORF in Assemblies 19, 20 and 21
orf19.4959	0.532832	0.00372771		Predicted ORF in Assemblies 19, 20 and 21
orf19.4381	0.532339	0.000271553	VTC3	Putative polyphosphate synthetase; downregulated in core caspofungin response; Hog1p-induced; transcription is opaque-specific; fungal-specific (no human or murine homolog)	GO:0016237 microautophagy | GO:0008104 protein localization | GO:0007034 vacuolar transport | GO:0042144 vacuole fusion, non-autophagic |		GO:0033254 vacuolar transporter chaperone complex | GO:0005783 endoplasmic reticulum | GO:0005774 vacuolar membrane |
orf19.5163	0.530717	0.00281737	SFI1	Predicted ORF in Assemblies 19, 20 and 21; essential for growth	GO:0000086 G2/M transition of mitotic cell cycle | GO:0051225 spindle assembly | GO:0007103 spindle pole body duplication in nuclear envelope |		GO:0005825 half bridge of spindle pole body |
orf19.1471	0.530291	0.00345914	COX4	Protein described as subunit IV of cytochrome c oxidase; transcription is regulated by Mig1p; macrophage/pseudohyphal-induced gene; macrophage-induced protein; repressed by nitric oxide: intron in 5'-UTR	GO:0009060 aerobic respiration | GO:0006123 mitochondrial electron transport, cytochrome c to oxygen |	GO:0004129 cytochrome-c oxidase activity | GO:0008270 zinc ion binding |	GO:0005751 mitochondrial respiratory chain complex IV | GO:0005886 plasma membrane |
orf19.2478.1	0.529758	0.0115847		ORF Predicted by Annotation Working Group	GO:0006412 translation |	GO:0003735 structural constituent of ribosome |	GO:0022625 cytosolic large ribosomal subunit |
orf19.4172	0.529624	0.000357191		Predicted ORF in Assemblies 19, 20 and 21	GO:0016576 histone dephosphorylation |	GO:0004035 alkaline phosphatase activity | GO:0003869 4-nitrophenylphosphatase activity |
orf19.396	0.52833	0.00688331	EAF6	Subunit of the NuA4 histone acetyltransferase complex	GO:0016573 histone acetylation |	GO:0043166 H4/H2 histone acetyltransferase activity |	GO:0035267 NuA4 histone acetyltransferase complex |
orf19.4697	0.526903	0.000307466	MDN1	Protein induced during the mating process	GO:0006364 rRNA processing | GO:0000027 ribosomal large subunit assembly |	GO:0016887 ATPase activity |	GO:0005739 mitochondrion | GO:0005654 nucleoplasm |
orf19.5964.2	0.526524	0.0049917	RPL35	Protein described as a ribosomal protein; downregulation correlates with clinical development of fluconazole resistance; shows colony morphology-related gene regulation by Ssn6p	GO:0006412 translation |	GO:0003735 structural constituent of ribosome |
orf19.1125	0.526331	0.00833757		Predicted ORF from Assembly 19; merged with orf19.2165 in Assembly 20
orf19.4699	0.525747	0.000168438		Putative phospholipase of patatin family; similar to S. cerevisiae Ymr313p; predicted Kex2p substrate	GO:0019433 triglyceride catabolic process | GO:0007114 cell budding |	GO:0004620 phospholipase activity | GO:0004806 triglyceride lipase activity |	GO:0005811 lipid particle |
orf19.882	0.525403	3.49036e-06	HSP78	Protein described as a heat-shock protein; transcriptionally regulated by macrophage response; transcription is regulated by Nrg1p, Mig1p, Gcn2p, Gcn4p, Mnl1p; heavy metal (cadmium) stress-induced	GO:0006461 protein complex assembly | GO:0000002 mitochondrial genome maintenance | GO:0010892 positive regulation of mitochondrial translation in response to stress | GO:0050821 protein stabilization | GO:0042026 protein refolding | GO:0034605 cellular response to heat | GO:0043335 protein unfolding | GO:0030150 protein import into mitochondrial matrix |	GO:0004176 ATP-dependent peptidase activity | GO:0051787 misfolded protein binding | GO:0016887 ATPase activity |	GO:0005759 mitochondrial matrix |
orf19.3378	0.525114	0.00123718		Predicted ORF in Assemblies 19, 20 and 21; regulated by Tsa1p, Tsa1Bp in minimal media at 37 deg
orf19.1693	0.524711	0.00200485	CAS4	Protein of RAM cell wall integrity signaling network; role in cell separation, azole sensitivity; required for hyphal growth; insertion mutation near 3' end of gene causes increase in caspofungin sensitivity; pheromone/hyphal induced	GO:0006355 regulation of transcription, DNA-dependent | GO:0007047 cell wall organization | GO:0042493 response to drug | GO:0007163 establishment or maintenance of cell polarity | GO:0030447 filamentous growth | GO:0000920 cell separation during cytokinesis | GO:0000903 cell morphogenesis during vegetative growth | GO:0007114 cell budding |	GO:0003700 transcription factor activity |	GO:0043332 mating projection tip | GO:0005933 cellular bud | GO:0005739 mitochondrion | GO:0000131 incipient cellular bud site |
orf19.5623	0.524218	0.0215957	ARP4	Subunit of the NuA4 histone acetyltransferase complex	GO:0016573 histone acetylation | GO:0051382 kinetochore assembly | GO:0006338 chromatin remodeling | GO:0006281 DNA repair | GO:0006357 regulation of transcription from RNA polymerase II promoter |	GO:0004402 histone acetyltransferase activity | GO:0043166 H4/H2 histone acetyltransferase activity | GO:0003682 chromatin binding | GO:0043140 ATP-dependent 3'-5' DNA helicase activity |	GO:0035267 NuA4 histone acetyltransferase complex | GO:0031011 Ino80 complex | GO:0000812 Swr1 complex |
orf19.6211	0.522623	0.00765332		Predicted ORF in Assemblies 19, 20 and 21	GO:0006605 protein targeting | GO:0007059 chromosome segregation |	GO:0030234 enzyme regulator activity |	GO:0005634 nucleus | GO:0005737 cytoplasm |
orf19.668	0.521932	0.00333171		Predicted ORF in Assemblies 19, 20 and 21	GO:0034984 cellular response to DNA damage stimulus |	GO:0003682 chromatin binding |	GO:0005739 mitochondrion | GO:0070210 Rpd3L-Expanded complex |
orf19.3974	0.521329	0.00386871	PUT2	Alkaline upregulated; protein detected by mass spec in exponential and stationary phase cultures	GO:0006537 glutamate biosynthetic process | GO:0010133 proline catabolic process to glutamate |	GO:0003842 1-pyrroline-5-carboxylate dehydrogenase activity |	GO:0005739 mitochondrion |
orf19.7280	0.520336	0.00677692		Predicted ORF in Assemblies 19, 20 and 21
orf19.6264	0.51959	0.00977379		Predicted ORF in Assemblies 19, 20 and 21; possibly spurious ORF (Annotation Working Group prediction)	GO:0006366 transcription from RNA polymerase II promoter |	GO:0016455 RNA polymerase II transcription mediator activity |
orf19.1732	0.518876	0.0181472		Predicted ORF from Assembly 19; downregulated in core stress response; merged with orf19.3159 in Assembly 20
orf19.3312	0.518847	0.011965		Predicted ORF in Assemblies 19, 20 and 21			GO:0005739 mitochondrion |
orf19.3568	0.518537	0.0143385	RXT3	Predicted ORF in Assemblies 19, 20 and 21
orf19.6274	0.517543	0.00135981		Protein required for cohesion, adhesion, and biofilm formation; predicted ORF in Assemblies 19, 20 and 21	GO:0007155 cell adhesion | GO:0042710 biofilm formation |
orf19.4722	0.516645	0.00176037		Predicted ORF in Assemblies 19, 20 and 21	GO:0006367 transcription initiation from RNA polymerase II promoter | GO:0008104 protein localization |	GO:0003713 transcription coactivator activity |	GO:0005634 nucleus | GO:0005737 cytoplasm |
orf19.1667.1	0.516414	0.000617259		ORF Predicted by Annotation Working Group			GO:0005634 nucleus | GO:0005737 cytoplasm |
orf19.2277	0.5162	0.000532483	TPK2	Catalytic subunit of cAMP-dependent protein kinase (PKA), isoform of Tpk1p; required for wild-type epithelial cell damage and engulfment and oral (not systemic) virulence in mouse; involved in control of morphogenesis and stress response	GO:0006468 protein amino acid phosphorylation | GO:0006950 response to stress | GO:0000902 cell morphogenesis | GO:0030448 hyphal growth | GO:0007124 pseudohyphal growth | GO:0009405 pathogenesis | GO:0044409 entry into host | GO:0007265 Ras protein signal transduction | GO:0001403 invasive growth in response to glucose limitation |	GO:0004691 cAMP-dependent protein kinase activity |	GO:0005737 cytoplasm | GO:0005634 nucleus | GO:0005952 cAMP-dependent protein kinase complex |
orf19.4393	0.516135	0.00412132	CIT1	Protein described as citrate synthase; soluble protein in hyphae; biofilm induced; expression greater in high iron; upregulated upon phagocytosis; Hog1p-downregulated; regulated by Efg1p under yeast-form but not hyphal growth conditions	GO:0006099 tricarboxylic acid cycle | GO:0006537 glutamate biosynthetic process | GO:0006101 citrate metabolic process | GO:0046356 acetyl-CoA catabolic process |	GO:0003878 ATP citrate synthase activity | GO:0004108 citrate (Si)-synthase activity |	GO:0005625 soluble fraction | GO:0005759 mitochondrial matrix | GO:0005739 mitochondrion |
orf19.6855	0.514955	0.00265515		Predicted ORF in Assemblies 19, 20 and 21
orf19.3091	0.514949	0.0147098		Predicted ORF in Assemblies 19, 20 and 21; downregulated during core stress response
orf19.153	0.512403	0.00958359		Predicted ORF from Assembly 19; merged with orf19.151 in Assembly 20
orf19.7278	0.511981	0.00212019		Similar to a region of the Tca2 (pCal) retrotransposon, which is present in strain hOG1042 as 50 to 100 copies of a linear dsDNA
orf19.6009	0.511809	0.00101645	SET1	Lysine histone methyltransferase; methylates K4 of histone H3; role in epithelial cell adhesion, agar-embedded filamentation, virulence in mouse; unique N-terminus is immunogenic in human	GO:0044416 induction by symbiont of host defense response | GO:0009405 pathogenesis | GO:0030447 filamentous growth | GO:0051568 histone H3-K4 methylation | GO:0006348 chromatin silencing at telomere | GO:0030437 ascospore formation | GO:0018027 peptidyl-lysine dimethylation | GO:0030466 chromatin silencing at silent mating-type cassette | GO:0043618 regulation of transcription from RNA polymeras…	GO:0042800 histone methyltransferase activity (H3-K4 specific) | GO:0003723 RNA binding |	GO:0048188 Set1C/COMPASS complex |
orf19.5664	0.511327	6.26854e-05	HOF1	Protein not essential for viability; similar to S. cerevisiae Hof1p, which is a protein localized to the bud neck and required for cytokinesis; periodic mRNA expression, peak at cell-cycle G2/M phase	GO:0000910 cytokinesis |	GO:0008092 cytoskeletal protein binding |	GO:0000142 cellular bud neck contractile ring |
orf19.118	0.511219	0.00217631	FAD2	Delta-12 fatty acid desaturase, involved in production of linoleic acid, which is a major component of membranes	GO:0006636 unsaturated fatty acid biosynthetic process | GO:0009405 pathogenesis |	GO:0016720 delta12-fatty acid dehydrogenase activity |
orf19.6813	0.510989	0.00182658		Predicted ORF in Assemblies 19, 20 and 21; possibly spurious ORF (Annotation Working Group prediction)
orf19.6276	0.510755	1.84626e-05		Predicted ORF in Assemblies 19, 20 and 21
orf19.2308	0.510398	5.42925e-05		Predicted ORF in Assemblies 19, 20 and 21	GO:0006110 regulation of glycolysis | GO:0006003 fructose 2,6-bisphosphate metabolic process |	GO:0003873 6-phosphofructo-2-kinase activity |
orf19.6403.1	0.509865	0.00606802	RPP2A	Conserved acidic ribosomal protein, likely involved in regulation of translation elongation; interacts with Rpp1Bp; one of four similar ribosomal proteins (Rpp1Ap, Rpp1Bp, Rpp2Ap, Rpp2Bp); CUG start codon; upstream uORFs; Tbf1p-activated	GO:0006412 translation | GO:0006414 translational elongation |	GO:0003735 structural constituent of ribosome |	GO:0005840 ribosome |
orf19.3004	0.50932	0.000534888		Predicted ORF in Assemblies 19, 20 and 21
orf19.3008	0.50854	0.000823167	COQ4	Protein described as having role in coenzyme Q biosynthesis; transcriptionally induced by interaction with macrophage	GO:0006744 ubiquinone biosynthetic process |		GO:0005743 mitochondrial inner membrane |
orf19.655	0.508465	0.000189469	PHO84	Protein similar to high-affinity phosphate transporters; expression is regulated upon white-opaque switching or biofilm formation; Hog1p, ciclopirox olamine or alkaline induced; caspofungin or stress repressed; upregulated in RHE model	GO:0006817 phosphate transport | GO:0006797 polyphosphate metabolic process | GO:0006828 manganese ion transport |	GO:0048249 high affinity phosphate transmembrane transporter activity | GO:0005384 manganese ion transmembrane transporter activity | GO:0005315 inorganic phosphate transmembrane transporter activity |	GO:0005887 integral to plasma membrane | GO:0016020 membrane |
orf19.4026	0.50821	0.000749563	HIS1	ATP phosphoribosyl transferase; enzyme of histidine biosynthesis; fungal-specific (no human, murine homolog); upregulated in biofilm; acid upregulated/alkaline downregulated by Rim101p; regulated by Gcn2p, Gcn4p; strain CA9 is a his1 mutant	GO:0000105 histidine biosynthetic process |	GO:0003879 ATP phosphoribosyltransferase activity |	GO:0005623 cell |
orf19.3603	0.507253	0.000193581		Predicted ORF in Assemblies 19, 20 and 21
orf19.6713	0.50718	0.000176886		Predicted ORF in Assemblies 19, 20 and 21
orf19.2763	0.507074	0.000138918		Protein not essential for viability; orf19.10279 possibly transcriptionally regulated upon hyphal formation
orf19.1706	0.506912	0.000114673	MET18	Predicted ORF in Assemblies 19, 20 and 21; Plc1p-regulated	GO:0006289 nucleotide-excision repair | GO:0006555 methionine metabolic process | GO:0006366 transcription from RNA polymerase II promoter |	GO:0003700 transcription factor activity | GO:0003702 RNA polymerase II transcription factor activity |	GO:0005654 nucleoplasm |
orf19.3680	0.504849	0.000439097	2014-09-07	Septin, required for wild-type invasive growth in vitro but not required for virulence in a mouse model of systemic infection; localizes to hyphal septum or bud neck; Asn-rich; aberrant gel mobility	GO:0030448 hyphal growth | GO:0000910 cytokinesis |	GO:0005200 structural constituent of cytoskeleton |	GO:0030428 cell septum | GO:0005935 cellular bud neck | GO:0005940 septin ring | GO:0043332 mating projection tip |
orf19.3942.1	0.503711	0.00305001	RPL43A	Downregulated in the presence of human whole blood or polymorphonuclear (PMN) cells; shows colony morphology-related gene regulation by Ssn6p	GO:0006412 translation |	GO:0003735 structural constituent of ribosome |
orf19.48	0.501985	0.000163525		Predicted ORF in Assemblies 19, 20 and 21; likely to be essential for growth, based on an insertional mutagenesis strategy; virulence-group-correlated expression	GO:0045324 late endosome to vacuole transport | GO:0001682 tRNA 5'-leader removal | GO:0006412 translation | GO:0007005 mitochondrion organization |	GO:0004526 ribonuclease P activity |	GO:0005624 membrane fraction | GO:0005739 mitochondrion |
orf19.499	0.501848	0.0183733		Predicted ORF in Assemblies 19, 20 and 21	GO:0006451 translational readthrough |	GO:0008757 S-adenosylmethionine-dependent methyltransferase activity |	GO:0005739 mitochondrion |
orf19.5389	0.50141	2.57621e-05	FKH2	Forkhead transcription factor; morphogenesis regulator; required for wild-type hyphal transcription, cell separation, and for virulence in cell culture; mutant lacks true hyphae, is constitutively pseudohyphal; upregulated in RHE model	GO:0006357 regulation of transcription from RNA polymerase II promoter | GO:0030448 hyphal growth | GO:0000116 regulation of transcription involved in G2-phase of mitotic cell cycle | GO:0000122 negative regulation of transcription from RNA polymerase II promoter | GO:0007124 pseudohyphal growth | GO:0006368 RNA elongation from RNA polymerase II promoter | GO:0045787 positive regulation of cell c…	GO:0003700 transcription factor activity | GO:0043565 sequence-specific DNA binding | GO:0003704 specific RNA polymerase II transcription factor activity |	GO:0005634 nucleus |
orf19.3575	0.501004	5.25005e-05	CDC19	Putative pyruvate kinase; on yeast-form cell surface; soluble in hyphae; antigenic; Gcn4p, Hog1p regulated; induced on polystyrene adherence; downregulated upon phagocytosis, farnesol treatment; mutation affects filamentation	GO:0006096 glycolysis | GO:0044416 induction by symbiont of host defense response | GO:0030447 filamentous growth | GO:0006090 pyruvate metabolic process |	GO:0004743 pyruvate kinase activity |	GO:0009986 cell surface | GO:0030445 yeast-form cell wall | GO:0030446 hyphal cell wall | GO:0005625 soluble fraction | GO:0005829 cytosol | GO:0001950 plasma membrane enriched fraction | GO:0005886 plasma membrane |
orf19.1117	0.499838	0.0006747		Predicted ORF in Assemblies 19, 20 and 21; similar to Candida boidinii formate dehydrogenase; virulence-group-correlated expression	GO:0042183 formate catabolic process | GO:0006735 NADH regeneration |	GO:0008863 formate dehydrogenase activity |
orf19.7374	0.499721	3.56303e-05	CTA4	Predicted transcription factor involved in response to nitric oxide; downregulated upon adherence to polystyrene; induced by nitric oxide; transcriptionally activated by Mnl1p under weak acid stress	GO:0006356 regulation of transcription from RNA polymerase I promoter | GO:0052565 response to defense-related host nitric oxide production | GO:0045944 positive regulation of transcription from RNA polymerase II promoter |	GO:0016563 transcription activator activity | GO:0003704 specific RNA polymerase II transcription factor activity |	GO:0005634 nucleus |
orf19.6169.2	0.498531	0.018654		ORF Predicted by Annotation Working Group; fluconazole-downregulated; merged with orf19.2496 in Assembly 20
orf19.2619	0.498417	0.0146234	PHO113	Protein described as a constitutive acid phosphatase; transcription is negatively regulated by Rim101p; DTT-extractable; N-glycosylated	GO:0015888 thiamin transport |	GO:0003993 acid phosphatase activity |	GO:0030287 cell wall-bounded periplasmic space | GO:0009986 cell surface | GO:0005576 extracellular region |
orf19.6116	0.498292	0.0035587	GLK4	Protein described as a glucokinase; decreased expression in hyphae compared to yeast-form cells	GO:0005975 carbohydrate metabolic process |	GO:0004340 glucokinase activity |	GO:0005829 cytosol |
orf19.791	0.497294	6.40348e-05	RIM11	Protein not essential for viability; similar to S. cerevisiae Rim11p, which is a protein kinase involved in meiosis and sporulation	GO:0007126 meiosis | GO:0030437 ascospore formation | GO:0006468 protein amino acid phosphorylation | GO:0006508 proteolysis | GO:0006950 response to stress |	GO:0004696 glycogen synthase kinase 3 activity | GO:0004674 protein serine/threonine kinase activity |	GO:0005737 cytoplasm |
orf19.6645	0.496273	0.00537763	HMO1	High mobility group-like protein; activates pseudohyphal growth when expressed in S. cerevisiae; decreased expression in hyphae compared to yeast-form cells; amphotericin B repressed	GO:0006356 regulation of transcription from RNA polymerase I promoter | GO:0006366 transcription from RNA polymerase II promoter | GO:0006357 regulation of transcription from RNA polymerase II promoter | GO:0006276 plasmid maintenance |	GO:0003697 single-stranded DNA binding | GO:0000182 rDNA binding | GO:0008301 DNA bending activity | GO:0003701 RNA polymerase I transcription factor activity |	GO:0030874 nucleolar chromatin | GO:0005737 cytoplasm |
orf19.2238	0.496005	0.000395691	LTE1	Protein similar to S. cerevisiae Lte1p; transcription is repressed in response to alpha pheromone in SpiderM medium	GO:0007049 cell cycle | GO:0042493 response to drug | GO:0016192 vesicle-mediated transport |	GO:0005085 guanyl-nucleotide exchange factor activity |	GO:0005933 cellular bud |
orf19.4963	0.492715	1.70612e-05		Predicted ORF in Assemblies 19, 20 and 21			GO:0005634 nucleus | GO:0005737 cytoplasm |
orf19.949	0.491913	1.21662e-05		Predicted ORF in Assemblies 19, 20 and 21			GO:0005829 cytosol |
orf19.5437	0.488543	0.00355125	RHR2	Putative glycerol 3-phosphatase; roles in osmotic tolerance, glycerol accumulation in response to salt; regulated by macrophage, stress response, yeast-hyphal switch, pheromone, GCN4, HOG1, NRG1, TUP1; antigenic in murine systemic infection	GO:0006071 glycerol metabolic process | GO:0006970 response to osmotic stress | GO:0006114 glycerol biosynthetic process | GO:0042493 response to drug |	GO:0016791 phosphatase activity | GO:0043136 glycerol-3-phosphatase activity | GO:0000121 glycerol-1-phosphatase activity |	GO:0005625 soluble fraction | GO:0005634 nucleus | GO:0005737 cytoplasm |
orf19.3895	0.488393	0.000973584	CHT2	Chitinase; putative N-terminal catalytic domain, GPI anchor, O-mannosylated region, signal peptide; 3 N-glycosylation motifs; downregulated in core caspofungin response; induced in yeast-form cells; Cyr1p-, Efg1p-, pH-regulated	GO:0007109 cytokinesis, completion of separation | GO:0030448 hyphal growth | GO:0030447 filamentous growth |	GO:0004568 chitinase activity |	GO:0009986 cell surface | GO:0030445 yeast-form cell wall | GO:0009277 fungal-type cell wall | GO:0005635 nuclear envelope | GO:0005576 extracellular region | GO:0005783 endoplasmic reticulum |
orf19.318	0.488349	0.0027443		Predicted ORF in Assemblies 19, 20 and 21	GO:0016226 iron-sulfur cluster assembly |		GO:0005759 mitochondrial matrix |
orf19.6726	0.487642	0.000569485		Predicted ORF in Assemblies 19, 20 and 21	GO:0043631 RNA polyadenylation | GO:0045816 negative regulation of transcription from RNA polymerase II promoter, global | GO:0006368 RNA elongation from RNA polymerase II promoter | GO:0006325 chromatin organization |	GO:0000217 DNA secondary structure binding |	GO:0005634 nucleus |
orf19.2182	0.487146	8.58842e-05	BLM3	Predicted ORF in Assemblies 19, 20 and 21; similar to S. cerevisiae Blm10p; transcription is regulated by Nrg1p and Mig1p	GO:0030163 protein catabolic process | GO:0043248 proteasome assembly |	GO:0008538 proteasome activator activity |	GO:0005634 nucleus | GO:0005839 proteasome core complex |
orf19.2397	0.48551	0.000127441		Predicted membrane transporter, member of the anion:cation symporter (ACS) family, major facilitator superfamily (MFS); amphotericin B, caspofungin repressed	GO:0015890 nicotinamide mononucleotide transport | GO:0006820 anion transport |	GO:0015296 anion |	GO:0005887 integral to plasma membrane | GO:0016020 membrane |
orf19.5767	0.485422	0.00799026		Predicted ORF in Assemblies 19, 20 and 21	GO:0000398 nuclear mRNA splicing, via spliceosome |	GO:0003723 RNA binding |	GO:0005686 U2 snRNP |
orf19.933	0.485076	0.00186212		Predicted ORF in Assemblies 19, 20 and 21; merged with orf19.2225 in Assembly 21	GO:0006513 protein monoubiquitination | GO:0000209 protein polyubiquitination | GO:0006301 postreplication repair |	GO:0004842 ubiquitin-protein ligase activity |	GO:0005634 nucleus | GO:0005737 cytoplasm | GO:0031371 ubiquitin conjugating enzyme complex |
orf19.2671	0.484647	0.000196882		Predicted ORF in Assemblies 19, 20 and 21; Plc1p-regulated	GO:0000304 response to singlet oxygen |		GO:0005886 plasma membrane |
orf19.2632	0.484417	7.67966e-06		Predicted ORF from Assembly 19; merged with orf19.3704 in Assembly 20
orf19.3182	0.482827	0.000676704	GIS2	Transcriptionally regulated by iron; expression greater in high iron; transcription reduced upon yeast-hyphal switch; similar to proteins that bind nucleic acid	GO:0007242 intracellular signaling cascade |	GO:0003676 nucleic acid binding | GO:0003700 transcription factor activity |	GO:0005737 cytoplasm |
orf19.5351	0.482662	0.00124521	TIF11	Predicted translation initiation factor eIF1a; possibly transcriptionally regulated upon hyphal formation; genes encoding ribosomal subunits, translation factors, and tRNA synthetases are downregulated upon phagocytosis by murine macrophage	GO:0006413 translational initiation | GO:0042493 response to drug |	GO:0003743 translation initiation factor activity | GO:0003725 double-stranded RNA binding |	GO:0005840 ribosome |
orf19.1793	0.481968	0.0146483		Protein not essential for viability	GO:0034727 piecemeal microautophagy of nucleus |	GO:0035091 phosphoinositide binding |	GO:0000324 fungal-type vacuole | GO:0000300 peripheral to membrane of membrane fraction | GO:0005768 endosome |
orf19.4816	0.481322	0.00131228		Predicted ORF in Assemblies 19, 20 and 21; induced by nitric oxide
orf19.3156	0.480969	0.00425146		Predicted ORF in Assemblies 19, 20 and 21; transcriptionally activated by Mnl1p under weak acid stress
orf19.7239	0.480592	0.00612438		Predicted ORF in Assemblies 19, 20 and 21		GO:0003677 DNA binding |
orf19.1631	0.479909	9.43076e-06	ERG6	Delta(24)-sterol C-methyltransferase, converts zymosterol to fecosterol in ergosterol biosynthesis by methylating position C-24; mutation confers nystatin resistance; fluconazole-induced; transcription increased in azole-resistant strain	GO:0006696 ergosterol biosynthetic process | GO:0042493 response to drug |	GO:0003838 sterol 24-C-methyltransferase activity |	GO:0005783 endoplasmic reticulum | GO:0005811 lipid particle | GO:0005741 mitochondrial outer membrane | GO:0005886 plasma membrane |
orf19.101	0.479445	0.0236445	RIM9	Protein required for alkaline pH response via the RIM101 signaling pathway; ortholog of S. cerevisiae RIM9 and A. nidulans palI	GO:0030437 ascospore formation | GO:0010226 response to lithium ion | GO:0010446 response to alkalinity | GO:0030447 filamentous growth |
orf19.4632	0.479394	0.0023421	RPL20B	Predicted ribosomal protein; genes encoding cytoplasmic ribosomal subunits, translation factors, and tRNA synthetases are downregulated upon phagocytosis by murine macrophage; intron in 5'-UTR	GO:0006412 translation |	GO:0003735 structural constituent of ribosome |
orf19.6563.1	0.478814	0.00162163		ORF Predicted by Annotation Working Group			GO:0005739 mitochondrion |
orf19.6249	0.478415	0.00944623	HAK1	Putative potassium transporter; similar to Schwanniomyces occidentalis Hak1p; amphotericin B induced; transcriptionally induced upon phagocytosis by macrophage	GO:0006813 potassium ion transport |	GO:0015079 potassium ion transmembrane transporter activity |
orf19.1522	0.4779	0.000947561		Predicted ORF in Assemblies 19, 20 and 21
orf19.4444	0.47788	0.000332572	PHO15	Protein described as 4-nitrophenyl phosphatase; hyphal downregulated; induced in core stress response; induced by heavy metal (cadmium) stress via Hog1p	GO:0006470 protein amino acid dephosphorylation | GO:0048869 cellular developmental process |	GO:0003869 4-nitrophenylphosphatase activity | GO:0004035 alkaline phosphatase activity | GO:0004721 phosphoprotein phosphatase activity |	GO:0005634 nucleus | GO:0005737 cytoplasm |
orf19.5103	0.477294	0.000618119		Predicted ORF in Assemblies 19, 20 and 21; clade-associated gene expression
orf19.4193.1	0.475712	0.000533328	RPS13	Putative ribosomal protein; ORF predicted by Annotation Working Group	GO:0000462 maturation of SSU-rRNA from tricistronic rRNA transcript (SSU-rRNA, 5.8S rRNA, LSU-rRNA) |	GO:0070181 SSU rRNA binding | GO:0003735 structural constituent of ribosome |	GO:0030686 90S preribosome | GO:0022627 cytosolic small ribosomal subunit |
orf19.2724	0.475537	0.00610845		Predicted ORF in Assemblies 19, 20 and 21
orf19.3820	0.475502	0.000208644		Predicted ORF in Assemblies 19, 20 and 21; clade-associated gene expression
orf19.4553	0.475173	0.026879		Predicted ORF in Assemblies 19, 20 and 21
orf19.840	0.474899	0.00450084	RPL21A	Putative ribosomal protein; genes encoding cytoplasmic ribosomal subunits, translation factors, and tRNA synthetases are downregulated upon phagocytosis by murine macrophage	GO:0006412 translation |	GO:0003735 structural constituent of ribosome |
orf19.6197	0.472896	0.000150199		Predicted ORF in Assemblies 19, 20 and 21	GO:0000184 nuclear-transcribed mRNA catabolic process, nonsense-mediated decay | GO:0000290 deadenylation-dependent decapping of nuclear-transcribed mRNA | GO:0034063 stress granule assembly | GO:0033962 cytoplasmic mRNA processing body assembly | GO:0000753 cellular morphogenesis during conjugation with cellular fusion |	GO:0003724 RNA helicase activity | GO:0005515 protein binding |	GO:0000932 cytoplasmic mRNA processing body |
orf19.5617	0.472066	4.85237e-05		Predicted ORF in Assemblies 19, 20 and 21	GO:0016575 histone deacetylation | GO:0045941 positive regulation of transcription |	GO:0008134 transcription factor binding | GO:0035064 methylated histone residue binding | GO:0004407 histone deacetylase activity |	GO:0033698 Rpd3L complex | GO:0070210 Rpd3L-Expanded complex |
orf19.6741	0.471229	0.00259949		Predicted ORF in Assemblies 19, 20 and 21; regulated by Nrg1p, Tup1p
orf19.5259	0.471041	0.00482977		Predicted ORF in Assemblies 19, 20 and 21
orf19.7227	0.47072	0.0489171		Predicted ORF in Assemblies 19, 20 and 21; mutation confers hypersensitivity to toxic ergosterol analog	GO:0042493 response to drug | GO:0005977 glycogen metabolic process | GO:0006470 protein amino acid dephosphorylation |	GO:0004864 phosphoprotein phosphatase inhibitor activity |	GO:0005634 nucleus |
orf19.5491	0.470679	0.00107088		Predicted ORF in Assemblies 19, 20 and 21; possibly spurious ORF (Annotation Working Group prediction)
orf19.2192	0.469666	0.00129846	GDH2	Putative NAD-specific glutamate dehydrogenase; fungal-specific (no human or murine homolog); transcription is regulated by Nrg1p, Mig1p, Tup1p, and Gcn4p	GO:0006807 nitrogen compound metabolic process |	GO:0004352 glutamate dehydrogenase activity |	GO:0005739 mitochondrion |
orf19.6865	0.469643	0.000148854		Predicted ORF from Assembly 19; merged with orf19.2631 in Assembly 20
orf19.3714	0.468514	0.0195293		Predicted ORF in Assemblies 19, 20 and 21
orf19.2069	0.467381	7.98979e-05	SMF3	Protein described as vacuolar iron transporter; alkaline upregulated; caspofungin repressed; transcriptionally activated by Mnl1p under weak acid stress	GO:0006880 intracellular sequestering of iron ion |	GO:0005381 iron ion transmembrane transporter activity |	GO:0000329 fungal-type vacuole membrane | GO:0005886 plasma membrane |
orf19.4752	0.466209	0.000931666	MSN4	Putative zinc finger transcription factor; similar to S. cerevisiae Msn4p, but not a significant stress response regulator in C. albicans; partly complements STRE-activation defect of S. cerevisiae msn2 msn4 double mutant	GO:0006350 transcription | GO:0006355 regulation of transcription, DNA-dependent |	GO:0003700 transcription factor activity |	GO:0005634 nucleus |
orf19.4684.2	0.466123	4.31004e-05	RPL40B	Protein with similarity to the ribosomal protein portion of S. cerevisiae Rpl40Bp; shows colony morphology-related gene regulation by Ssn6p; transcription is positively regulated by Tbf1p	GO:0006412 translation |	GO:0003735 structural constituent of ribosome |
orf19.6690	0.464733	0.00628301		Predicted ORF in Assemblies 19, 20 and 21
orf19.6008	0.464336	0.00176476		Predicted ORF in Assemblies 19, 20 and 21; transcription is repressed in response to alpha pheromone in SpiderM medium			GO:0005737 cytoplasm | GO:0005840 ribosome |
orf19.904	0.459846	0.00513236		Predicted ORF in Assemblies 19, 20 and 21; possibly spurious ORF (Annotation Working Group prediction)
orf19.557	0.459118	7.51222e-06		Predicted ORF in Assemblies 19, 20 and 21
orf19.3678	0.457155	0.0188306		Protein not essential for viability
orf19.4430	0.456857	0.00768768		Predicted ORF in Assemblies 19, 20 and 21			GO:0005634 nucleus | GO:0005737 cytoplasm |
orf19.2614	0.455415	0.00298392	RSR1	RAS-related protein; GTP/GDP cycling required for wild-type polar bud site selection, hyphal growth guidance; role in systemic virulence in mouse; geranylgeranylation predicted; suppresses S. cerevisiae cdc24-4 mutant heat sensitivity	GO:0009405 pathogenesis | GO:0007163 establishment or maintenance of cell polarity | GO:0007264 small GTPase mediated signal transduction | GO:0030448 hyphal growth | GO:0000282 cellular bud site selection | GO:0030447 filamentous growth | GO:0007121 bipolar cellular bud site selection | GO:0007120 axial cellular bud site selection | GO:0030011 maintenance of cell polarity | GO:0051666 actin cort…	GO:0004871 signal transducer activity | GO:0003924 GTPase activity |	GO:0016020 membrane | GO:0030428 cell septum | GO:0005938 cell cortex | GO:0005935 cellular bud neck | GO:0000131 incipient cellular bud site | GO:0009277 fungal-type cell wall | GO:0005886 plasma membrane |
orf19.4096	0.455077	0.000694486		Predicted ORF in Assemblies 19, 20 and 21	GO:0006461 protein complex assembly | GO:0008654 phospholipid biosynthetic process | GO:0032048 cardiolipin metabolic process | GO:0042775 mitochondrial ATP synthesis coupled electron transport | GO:0007007 inner mitochondrial membrane organization |	GO:0047184 1-acylglycerophosphocholine O-acyltransferase activity |	GO:0031307 integral to mitochondrial outer membrane |
orf19.3362	0.454671	0.000664854		Predicted ORF in Assemblies 19, 20 and 21	GO:0000304 response to singlet oxygen |		GO:0005886 plasma membrane |
orf19.3391	0.454082	0.000956551	ADK1	Protein described as adenylate kinase; decreased expression in hyphae compared to yeast-form cells; macrophage-induced protein; adenylate kinase release can be used as a marker for cell lysis	GO:0006172 ADP biosynthetic process |	GO:0004017 adenylate kinase activity |	GO:0005758 mitochondrial intermembrane space |
orf19.1861	0.454022	0.00515054		Predicted ORF in Assemblies 19, 20 and 21
orf19.1253	0.453844	0.00180993		Predicted ORF in Assemblies 19, 20 and 21; transcriptionally activated by Mnl1p under weak acid stress	GO:0016036 cellular response to phosphate starvation | GO:0006796 phosphate metabolic process |	GO:0003700 transcription factor activity |	GO:0005634 nucleus | GO:0005737 cytoplasm |
orf19.636	0.453672	0.0015693		Predicted ORF from Assembly 19; possibly spurious ORF (Annotation Working Group prediction); merged with orf19.555 in Assembly 20
orf19.433	0.453324	0.000380469		Predicted ORF in Assemblies 19, 20 and 21
orf19.5812	0.452763	0.00291304		Predicted ORF in Assemblies 19, 20 and 21			GO:0005634 nucleus |
orf19.6536	0.452657	0.00100712	IQG1	Component of actomyosin ring at bud neck; cell-cycle regulated serine phosphorylation at CDK sites regulates association with formins Bni1p and Bnr1p, Iqg1p degradation, and ring disassembly; mutation causes severe cytokinetic defects	GO:0006970 response to osmotic stress | GO:0000915 cytokinesis, contractile ring formation | GO:0032187 contractile ring localization involved in cytokinesis during cell cycle | GO:0007015 actin filament organization |	GO:0008092 cytoskeletal protein binding |	GO:0000142 cellular bud neck contractile ring |
orf19.6390	0.452644	0.000292568		Predicted ORF in Assemblies 19, 20 and 21
orf19.3480	0.448986	0.00805633		Predicted ORF in Assemblies 19, 20 and 21	GO:0042493 response to drug |	GO:0003735 structural constituent of ribosome |	GO:0005763 mitochondrial small ribosomal subunit |
orf19.6187	0.448083	0.00145247		Predicted ORF in Assemblies 19, 20 and 21
orf19.4956	0.447863	0.0167853	RPN1	Predicted ORF in Assemblies 19, 20 and 21; regulated by Gcn2p and Gcn4p	GO:0006511 ubiquitin-dependent protein catabolic process |	GO:0004175 endopeptidase activity | GO:0030674 protein binding, bridging |	GO:0005634 nucleus | GO:0008540 proteasome regulatory particle, base subcomplex | GO:0034515 proteasome storage granule | GO:0005783 endoplasmic reticulum |
orf19.5205	0.446986	5.04688e-05		Predicted ORF in Assemblies 19, 20 and 21
orf19.6925	0.446918	0.000588009	HTB1	Putative histone H2B; induced upon adherence to polystyrene; amphotericin B or caspofungin repressed; flucytosine or fluconazole induced; regulated by Efg1p; slow growth, increased white-to opaque switching in ectopic expression strains	GO:0045816 negative regulation of transcription from RNA polymerase II promoter, global | GO:0006333 chromatin assembly or disassembly | GO:0006301 postreplication repair |	GO:0003677 DNA binding |	GO:0000788 nuclear nucleosome |
orf19.2864.1	0.446641	4.84275e-05	RPL28	Putative ribosomal protein; Plc1p-regulated; genes encoding cytoplasmic ribosomal subunits, translation factors, and tRNA synthetases are downregulated upon phagocytosis by murine macrophage	GO:0006412 translation |	GO:0003735 structural constituent of ribosome | GO:0003723 RNA binding |	GO:0005634 nucleus |
orf19.5253	0.445468	0.00490748		Predicted ORF in Assemblies 19, 20 and 21	GO:0006468 protein amino acid phosphorylation |	GO:0004672 protein kinase activity |	GO:0005634 nucleus | GO:0005737 cytoplasm |
orf19.2021	0.442552	0.00262703	HGT8	Putative glucose transporter of the major facilitator superfamily; the C. albicans glucose transporter family comprises 20 members; 12 probable membrane-spanning segments; gene has intron; expressed in rich medium with 2% glucose	GO:0015758 glucose transport | GO:0008643 carbohydrate transport |	GO:0005355 glucose transmembrane transporter activity | GO:0015578 mannose transmembrane transporter activity | GO:0005353 fructose transmembrane transporter activity | GO:0051119 sugar transmembrane transporter activity |	GO:0005887 integral to plasma membrane | GO:0016020 membrane | GO:0005886 plasma membrane |
orf19.6846	0.441302	0.00214645	PHO85	Functional homolog of S. cerevisiae Pho85p, which is a cyclin-dependent kinase that regulates processes including transcription of PHO genes involved in phosphate metabolism; gene has intron	GO:0006796 phosphate metabolic process | GO:0005977 glycogen metabolic process | GO:0045936 negative regulation of phosphate metabolic process | GO:0032880 regulation of protein localization | GO:0042493 response to drug | GO:0007047 cell wall organization | GO:0000122 negative regulation of transcription from RNA polymerase II promoter | GO:0045719 negative regulation of glycogen biosynthetic pr…	GO:0004693 cyclin-dependent protein kinase activity |	GO:0005634 nucleus | GO:0000307 cyclin-dependent protein kinase holoenzyme complex |
orf19.1306	0.44113	0.01049		Predicted ORF in Assemblies 19, 20 and 21
orf19.2658	0.440106	1.65733e-05		Predicted ORF from Assembly 19; merged with orf19.1352 in Assembly 20
orf19.2928	0.439351	0.00108827		Predicted ORF in Assemblies 19, 20 and 21			GO:0030137 COPI-coated vesicle | GO:0005794 Golgi apparatus |
orf19.7325	0.439031	3.77271e-06		Predicted ORF in Assemblies 19, 20 and 21	GO:0006825 copper ion transport | GO:0006461 protein complex assembly |	GO:0005507 copper ion binding |	GO:0005743 mitochondrial inner membrane | GO:0005886 plasma membrane |
orf19.5343	0.43865	0.0272489	ASH1	GATA-like transcription factor; localizes to nuclei of daughter cells and hyphal tip cells; required for wild-type virulence but not kidney colonization in a mouse model of systemic infection; required for wild-type filamentous growth	GO:0030447 filamentous growth | GO:0009405 pathogenesis | GO:0000122 negative regulation of transcription from RNA polymerase II promoter | GO:0007124 pseudohyphal growth |	GO:0003700 transcription factor activity | GO:0016564 transcription repressor activity | GO:0016566 specific transcriptional repressor activity |	GO:0005634 nucleus |
orf19.6874	0.434537	0.000588543		Predicted ORF in Assemblies 19, 20 and 21
orf19.4433	0.434461	0.0306763	CPH1	Transcription factor required for mating and hyphal growth on solid media; with Efg1p required for host cytokine response; in filamentation pathway with Ess1p and Czf1p; regulates genes of galactose metabolism	GO:0000747 conjugation with cellular fusion | GO:0030448 hyphal growth | GO:0007165 signal transduction | GO:0030447 filamentous growth | GO:0045449 regulation of transcription | GO:0009405 pathogenesis | GO:0044011 single-species biofilm formation on inanimate substrate | GO:0007329 positive regulation of transcription from RNA polymerase II promoter by pheromones | GO:0001403 invasive growth in…	GO:0003700 transcription factor activity | GO:0003677 DNA binding |	GO:0005634 nucleus |
orf19.6580	0.432905	0.00326752		Predicted ORF in Assemblies 19, 20 and 21; possibly spurious ORF (Annotation Working Group prediction)
orf19.3042	0.432323	0.000816992		Predicted ORF in Assemblies 19, 20 and 21; possibly spurious ORF (Annotation Working Group prediction)
orf19.6492	0.432274	0.000952969		Predicted ORF in Assemblies 19, 20 and 21	GO:0006468 protein amino acid phosphorylation | GO:0006261 DNA-dependent DNA replication |	GO:0004672 protein kinase activity |	GO:0005623 cell |
orf19.4263	0.431374	0.00370698		Predicted ORF in Assemblies 19, 20 and 21; possibly spurious ORF (Annotation Working Group prediction)
orf19.389	0.431368	0.00911122		Predicted ORF in Assemblies 19, 20 and 21
orf19.4647	0.430859	0.00108692	HAP3	Protein described as similar to CCAAT-binding transcription factor that regulates respiration; expression greater in low iron; transcription is opaque specific, alkaline upregulated, ciclopirox olamine induced	GO:0006350 transcription | GO:0006109 regulation of carbohydrate metabolic process |	GO:0003700 transcription factor activity | GO:0016563 transcription activator activity |	GO:0016602 CCAAT-binding factor complex |
orf19.5118	0.429207	6.43172e-06	SDS24	Protein described as similar to S. cerevisiae Ybr214wp; transcription regulated by Mig1p and Tup1p; fluconazole-induced	GO:0007126 meiosis | GO:0006259 DNA metabolic process | GO:0006897 endocytosis | GO:0000920 cell separation during cytokinesis |		GO:0005737 cytoplasm |
orf19.7567	0.428887	0.00683267		Predicted ORF in Assemblies 19, 20 and 21; transcription is induced in response to alpha pheromone in SpiderM medium
orf19.4048	0.428843	0.000919	DES1	Putative delta-4 sphingolipid desaturase	GO:0006665 sphingolipid metabolic process |	GO:0042284 sphingolipid delta-4 desaturase activity |
orf19.6317	0.428358	0.000971958	ADE6	Enzyme of adenine biosynthesis; not induced during GCN response, in contrast to the S. cerevisiae ortholog; protein detected by mass spec in stationary phase cultures	GO:0006164 purine nucleotide biosynthetic process |	GO:0004642 phosphoribosylformylglycinamidine synthase activity |	GO:0005737 cytoplasm |
orf19.6906	0.42785	0.0104866	ASC1	40S ribosomal subunit protein; similar to G-beta subunits; antigenic in human, murine infection; soluble in hyphae; iron, temperature, Gcn4p regulated; amino acid starvation (3-aminotriazole)-, caspofungin-, farnesol-downregulated	GO:0010526 negative regulation of transposition, RNA-mediated | GO:0007186 G-protein coupled receptor protein signaling pathway | GO:0017148 negative regulation of translation | GO:0001403 invasive growth in response to glucose limitation | GO:0010255 glucose mediated signaling pathway |	GO:0005092 GDP-dissociation inhibitor activity | GO:0001965 G-protein alpha-subunit binding | GO:0004871 signal transducer activity |	GO:0005625 soluble fraction | GO:0022627 cytosolic small ribosomal subunit |
orf19.2704	0.426867	3.09888e-05		Predicted ORF in Assemblies 19, 20 and 21
orf19.3460	0.425982	0.000113147		Transcription is regulated upon yeast-hyphal switch
orf19.7007	0.425784	3.37091e-06		Predicted ORF in Assemblies 19, 20 and 21; possibly spurious ORF (Annotation Working Group prediction)
orf19.4779	0.425784	0.00202869		Putative transporter; slightly similar to the Sit1p siderophore transporter; Gcn4p-regulated; fungal-specific (no human or murine homolog); transcriptionally activated by Mnl1p under weak acid stress	GO:0015893 drug transport |	GO:0015239 multidrug transporter activity | GO:0015238 drug transporter activity |	GO:0016020 membrane |
orf19.4860	0.423025	0.00626663		Predicted ORF from Assembly 19; merged with orf19.4858 in Assembly 20
orf19.1028	0.422485	0.0012675		Predicted ORF in Assemblies 19, 20 and 21	GO:0006368 RNA elongation from RNA polymerase II promoter |	GO:0003746 translation elongation factor activity |	GO:0008023 transcription elongation factor complex |
orf19.4836	0.422102	0.000618902	URA1	Dihydroorotate dehydrogenase (DHODH); enzyme of de novo pyrimidine biosynthesis; putative bipartite mitochondrial targeting motif, membrane spanning region; transcription is regulated upon yeast-hyphal switch, or by Nrg1p, Mig1p, Tup1p	GO:0006207 'de novo' pyrimidine base biosynthetic process |	GO:0004152 dihydroorotate dehydrogenase activity |	GO:0031304 intrinsic to mitochondrial inner membrane |
orf19.5750	0.420706	4.26858e-05	SHM2	Cytoplasmic serine hydroxymethyltransferase; complements the glycine auxotrophy of an S. cerevisiae shm1 null shm2 null gly1-1 triple mutant; antigenic in human; soluble protein in hyphae; farnesol-upregulated in biofilm	GO:0006730 one-carbon metabolic process | GO:0006544 glycine metabolic process |	GO:0004372 glycine hydroxymethyltransferase activity |	GO:0005737 cytoplasm | GO:0005625 soluble fraction | GO:0043332 mating projection tip | GO:0001950 plasma membrane enriched fraction |
orf19.2992	0.420163	1.44763e-05	RPP1A	Conserved acidic ribosomal protein, likely to be involved in regulation of translation elongation; interacts with Rpp2Bp; one of four similar C. albicans ribosomal proteins (Rpp1Ap, Rpp1Bp, Rpp2Ap, Rpp2Bp)	GO:0006412 translation | GO:0006414 translational elongation |	GO:0003735 structural constituent of ribosome |	GO:0005840 ribosome |
orf19.1334	0.419259	0.000150776		Predicted ORF in Assemblies 19, 20 and 21; possibly spurious ORF (Annotation Working Group prediction); transcription is repressed in response to alpha pheromone in SpiderM medium
orf19.3997	0.417537	0.0146168	ADH1	Alcohol dehydrogenase; at yeast-form but not hyphal cell surface; soluble in hyphae; immunogenic in human or mouse; complements S. cerevisiae adh1 adh2 adh3 mutation; regulated by growth phase, carbon source; fluconazole-, farnesol-induced	GO:0006096 glycolysis | GO:0044416 induction by symbiont of host defense response | GO:0051701 interaction with host | GO:0006113 fermentation | GO:0042710 biofilm formation |	GO:0004022 alcohol dehydrogenase (NAD) activity | GO:0005515 protein binding |	GO:0005737 cytoplasm | GO:0005576 extracellular region | GO:0009986 cell surface | GO:0009277 fungal-type cell wall | GO:0030445 yeast-form cell wall | GO:0005739 mitochondrion | GO:0030446 hyphal cell wall | GO:0005625 soluble fraction | GO:0005759 mitochondrial matrix | GO:0005886 plasma membrane |
orf19.752	0.416644	0.000474244		Predicted ORF in Assemblies 19, 20 and 21
orf19.7319	0.414716	0.000207599	SUC1	Putative transcriptional regulator with N-terminal zinc finger; regulates alpha-glucosidase in C. albicans and S. cerevisiae; in S. cerevisiae, complements suc2 mutant sucrose utilization defect and mal13 mutant maltase defect	GO:0005985 sucrose metabolic process | GO:0000023 maltose metabolic process |	GO:0003700 transcription factor activity | GO:0043565 sequence-specific DNA binding |	GO:0005634 nucleus |
orf19.3325.3	0.413877	0.000996025	RPS21B	Protein described as similar to ribosomal protein S21; regulated by Nrg1p, Tup1p; shows colony morphology-related gene regulation by Ssn6p; transcription is positively regulated by Tbf1p	GO:0006412 translation | GO:0000461 endonucleolytic cleavage to generate mature 3'-end of SSU-rRNA from (SSU-rRNA, 5.8S rRNA, LSU-rRNA) | GO:0000447 endonucleolytic cleavage in ITS1 to separate SSU-rRNA from 5.8S rRNA and LSU-rRNA from tricistronic rRNA transcript (SSU-rRNA, 5.8S rRNA, LSU-rRNA) |	GO:0003735 structural constituent of ribosome |	GO:0022627 cytosolic small ribosomal subunit |
orf19.861	0.411622	0.0026467		Predicted transcriptional regulator with bZip domain	GO:0006350 transcription | GO:0006355 regulation of transcription, DNA-dependent |	GO:0003700 transcription factor activity |	GO:0005634 nucleus |
orf19.1700	0.411477	0.00572531	RPS7A	Predicted ribosomal protein; genes encoding cytoplasmic ribosomal subunits, translation factors, and tRNA synthetases are downregulated upon phagocytosis by murine macrophage	GO:0006412 translation | GO:0042254 ribosome biogenesis |	GO:0003735 structural constituent of ribosome |	GO:0032040 small-subunit processome | GO:0030686 90S preribosome |
orf19.7561	0.410744	2.41413e-05	DEF1	Protein required for filamentous growth and for escape from epithelial cells and dissemination in an RHE model; transcription induced in oral candidiasis clinical isolates; induced by fluconazole, high cell density; hyphally regulated	GO:0030447 filamentous growth | GO:0044114 development of symbiont in host | GO:0006283 transcription-coupled nucleotide-excision repair | GO:0000723 telomere maintenance | GO:0006511 ubiquitin-dependent protein catabolic process |		GO:0005634 nucleus |
orf19.3344	0.410472	0.000182214	VPS17	Predicted ORF in Assemblies 19, 20 and 21; fungal-specific (no human or murine homolog)	GO:0042147 retrograde transport, endosome to Golgi |	GO:0008565 protein transporter activity | GO:0032266 phosphatidylinositol 3-phosphate binding |	GO:0030905 retromer complex, outer shell | GO:0005768 endosome |
orf19.2023	0.409481	0.015259	HGT7	Putative glucose transporter, major facilitator superfamily; glucose-, fluconazole-, Snf3p-induced, expressed at high glucose; upregulated in biofilm; C. albicans glucose transporter family comprises 20 members; 12 TM regions predicted	GO:0015758 glucose transport | GO:0042493 response to drug | GO:0008643 carbohydrate transport |	GO:0005355 glucose transmembrane transporter activity | GO:0015578 mannose transmembrane transporter activity | GO:0005353 fructose transmembrane transporter activity | GO:0051119 sugar transmembrane transporter activity |	GO:0005887 integral to plasma membrane | GO:0016020 membrane | GO:0005886 plasma membrane |
orf19.3719	0.407296	4.31333e-05		Predicted ORF in Assemblies 19, 20 and 21
orf19.5316	0.407204	8.7311e-05	FGR29	Protein lacking an ortholog in S. cerevisiae; transposon mutation affects filamentous growth	GO:0030447 filamentous growth |
orf19.3307	0.405024	0.00037956		Predicted ORF in Assemblies 19, 20 and 21	GO:0006457 protein folding |		GO:0005789 endoplasmic reticulum membrane |
orf19.4597	0.404708	0.000470852		Predicted ORF in Assemblies 19, 20 and 21	GO:0006970 response to osmotic stress | GO:0006897 endocytosis | GO:0007047 cell wall organization | GO:0007015 actin filament organization | GO:0051016 barbed-end actin filament capping | GO:0030447 filamentous growth |	GO:0051015 actin filament binding |	GO:0043332 mating projection tip | GO:0008290 F-actin capping protein complex | GO:0005884 actin filament | GO:0030479 actin cortical patch |
orf19.1896	0.402592	0.000415551	SSC1	Heat shock protein; at surface of yeast-form cells, but not hyphae; antigenic; soluble in hyphae; Gcn4p-regulated; induced upon amino acid starvation (3-aminotriazole) or upon adherence to polystyrene; macrophage-downregulated protein	GO:0042026 protein refolding | GO:0032079 positive regulation of endodeoxyribonuclease activity | GO:0030150 protein import into mitochondrial matrix |	GO:0051082 unfolded protein binding | GO:0030234 enzyme regulator activity | GO:0016887 ATPase activity |	GO:0030445 yeast-form cell wall | GO:0009986 cell surface | GO:0005625 soluble fraction | GO:0001405 presequence translocase-associated import motor | GO:0042645 mitochondrial nucleoid | GO:0005886 plasma membrane |
orf19.2371	0.402486	0.000270199		Putative Gag protein of retrotransposon Tca2; separated by a stop codon from Pol protein orf19.2372; both likely translated as single polyprotein that includes nucleocapsid-like protein (Gag), reverse transcriptase, protease, and integrase
orf19.2259	0.399755	0.000428456		Predicted ORF in Assemblies 19, 20 and 21; possibly spurious ORF (Annotation Working Group prediction)
orf19.2175	0.398903	7.75568e-05		Predicted ORF in Assemblies 19, 20 and 21; induced by nitric oxide	GO:0043065 positive regulation of apoptosis | GO:0000304 response to singlet oxygen |		GO:0005886 plasma membrane | GO:0005739 mitochondrion | GO:0005634 nucleus |
orf19.5338	0.3984	0.00853483	GAL4	Putative transcription factor with zinc cluster DNA-binding motif; ortholog of S. cerevisiae Gal4p, but is not involved in the regulation of galactose utilization genes; caspofungin repressed	GO:0006012 galactose metabolic process | GO:0006355 regulation of transcription, DNA-dependent | GO:0045821 positive regulation of glycolysis | GO:0045991 positive regulation of transcription by carbon catabolites |	GO:0016563 transcription activator activity | GO:0003700 transcription factor activity | GO:0043565 sequence-specific DNA binding |	GO:0005634 nucleus |
orf19.2655	0.397932	0.000110522	BUB3	Protein similar to S. cerevisiae Bub3p, which is a kinetochore checkpoint component; induced under hydroxyurea treatment	GO:0007094 mitotic cell cycle spindle assembly checkpoint |		GO:0033597 mitotic checkpoint complex | GO:0000778 condensed nuclear chromosome kinetochore |
orf19.4307	0.397882	0.00197872		Predicted ORF in Assemblies 19, 20 and 21	GO:0032511 late endosome to vacuole transport via multivesicular body sorting pathway | GO:0006623 protein targeting to vacuole |		GO:0005739 mitochondrion | GO:0005770 late endosome |
orf19.4436	0.396944	0.00124141		Predicted ORF in Assemblies 19, 20 and 21	GO:0006979 response to oxidative stress |	GO:0004602 glutathione peroxidase activity |
orf19.6514	0.394869	0.00123087	CUP9	Protein of unknown function, upregulated in clinical isolates from HIV+ patients with oral candidiasis; transcription reduced upon yeast-hyphal switch; ketoconazole-induced; Plc1p-regulated; shows colony morphology-related Ssn6p regulation	GO:0006367 transcription initiation from RNA polymerase II promoter | GO:0006878 cellular copper ion homeostasis |	GO:0003704 specific RNA polymerase II transcription factor activity | GO:0043565 sequence-specific DNA binding | GO:0003682 chromatin binding |	GO:0000790 nuclear chromatin |
orf19.2364	0.393037	1.53021e-06	MIS11	Similar to precursor of mitochondrial C1-tetrahydrofolate synthase; putative protein of glycine catabolism; downregulated by Efg1p; fluconazole-induced; protein detected by mass spec in stationary phase cultures	GO:0006546 glycine catabolic process | GO:0046656 folic acid biosynthetic process |	GO:0004477 methenyltetrahydrofolate cyclohydrolase activity | GO:0004329 formate-tetrahydrofolate ligase activity | GO:0004488 methylenetetrahydrofolate dehydrogenase (NADP+) activity | GO:0004479 methionyl-tRNA formyltransferase activity |	GO:0005739 mitochondrion |
orf19.6660	0.390872	0.00122638		Predicted ORF in Assemblies 19, 20 and 21			GO:0005739 mitochondrion |
orf19.838.1	0.390524	0.00184677	RPS9B	Predicted ribosomal protein; genes encoding cytoplasmic ribosomal subunits, translation factors, and tRNA synthetases are downregulated upon phagocytosis by murine macrophage; possibly transcriptionally regulated upon hyphal formation	GO:0045903 positive regulation of translational fidelity | GO:0000462 maturation of SSU-rRNA from tricistronic rRNA transcript (SSU-rRNA, 5.8S rRNA, LSU-rRNA) |	GO:0003735 structural constituent of ribosome |	GO:0032040 small-subunit processome | GO:0030686 90S preribosome | GO:0022627 cytosolic small ribosomal subunit |
orf19.6460	0.387688	0.00011816		Predicted ORF in Assemblies 19, 20 and 21	GO:0016562 protein import into peroxisome matrix, receptor recycling |	GO:0046982 protein heterodimerization activity | GO:0016887 ATPase activity |	GO:0005625 soluble fraction | GO:0005777 peroxisome | GO:0005624 membrane fraction |
orf19.1415	0.384103	0.000204235	FRE10	Major cell-surface ferric reductase under low-iron conditions; 7 transmembrane regions and a secretion signal predicted; repressed by Tup1p, Rim101p, Ssn6p, Hog1p, caspofungin; ciclopirox olamine induced; not required for filamentous growth	GO:0006826 iron ion transport | GO:0015892 siderophore-iron transport |	GO:0000293 ferric-chelate reductase activity | GO:0016722 oxidoreductase activity, oxidizing metal ions | GO:0016491 oxidoreductase activity |	GO:0016021 integral to membrane | GO:0009986 cell surface | GO:0005886 plasma membrane |
orf19.6784	0.383573	0.000347687	PGA32	Putative GPI-anchored protein of unknown function; transcriptionally regulated by iron; expression greater in high iron	GO:0007047 cell wall organization |		GO:0009986 cell surface |
orf19.1788	0.378969	0.00320938		Predicted ORF from Assembly 19; merged with orf19.1290 in Assembly 20
orf19.4635	0.375908	0.00636136	NIP1	Putative translation initiation factor; mutation confers hypersensitivity to roridin A and verrucarin A; genes encoding ribosomal subunits, translation factors, and tRNA synthetases are downregulated upon phagocytosis by murine macrophage	GO:0042493 response to drug | GO:0006413 translational initiation |	GO:0003743 translation initiation factor activity |	GO:0043614 multi-eIF complex | GO:0005852 eukaryotic translation initiation factor 3 complex | GO:0010494 stress granule |
orf19.7106	0.375027	0.00191179		Predicted ORF in Assemblies 19, 20 and 21	GO:0006623 protein targeting to vacuole |
orf19.5982	0.372042	0.000342697	RPL18	Predicted ribosomal protein; Plc1p-regulated, Tbf1p-activated; genes encoding cytoplasmic ribosomal subunits, translation factors, and tRNA synthetases are downregulated upon phagocytosis by murine macrophage	GO:0006412 translation |	GO:0003735 structural constituent of ribosome |
orf19.3712	0.371146	3.06059e-05		Predicted ORF in Assemblies 19, 20 and 21; transcriptionally activated by Mnl1p under weak acid stress
orf19.986	0.37006	3.08013e-06	GLY1	L-threonine aldolase; possibly tetrameric; complements the glycine auxotrophy of an S. cerevisiae shm1 null shm2 null gly1-1 triple mutant; macrophage/pseudohyphal-induced; the GLY1 locus has an RFLP and is triploid in strain SGY269	GO:0006730 one-carbon metabolic process | GO:0006544 glycine metabolic process | GO:0006567 threonine catabolic process | GO:0006545 glycine biosynthetic process |	GO:0004793 threonine aldolase activity |
orf19.7396	0.369745	0.0410222		Predicted ORF in Assemblies 19, 20 and 21
orf19.3406	0.369015	0.00167177		Predicted ORF in Assemblies 19, 20 and 21; member of conserved Mcm1p regulon	GO:0006821 chloride transport |		GO:0000324 fungal-type vacuole |
orf19.6639	0.368554	0.00055857		Predicted ORF in Assemblies 19, 20 and 21
orf19.84	0.367961	0.00180151	CAN3	Predicted ORF in Assemblies 19, 20 and 21; expression is regulated upon white-opaque switching	GO:0015802 basic amino acid transport |	GO:0015174 basic amino acid transmembrane transporter activity |	GO:0005886 plasma membrane |
orf19.4747	0.367495	0.000403771	HEM14	Putative protoporphyrinogen oxidase involved in heme biosynthesis; predicted Kex2p substrate; transcription is regulated by iron; mRNA levels are decreased in a yfh1 null mutant	GO:0006783 heme biosynthetic process |	GO:0004729 oxygen-dependent protoporphyrinogen oxidase activity |	GO:0005743 mitochondrial inner membrane |
orf19.1187	0.367362	0.000357019	CPH2	Transcriptional activator of hyphal growth; Myc bHLH family: directly regulates Tec1p, which regulates hypha-specific genes; probably homodimeric, phosphorylated; enhances S. cerevisiae nitrogen starvation-induced pseudohyphal growth	GO:0045944 positive regulation of transcription from RNA polymerase II promoter | GO:0030448 hyphal growth | GO:0045449 regulation of transcription | GO:0030447 filamentous growth | GO:0007124 pseudohyphal growth | GO:0006355 regulation of transcription, DNA-dependent |	GO:0003700 transcription factor activity | GO:0003690 double-stranded DNA binding |
orf19.3672	0.365112	0.000308577	GAL10	UDP-glucose 4-epimerase, required for galactose utilization; mutant shows cell wall defects and increased filamentation; fluconazole-induced; protein detected by mass spec in stationary phase cultures	GO:0030447 filamentous growth | GO:0006979 response to oxidative stress | GO:0009272 fungal-type cell wall biogenesis | GO:0001403 invasive growth in response to glucose limitation | GO:0019388 galactose catabolic process | GO:0033499 galactose catabolic process via UDP-galactose |	GO:0003978 UDP-glucose 4-epimerase activity | GO:0004034 aldose 1-epimerase activity |	GO:0005737 cytoplasm | GO:0005625 soluble fraction |
orf19.2866	0.363736	3.101e-06		Predicted ORF in Assemblies 19, 20 and 21
orf19.5640	0.362257	4.31046e-05	PEX5	Protein of the Pex5p family; required for PTS1-mediated peroxisomal protein import, fatty acid beta-oxidation; similar to S. cerevisiae Pas10p peroxisomal targeting receptor; macrophage/pseudohyphal-repressed	GO:0006625 protein targeting to peroxisome | GO:0006635 fatty acid beta-oxidation | GO:0016558 protein import into peroxisome matrix | GO:0016560 protein import into peroxisome matrix, docking |	GO:0005052 peroxisome matrix targeting signal-1 binding | GO:0030674 protein binding, bridging |	GO:0005829 cytosol | GO:0005778 peroxisomal membrane |
orf19.7499	0.361997	0.00167853		Putative nicotinic acid mononucleotide adenylyltransferase, involved in NAD salvage pathway	GO:0019674 NAD metabolic process | GO:0019358 nicotinate nucleotide salvage |	GO:0000309 nicotinamide-nucleotide adenylyltransferase activity |	GO:0005634 nucleus | GO:0005737 cytoplasm |
orf19.5058	0.361186	0.00333451	SMI1	Decreased mRNA abundance observed in cyr1 homozygous null mutant hyphal cells; caspofungin repressed	GO:0006075 1,3-beta-glucan biosynthetic process | GO:0032995 regulation of fungal-type cell wall biogenesis | GO:0007346 regulation of mitotic cell cycle |		GO:0005634 nucleus | GO:0005934 cellular bud tip | GO:0043332 mating projection tip | GO:0005935 cellular bud neck | GO:0000131 incipient cellular bud site |
orf19.411	0.358733	0.0251826		Protein described as similar to GTPase regulators; possibly spurious ORF (Annotation Working Group prediction); transcriptionally regulated by iron; expression greater in low iron; transcriptionally activated by Mnl1p under weak acid stress
orf19.2227	0.355354	5.28686e-05		Predicted ORF in Assemblies 19, 20 and 21; repressed by nitric oxide
orf19.4623.3	0.352523	0.00442799	NHP6A	Protein described as nonhistone chromatin component; RNA abundance regulated by tyrosol and cell density; amphotericin B, caspofungin repressed; intron in 5'-UTR	GO:0045944 positive regulation of transcription from RNA polymerase II promoter | GO:0006338 chromatin remodeling | GO:0006359 regulation of transcription from RNA polymerase III promoter | GO:0006334 nucleosome assembly |	GO:0003677 DNA binding | GO:0043565 sequence-specific DNA binding | GO:0003682 chromatin binding |	GO:0000790 nuclear chromatin |
orf19.3297	0.350699	9.51488e-06		Predicted ORF in Assemblies 19, 20 and 21		GO:0003735 structural constituent of ribosome |	GO:0005763 mitochondrial small ribosomal subunit |
orf19.93	0.350155	0.000172559		Predicted ORF in Assemblies 19, 20 and 21; shows colony morphology-related gene regulation by Ssn6p	GO:0044114 development of symbiont in host |		GO:0005634 nucleus | GO:0005758 mitochondrial intermembrane space |
orf19.909	0.349563	0.0312113	STP4	Putative transcription factor with zinc finger DNA-binding motif; induced in core caspofungin response; shows colony morphology-related gene regulation by Ssn6p; induced by 17-beta-estradiol, ethynyl estradiol	GO:0006388 tRNA splicing, via endonucleolytic cleavage and ligation | GO:0006355 regulation of transcription, DNA-dependent |	GO:0003700 transcription factor activity | GO:0043565 sequence-specific DNA binding |	GO:0005739 mitochondrion | GO:0005634 nucleus |
orf19.4032	0.34734	0.00414767	RPN5	Predicted ORF in Assemblies 19, 20 and 21; macrophage/pseudohyphal-repressed	GO:0006511 ubiquitin-dependent protein catabolic process |	GO:0004175 endopeptidase activity |	GO:0008541 proteasome regulatory particle, lid subcomplex | GO:0034515 proteasome storage granule |
orf19.4255	0.341077	6.69292e-05	ECM331	GPI-anchored protein; mainly at plasma membrane, also at cell wall; caspofungin induced; Plc1p-regulated; repressed by Rim101p, Hog1p; colony morphology-related gene regulation by Ssn6p; induced in cyr1 homozygous null mutant yeast-form cel			GO:0009986 cell surface | GO:0005886 plasma membrane | GO:0009277 fungal-type cell wall |
orf19.6881	0.340887	0.0085183	YTH1	Protein described as an mRNA cleavage and polyadenylation specificity factor; transcription is regulated upon yeast-hyphal switch; decreased expression in hyphae compared to yeast-form cells; fluconazole or flucytosine induced	GO:0006379 mRNA cleavage | GO:0006378 mRNA polyadenylation | GO:0042493 response to drug |	GO:0003723 RNA binding |	GO:0005847 mRNA cleavage and polyadenylation specificity factor complex |
orf19.3651	0.340858	0.00330189	PGK1	Phosphoglycerate kinase; enzyme of glycolysis; localizes to cell wall and to cytoplasm; antigenic during murine or human systemic infection; biofilm, Hog1p, GCN-induced; downregulated upon phagocytosis; possible N-glycosylation at N349	GO:0006096 glycolysis | GO:0051701 interaction with host | GO:0044416 induction by symbiont of host defense response | GO:0006094 gluconeogenesis |	GO:0004618 phosphoglycerate kinase activity | GO:0005515 protein binding |	GO:0009986 cell surface | GO:0009277 fungal-type cell wall | GO:0009897 external side of plasma membrane | GO:0005737 cytoplasm | GO:0030446 hyphal cell wall | GO:0005625 soluble fraction | GO:0001950 plasma membrane enriched fraction | GO:0005739 mitochondrion | GO:0005886 plasma membrane |
orf19.846	0.337257	3.79538e-05		Predicted ORF in Assemblies 19, 20 and 21; transcriptionally activated by Mnl1p under weak acid stress	GO:0006508 proteolysis |		GO:0005737 cytoplasm |
orf19.7372	0.332759	3.48903e-06	MRR1	Regulator of MDR1 transcription; zinc-finger protein; gain-of-function mutations cause upregulation of MDR1 (which encodes plasma membrane multidrug efflux pump) and consequent multidrug resistance	GO:0045944 positive regulation of transcription from RNA polymerase II promoter | GO:0042493 response to drug | GO:0009060 aerobic respiration |	GO:0003704 specific RNA polymerase II transcription factor activity | GO:0043565 sequence-specific DNA binding |	GO:0005634 nucleus |
orf19.1156	0.331579	3.40489e-05	FUS1	Probable ortholog of S. cerevisiae Fus1p, which is a membrane protein required for mating; transcription is activated by Cph1p in mating type a cells, homozygous for the MTLa locus; alpha factor induced	GO:0009408 response to heat | GO:0007047 cell wall organization | GO:0007266 Rho protein signal transduction | GO:0031385 regulation of termination of mating projection growth | GO:0000747 conjugation with cellular fusion |		GO:0005624 membrane fraction | GO:0043332 mating projection tip | GO:0005886 plasma membrane |
orf19.3038	0.328423	0.00197152	TPS2	Trehalose-6-phosphate (Tre6P) phosphatase; mutation causes heat sensitivity, Tre6P accumulation, and decreased mouse virulence; possible drug target; two conserved phospohydrolase motifs; no human or murine homolog	GO:0005992 trehalose biosynthetic process | GO:0030448 hyphal growth | GO:0009405 pathogenesis | GO:0009408 response to heat | GO:0006979 response to oxidative stress | GO:0006970 response to osmotic stress |	GO:0004805 trehalose-phosphatase activity |	GO:0005739 mitochondrion | GO:0005946 alpha,alpha-trehalose-phosphate synthase complex (UDP-forming) |
orf19.3548.1	0.325634	0.000101398	WH11	Cytoplasmic protein expressed specifically in white phase yeast-form cells; expression in opaque cells increases virulence and frequency of opaque-to-white switching; null mutant shows wild-type switching; similar to S. cerevisiae Hsp12p	GO:0009405 pathogenesis |		GO:0005737 cytoplasm | GO:0005886 plasma membrane | GO:0005634 nucleus | GO:0016023 cytoplasmic membrane-bounded vesicle |
orf19.3822	0.323899	0.00097308	SCS7	Protein described as ceramide hydroxylase; transcription is regulated by Nrg1p; transcriptionally regulated by iron; expression greater in high iron; fluconazole-induced	GO:0000038 very-long-chain fatty acid metabolic process | GO:0006665 sphingolipid metabolic process |	GO:0000170 sphingosine hydroxylase activity |	GO:0005624 membrane fraction | GO:0005783 endoplasmic reticulum |
orf19.7150	0.31951	0.000111657	NRG1	Transcriptional repressor; regulates hyphal genes, virulence genes, chlamydospore development, and genes involved in rescue and stress responses; effects both Tup1p-dependent (major) and -independent (minor) regulation	GO:0016481 negative regulation of transcription | GO:0000122 negative regulation of transcription from RNA polymerase II promoter | GO:0009405 pathogenesis | GO:0030447 filamentous growth | GO:0030448 hyphal growth | GO:0001410 chlamydospore formation | GO:0006355 regulation of transcription, DNA-dependent | GO:0009372 quorum sensing | GO:0045827 negative regulation of isoprenoid metabolic proces…	GO:0016564 transcription repressor activity | GO:0003704 specific RNA polymerase II transcription factor activity | GO:0003690 double-stranded DNA binding | GO:0003700 transcription factor activity | GO:0043565 sequence-specific DNA binding |
orf19.4887	0.31907	1.69939e-07	ECM21	Protein not essential for viability; similar to S. cerevisiae Ecm21p (may have cell wall role); alkaline upregulated by Rim101p; fluconazole induced; caspofungin repressed; downregulated in azole-resistant strain overexpressing MDR1	GO:0007047 cell wall organization | GO:0006357 regulation of transcription from RNA polymerase II promoter |	GO:0031625 ubiquitin protein ligase binding |	GO:0005634 nucleus |
orf19.3114	0.315985	0.000237061		Predicted ORF in Assemblies 19, 20 and 21	GO:0001522 pseudouridine synthesis | GO:0000154 rRNA modification |	GO:0004730 pseudouridylate synthase activity |	GO:0005739 mitochondrion |
orf19.5917	0.31533	0.00033919	STP3	Transcription factor; regulates SAP2, OPT1 expression and thereby protein catabolism for nitrogen source; activated via amino-acid-induced proteolytic processing; macrophage/pseudohyphal-repressed	GO:0006388 tRNA splicing, via endonucleolytic cleavage and ligation | GO:0045944 positive regulation of transcription from RNA polymerase II promoter | GO:0045732 positive regulation of protein catabolic process |	GO:0003704 specific RNA polymerase II transcription factor activity |	GO:0005737 cytoplasm | GO:0005634 nucleus |
orf19.550	0.307509	0.000556256	PDX3	Transcription is regulated upon yeast-hyphal switch; regulated by Nrg1p, Mig1p, and Tup1p; caspofungin repressed; protein detected by mass spec in exponential and stationary phase cultures	GO:0006631 fatty acid metabolic process |	GO:0004733 pyridoxamine-phosphate oxidase activity |
orf19.1193	0.302452	0.00149834	GNP1	Protein described as similar to asparagine and glutamine permease; fluconazole or caspofungin induced; transcription is regulated by Nrg1p, Mig1p, Tup1p, Gcn2p, Gcn4p, and alkaline regulated by Rim101p; fungal-specific	GO:0006865 amino acid transport | GO:0055085 transmembrane transport |	GO:0015193 L-proline transmembrane transporter activity |	GO:0005886 plasma membrane |
orf19.4318	0.301912	0.00473583	MIG1	Transcriptional repressor; regulates genes for utilization of carbon sources; Tup1p-dependent and -independent functions; upregulated in biofilm; hyphal downregulated; caspofungin repressed; functional homolog of S. cerevisiae Mig1p	GO:0016481 negative regulation of transcription | GO:0015976 carbon utilization | GO:0006357 regulation of transcription from RNA polymerase II promoter | GO:0006006 glucose metabolic process | GO:0006355 regulation of transcription, DNA-dependent | GO:0000433 negative regulation of transcription from RNA polymerase II promoter by glucose |	GO:0016564 transcription repressor activity | GO:0003700 transcription factor activity | GO:0003690 double-stranded DNA binding | GO:0003714 transcription corepressor activity | GO:0043565 sequence-specific DNA binding | GO:0016566 specific transcriptional repressor activity |	GO:0005634 nucleus | GO:0005641 nuclear envelope lumen | GO:0005737 cytoplasm |
orf19.5217	0.300341	0.000324707	TES1	Predicted ORF in Assemblies 19, 20 and 21
orf19.339	0.296585	0.0132339	NDE1	Putative NADH dehydrogenase that could act alternatively to complex I in respiration; caspofungin repressed; fungal-specific (no human or murine homolog); transcription is upregulated in both intermediate and mature biofilms	GO:0006355 regulation of transcription, DNA-dependent | GO:0001300 chronological cell aging | GO:0006116 NADH oxidation | GO:0019655 glucose catabolic process to ethanol |	GO:0003700 transcription factor activity | GO:0003954 NADH dehydrogenase activity |	GO:0005739 mitochondrion | GO:0005886 plasma membrane |
orf19.3040	0.290322	7.81678e-05	EHT1	Protein similar to S. cerevisiae Eht1p; transcription is induced in response to alpha pheromone in SpiderM medium	GO:0051793 medium-chain fatty acid catabolic process | GO:0051792 medium-chain fatty acid biosynthetic process |	GO:0034338 short-chain carboxylesterase activity | GO:0034319 alcohol O-butanoyltransferase activity | GO:0017171 serine hydrolase activity |	GO:0005811 lipid particle | GO:0005741 mitochondrial outer membrane |
orf19.2454	0.289324	0.00193836	PHO87	Protein similar to phosphate permeases; transcription is negatively regulated by Rim101p at pH 8; expression is regulated upon white-opaque switching; caspofungin repressed; biofilm-regulated; virulence-group-correlated expression	GO:0006817 phosphate transport |	GO:0015114 phosphate transmembrane transporter activity |	GO:0016020 membrane |
orf19.1189	0.28721	0.00021844		Predicted ORF in Assemblies 19, 20 and 21; transcription regulated upon yeast-hyphal switch; transcriptionally activated by Mnl1p under weak acid stress	GO:0007067 mitosis |	GO:0019237 centromeric DNA binding | GO:0008301 DNA bending activity |	GO:0000776 kinetochore |
orf19.2803	0.285287	0.000864475	HEM13	Coproporphyrinogen III oxidase; antigenic in human, mouse; localizes to yeast-form cell surface, not hyphae; soluble in hyphae; iron-regulated expression; macrophage-downregulated protein; not Rfg1p regulated, farnesol-induced	GO:0006783 heme biosynthetic process |	GO:0004109 coproporphyrinogen oxidase activity |	GO:0030445 yeast-form cell wall | GO:0009986 cell surface | GO:0005625 soluble fraction | GO:0005743 mitochondrial inner membrane | GO:0005829 cytosol |
orf19.868	0.284553	0.000672252	ADAEC	Transcription is specific to white cell type
orf19.4843	0.283906	0.000767398		Predicted ORF in Assemblies 19, 20 and 21	GO:0006875 cellular metal ion homeostasis |	GO:0016722 oxidoreductase activity, oxidizing metal ions |
orf19.5818	0.283891	0.000567465	SUR2	Protein described as similar to ceramide hydroxylase; predicted enzyme of sphingolipid biosynthesis; upregulated in biofilm; regulated by Tsa1p, Tsa1Bp under H2O2 stress conditions	GO:0006665 sphingolipid metabolic process |	GO:0000170 sphingosine hydroxylase activity |	GO:0005783 endoplasmic reticulum | GO:0005789 endoplasmic reticulum membrane |
orf19.1588	0.276432	0.00029234		Predicted ORF in Assemblies 19, 20 and 21			GO:0005739 mitochondrion |
orf19.7218	0.274443	0.00553073	RBE1	Putative cell wall protein; transcription is negatively regulated by Rim101p, Efg1p, Ssn6p; alkaline downregulated; predicted signal sequence, O-glycosylation; no GPI anchor predicted			GO:0009277 fungal-type cell wall | GO:0005635 nuclear envelope | GO:0000324 fungal-type vacuole | GO:0005576 extracellular region | GO:0005783 endoplasmic reticulum |
orf19.1314	0.274054	0.000373684		Predicted ORF in Assemblies 19, 20 and 21
orf19.1593	0.270685	0.000284452		Protein not essential for viability; similar to S. cerevisiae Rim11p, which is a protein kinase involved in meiosis and sporulation; merged with orf19.791 in Assembly 20
orf19.3656	0.270677	4.54161e-05	COX15	Transcription is regulated by Nrg1p and Tup1p; alkaline downregulated	GO:0008535 respiratory chain complex IV assembly | GO:0006784 heme a biosynthetic process |	GO:0016653 oxidoreductase activity, acting on NADH or NADPH, heme protein as acceptor |	GO:0005743 mitochondrial inner membrane | GO:0005886 plasma membrane |
orf19.5137.1	0.269717	0.0153861	HHO1	Protein described at histone H1; farnesol regulated	GO:0006355 regulation of transcription, DNA-dependent | GO:0045910 negative regulation of DNA recombination |	GO:0003677 DNA binding |	GO:0000788 nuclear nucleosome |
orf19.3894	0.269227	0.000788948		Predicted ORF in Assemblies 19, 20 and 21; mutation confers hypersensitivity to toxic ergosterol analog	GO:0042493 response to drug |
orf19.6316.4	0.268159	3.2459e-05		ORF Predicted by Annotation Working Group			GO:0005634 nucleus |
orf19.7459	0.267753	0.000421255		Predicted ORF in Assemblies 19, 20 and 21; fluconazole-induced; ketoconazole-repressed	GO:0006413 translational initiation | GO:0009060 aerobic respiration | GO:0043488 regulation of mRNA stability |		GO:0031314 extrinsic to mitochondrial inner membrane |
orf19.4683	0.263927	0.000107457	MLP1	Protein similar to S. cerevisiae Mlp1p, which is a myosin-like protein	GO:0006606 protein import into nucleus | GO:0045449 regulation of transcription | GO:0006406 mRNA export from nucleus |	GO:0043021 ribonucleoprotein binding |	GO:0005635 nuclear envelope | GO:0005816 spindle pole body | GO:0005654 nucleoplasm | GO:0030529 ribonucleoprotein complex |
orf19.5023	0.261581	0.00104309	DAL7	Putative allantoate permease; fungal-specific (no human or murine homolog); not essential for viability	GO:0006820 anion transport |	GO:0015296 anion |	GO:0016020 membrane |
orf19.1802	0.260089	0.000129069		Predicted ORF in Assemblies 19, 20 and 21; decreased expression in response to prostaglandins	GO:0000288 nuclear-transcribed mRNA catabolic process, deadenylation-dependent decay | GO:0006415 translational termination |		GO:0005634 nucleus |
orf19.3315	0.260028	0.034315	CTA9	Protein induced during the mating process; activates transcription in 1-hybrid assay in S. cerevisiae	GO:0030447 filamentous growth |	GO:0016563 transcription activator activity |
orf19.4777	0.259918	2.979e-06	DAK2	Protein described as similar to dihydroxyacetone kinase; transcription is decreased upon yeast-hyphal switch; fluconazole-induced; caspofungin repressed; protein detected by mass spec in stationary phase cultures	GO:0019563 glycerol catabolic process | GO:0006950 response to stress |	GO:0004371 glycerone kinase activity |
orf19.4907	0.257092	0.000242399		Predicted ORF in Assemblies 19, 20 and 21; increased transcription is observed upon fluphenazine treatment; possibly transcriptionally regulated by Tac1p; induced by nitric oxide; fungal-specific (no human or murine homolog)	GO:0008361 regulation of cell size |		GO:0005737 cytoplasm |
orf19.7618	0.256769	0.00189625		Predicted ORF in Assemblies 19, 20 and 21; Plc1p-regulated	GO:0006461 protein complex assembly | GO:0000472 endonucleolytic cleavage to generate mature 5'-end of SSU-rRNA from (SSU-rRNA, 5.8S rRNA, LSU-rRNA) | GO:0000447 endonucleolytic cleavage in ITS1 to separate SSU-rRNA from 5.8S rRNA and LSU-rRNA from tricistronic rRNA transcript (SSU-rRNA, 5.8S rRNA, LSU-rRNA) |	GO:0051082 unfolded protein binding |	GO:0030686 90S preribosome | GO:0005730 nucleolus |
orf19.107	0.253687	0.000170083		Predicted ORF in Assemblies 19, 20 and 21	GO:0000462 maturation of SSU-rRNA from tricistronic rRNA transcript (SSU-rRNA, 5.8S rRNA, LSU-rRNA) |	GO:0003724 RNA helicase activity |	GO:0005730 nucleolus |
orf19.4367	0.244099	1.02411e-05	SMC1	Protein described as similar to chromosomal ATPases; RNA abundance regulated by tyrosol and cell density; cell-cycle regulated periodic mRNA expression	GO:0007064 mitotic sister chromatid cohesion | GO:0006302 double-strand break repair |	GO:0016887 ATPase activity | GO:0003690 double-stranded DNA binding | GO:0000217 DNA secondary structure binding | GO:0003680 AT DNA binding |	GO:0034990 nuclear mitotic cohesin complex |
orf19.1067	0.243312	3.45941e-07	GPM2	Protein described as phosphoglycerate mutase; decreased expression in hyphae compared to yeast-form cells; macrophage/pseudohyphal-repressed; induced by high levels of peroxide stress, farnesol-induced	GO:0006096 glycolysis | GO:0006094 gluconeogenesis |	GO:0004619 phosphoglycerate mutase activity |	GO:0005829 cytosol | GO:0009277 fungal-type cell wall |
orf19.391	0.241857	6.40149e-06	UPC2	Transcriptional regulator of ergosterol biosynthetic genes and sterol uptake; binds ERG2 promoter; has Zn(2)-Cys(6) binuclear cluster; induced upon ergosterol depletion, by azoles, anaerobicity; macrophage/pseudohyphal-repressed	GO:0016125 sterol metabolic process | GO:0008204 ergosterol metabolic process | GO:0045944 positive regulation of transcription from RNA polymerase II promoter | GO:0016481 negative regulation of transcription | GO:0016126 sterol biosynthetic process |	GO:0003702 RNA polymerase II transcription factor activity | GO:0003700 transcription factor activity | GO:0016564 transcription repressor activity |	GO:0005634 nucleus | GO:0016021 integral to membrane | GO:0048471 perinuclear region of cytoplasm |
orf19.4520	0.241039	0.000446671		Predicted ORF in Assemblies 19, 20 and 21			GO:0005737 cytoplasm |
orf19.4426	0.232512	0.00021799	PEX3	Putative peroxisomal protein involved in targeting proteins into peroxisomes	GO:0032581 ER-dependent peroxisome biogenesis | GO:0045046 protein import into peroxisome membrane |	GO:0005515 protein binding |	GO:0005778 peroxisomal membrane | GO:0005783 endoplasmic reticulum |
orf19.1513	0.232506	0.00130631	FAB1	Phosphatidylinositol 3-phosphate 5-kinase; required for hyphal growth on solid media, and for wild-type vacuolar morphology and acidification; not required for wild-type virulence in mouse systemic infection or for adherence to HeLa cells	GO:0007033 vacuole organization | GO:0007035 vacuolar acidification | GO:0030447 filamentous growth | GO:0046854 phosphoinositide phosphorylation | GO:0000011 vacuole inheritance |	GO:0000285 1-phosphatidylinositol-3-phosphate 5-kinase activity | GO:0032266 phosphatidylinositol 3-phosphate binding |	GO:0005739 mitochondrion | GO:0000329 fungal-type vacuole membrane | GO:0010008 endosome membrane |
orf19.6540	0.231292	0.00585221	PFK2	Beta subunit of phosphofructokinase (PFK), which is a heteromultimer of Pfk1p and Pfk2p; PFK is activated by fructose 2,6-bisphosphate or AMP, inhibited by ATP; downregulated upon phagocytosis or hyphal growth; fluconazole-induced	GO:0006096 glycolysis |	GO:0003872 6-phosphofructokinase activity |	GO:0005945 6-phosphofructokinase complex | GO:0005739 mitochondrion |
orf19.7136	0.230597	2.52749e-06	SPT6	Protein similar to S. cerevisiae Spt6p transcription elongation factor; transposon mutation affects filamentous growth; transcription is upregulated in an RHE model of oral candidiasis and in clinical isolates from oral candidiasis	GO:0030447 filamentous growth | GO:0000122 negative regulation of transcription from RNA polymerase II promoter | GO:0006368 RNA elongation from RNA polymerase II promoter | GO:0034401 chromatin organization during transcription | GO:0006334 nucleosome assembly |	GO:0016944 RNA polymerase II transcription elongation factor activity |	GO:0005739 mitochondrion | GO:0008023 transcription elongation factor complex |
orf19.542	0.226324	0.0333	HXK2	Protein described as hexokinase II; antigenic in human; downregulated in the presence of human neutrophils; regulated by Efg1p; fluconazole-induced; shows colony morphology-related gene regulation by Ssn6p	GO:0006000 fructose metabolic process | GO:0006096 glycolysis | GO:0032445 fructose import | GO:0001302 replicative cell aging | GO:0008361 regulation of cell size | GO:0006013 mannose metabolic process | GO:0046323 glucose import | GO:0046015 regulation of transcription by glucose |	GO:0004396 hexokinase activity |	GO:0005829 cytosol | GO:0005739 mitochondrion | GO:0005634 nucleus |
orf19.5228	0.218507	6.54463e-05	RIB3	3,4-Dihydroxy-2-butanone 4-phosphate synthase; homodimeric enzyme of riboflavin biosynthesis; converts ribulose 5-phosphate to L-3,4-dihydroxy-2-butanone 4-phosphate; transcription regulated on yeast-hyphal switch, macrophage interaction	GO:0009231 riboflavin biosynthetic process | GO:0009060 aerobic respiration |	GO:0008686 3,4-dihydroxy-2-butanone-4-phosphate synthase activity |	GO:0005829 cytosol | GO:0005758 mitochondrial intermembrane space |
orf19.3325	0.217493	0.00953847		Protein described as glycogen synthesis initiator; regulated by Efg1p and Efh1p; Hog1p-downregulated; shows colony morphology-related gene regulation by Ssn6p; increased expression in response to prostaglandins
orf19.673	0.212749	3.77724e-05		Predicted ORF in Assemblies 19, 20 and 21		GO:0003959 NADPH dehydrogenase activity |
orf19.7514	0.21138	0.00102496	PCK1	Phosphoenolpyruvate carboxykinase; role in gluconeogenesis; regulated by hyphal switch, carbon source; repressed on glucose; induced by fluconazole, phagocytosis, H2O2; predicted ATP-dependent, dimeric; predicted PKC phosphorylation sites	GO:0006094 gluconeogenesis |	GO:0004612 phosphoenolpyruvate carboxykinase (ATP) activity |	GO:0005829 cytosol |
orf19.85	0.209987	3.14306e-05	GPX2	Similar to glutathione peroxidase; expression greater in high iron; alkaline upregulated by Rim101p; transcriptionally induced by alpha factor or interaction with macrophage; regulated by Efg1p; caspofungin repressed	GO:0006979 response to oxidative stress |	GO:0004602 glutathione peroxidase activity |
orf19.921	0.208176	0.00309358		Predicted ORF in Assemblies 19, 20 and 21
orf19.1585	0.203445	0.000437172	ZRT2	Protein described as predicted zinc transporter; ciclopirox olamine, fluconazole, or alkaline downregulated; transcriptionally induced by interaction with macrophage; amphotericin B induced	GO:0006831 low-affinity zinc ion transport |	GO:0000007 low-affinity zinc ion transmembrane transporter activity |	GO:0005886 plasma membrane |
orf19.5113	0.199554	0.00992683	ADH2	Putative alcohol dehydrogenase; soluble protein in hyphae; fungal-specific (no human or murine homolog); expression is regulated upon white-opaque switching; regulated by Ssn6p; transcriptionally activated by Mnl1p under weak acid stress	GO:0043458 ethanol biosynthetic process during fermentation | GO:0006116 NADH oxidation | GO:0000947 amino acid catabolic process to alcohol via Ehrlich pathway |	GO:0004022 alcohol dehydrogenase (NAD) activity | GO:0019170 methylglyoxal reductase (NADH-dependent) activity |	GO:0005625 soluble fraction | GO:0005829 cytosol | GO:0001950 plasma membrane enriched fraction |
orf19.1642	0.197206	1.25438e-06		Predicted ORF in Assemblies 19, 20 and 21	GO:0008298 intracellular mRNA localization | GO:0000480 endonucleolytic cleavage in 5'-ETS of tricistronic rRNA transcript (SSU-rRNA, 5.8S rRNA, LSU-rRNA) | GO:0000472 endonucleolytic cleavage to generate mature 5'-end of SSU-rRNA from (SSU-rRNA, 5.8S rRNA, LSU-rRNA) | GO:0042273 ribosomal large subunit biogenesis | GO:0000447 endonucleolytic cleavage in ITS1 to separate SSU-rRNA from 5.8S rRNA a…	GO:0003729 mRNA binding |	GO:0030687 preribosome, large subunit precursor | GO:0005730 nucleolus |
orf19.3302	0.183057	6.50968e-06		Predicted ORF in Assemblies 19, 20 and 21; transcription downregulated upon yeast-hyphal switch; transcriptionally activated by Mnl1p under weak acid stress	GO:0000122 negative regulation of transcription from RNA polymerase II promoter | GO:0005979 regulation of glycogen biosynthetic process |		GO:0005737 cytoplasm |
orf19.212	0.181996	0.000112365	VPS28	Protein involved in proteolytic activation of Rim101p, which regulates pH response; role in echinocandin, azole sensitivity; similar to S. cerevisiae Vps28p, which is a subunit of the ESCRT I protein sorting complex	GO:0006623 protein targeting to vacuole | GO:0016485 protein processing | GO:0009268 response to pH | GO:0030448 hyphal growth | GO:0009405 pathogenesis | GO:0031505 fungal-type cell wall organization | GO:0042493 response to drug | GO:0006612 protein targeting to membrane |	GO:0005515 protein binding |	GO:0000813 ESCRT I complex |
orf19.5911	0.181788	0.000678755	CMK1	Expression is regulated upon white-opaque switching; biochemically purified Ca2+/CaM-dependent kinase is soluble, cytosolic, monomeric, and serine-autophosphorylated	GO:0007165 signal transduction | GO:0006468 protein amino acid phosphorylation |	GO:0004683 calmodulin-dependent protein kinase activity |	GO:0005737 cytoplasm |
orf19.449	0.180822	3.32799e-05		Predicted ORF in Assemblies 19, 20 and 21; possible phosphatidyl synthase; transcription reduced upon yeast-hyphal switch; protein detected by mass spec in stationary phase cultures			GO:0005739 mitochondrion |
orf19.6679	0.171966	0.00233622		Predicted ORF in Assemblies 19, 20 and 21
orf19.4784	0.171799	0.0173817	CRP1	Copper transporter of the plasma membrane; P1-type ATPase (CPx type); mediates Cu resistance; similar to proteins of Menkes and Wilson disease; copper-induced; Tbf1p-activated; suppresses Cu sensitivity of S. cerevisiae cup1 null mutant	GO:0006878 cellular copper ion homeostasis | GO:0015673 silver ion transport | GO:0006825 copper ion transport | GO:0015691 cadmium ion transport | GO:0015680 intracellular copper ion transport |	GO:0004008 copper-exporting ATPase activity | GO:0005507 copper ion binding |	GO:0016021 integral to membrane | GO:0005886 plasma membrane | GO:0016020 membrane | GO:0005802 trans-Golgi network |
orf19.2877	0.170966	0.0138818	PDC11	Protein similar to pyruvate decarboxylase; antigenic; at hyphal cell surface, not yeast-form cells; soluble in hyphae; regulated by Gcn4p, Efg1p, Efh1p; fluconazole-, farnesol-, biofilm-induced; repressed upon amino acid starvation	GO:0006569 tryptophan catabolic process | GO:0000949 aromatic amino acid family catabolic process to alcohol via Ehrlich pathway | GO:0019655 glucose catabolic process to ethanol | GO:0006559 L-phenylalanine catabolic process | GO:0006090 pyruvate metabolic process |	GO:0004737 pyruvate decarboxylase activity |	GO:0009986 cell surface | GO:0030446 hyphal cell wall | GO:0005625 soluble fraction | GO:0005829 cytosol | GO:0005634 nucleus | GO:0005886 plasma membrane |
orf19.2173	0.170405	4.42039e-05	MAF1	Protein described as affecting nucleocytoplasmic transport and synthesis of RNA Polymerase III; decreased expression in hyphae compared to yeast-form cells; caspofungin repressed	GO:0016480 negative regulation of transcription from RNA polymerase III promoter |	GO:0016564 transcription repressor activity |	GO:0005634 nucleus |
[truncated: 33 more rows]

## Sheet: 2. goFinder downregulated genes
Sheet 2: GO processes associated with the genes downregulated upon HSF1 depletion (GOfinder)
GOID	GO_term	Cluster frequency	Background frequency	Corrected P-value	False discovery rate	Gene(s) annotated to the term	Directly Annotated GOID List
[truncated: 59 more rows]

## Sheet: 3. goFinder upregulated genes
Sheet 3: GO processes associated with the genes upregulated upon HSF1 depletion (GOfinder)
[truncated: 5 more rows]

## Sheet: 4. goTermMapper up genes
Sheet 4: GO processes associated with the genes upregulated upon HSF1 depletion (GOTermMapper)
[truncated: 42 more rows]

[truncated: 3 more sheets: 5. GSEA down, 6. GSEA up, 7. All microarray data]
