# Supplementary material for: Tuning Hsf1 levels drives distinct fungal morphogenetic programs with depletion impairing Hsp90 function and overexpression expanding the target space
Source: PLoS Genet. 2018 Mar 28;14(3):e1007270. doi: 10.1371/journal.pgen.1007270 (PMC5873724; doi:10.1371/journal.pgen.1007270)
Supplement: S2 Data — List of basal and overexpression targets, GO terms associated with the targets, and all of the ChIP-Seq peaks. (XLSX) [file pgen.1007270.s002.xlsx]

## Sheet: Legend
S2 Data: ChIP-Seq data including a list of Hsf1 targets under basal conditions and upon HSF1 overexpression, GO terms associated with the targets and all of the ChIP-Seq peaks.
Sheet 1: Basal targets of Hsf1. Targets of Hsf1 determined by ChIP-seq in the HSF1-TAP/HSF1 strain where HSF1 is expressed at basal levels.
Sheet 2: Hsf1 overexpression-specific targets. Targets of Hsf1 determined by ChIP-seq in the tetO-HSF1-TAP/tetO-HSF1 strain when HSF1 is overexpresed.
Sheet 3: GO terms associated with the Hsf1 basal targets
Sheet 4: GO terms associated with the Hsf1 overexpression-specific targets
Sheet 5: ChIP-seq binding peak information for the basal targets
Sheet 6: ChIP-seq binding peak information for the overexpression-specific targets

## Sheet: 1. Targets in basal conditions
Sheet 1: Basal targets of Hsf1. Targets of Hsf1 determined by ChIP-seq in the HSF1-TAP/HSF1 strain where HSF1 is expressed at basal levels.
Expression levels in the wild-type and tetO-HSF1/tetO-HSF1 strains are shown from RNA-seq analysis (Supplementary Data 4).
		RNA seq data
Hsf1 binding target in basal conditions	Common Name	Wild type FPKM (HSF1-TAP/HSF1)	HSF1 overexpression FPKM (tetO-HSF1-TAP/tetO-HSF1)	Fold change (HSF1 overexpression/Wild type)	Description
orf19.3618	YWP1	1068.12	294.8	0.275999	Secreted yeast wall protein
orf19.1043	-	21.1759	6.27316	0.296241	Ortholog(s) have lysophosphatidic acid acyltransferase activity and role in cellular response to cadmium ion, cellular triglyceride homeostasis, detoxification of cadmium ion, lipid particle organization, protein targeting to vacuole
orf19.6983	-	113.349	41.9144	0.369782	Protein of unknown function
orf19.814	SSY1	24.5083	10.7897	0.440247	Amino acid sensor
orf19.173	-	150.244	68.3438	0.454885	C2H2 transcription factor
orf19.4555	ALS4	42.752	21.2684	0.497483	GPI-anchored adhesin
orf19.2308	-	512.204	261.602	0.510738	Putative 6-phosphofructo-2-kinase
orf19.4699	-	23.1036	11.9439	0.516971	Putative phospholipase of patatin family
orf19.6600	-	101.964	55.7346	0.546611	Ortholog(s) have phosphatidic acid transporter activity and role in cardiolipin metabolic process, phospholipid transport, positive regulation of phosphatidylcholine biosynthetic process
orf19.1785	-	151.567	84.6652	0.558599	Protein with a PI31 proteasome regulator domain
orf19.1979	GIT3	83.4432	48.483	0.58103	Glycerophosphocholine permease
orf19.2876	CBF1	646.604	386.066	0.597067	Transcription factor
orf19.6996	MNN14	49.7343	30.2145	0.607518	Predicted alpha-1,3-mannosyltransferase activity with a role in protein glycosylation
orf19.4998	ROB1	490.852	303.509	0.618331	Zn(II)2Cys6 transcription factor
orf19.656	DPP1	37.4932	24.3768	0.650166	Putative diacylglycerol pyrophosphate phosphatase of diacylglycerol production for phospholipid biosynthesis
orf19.1604	-	51.7227	34.9219	0.675176	Predicted Gal4-like DNA-binding transcription factor
orf19.6487	-	0.276327	0.188252	0.681265	Ortholog of C. parapsilosis CDC317 : CPAR2_808350, C. dubliniensis CD36 : Cd36_72060, Candida orthopsilosis Co 90-125 : CORT_0C00820 and Candida albicans WO-1 : CAWG_05575
orf19.4941	TYE7	5050.36	3452.77	0.683668	bHLH transcription factor
orf19.2877	PDC11	12856.7	8913.4	0.693288	Pyruvate decarboxylase
orf19.6124	ACE2	120.989	84.2409	0.696269	Transcription factor
orf19.6715	-	0.304665	0.218216	0.716249	Ortholog of Candida albicans WO-1 : CAWG_03078
orf19.4235	PDE1	14.2225	10.2137	0.718137	Low affinity cyclic nucleotide phosphodiesterase
orf19.6257	GLT1	87.3938	67.2296	0.769272	Putative glutamate synthase
orf19.4942	-	16.8983	13.014	0.770137	Ortholog of Candida albicans WO-1 : CAWG_00134
orf19.2933	-	57.0018	43.9022	0.77019	Ortholog(s) have ubiquitin-specific protease activity, role in protein deubiquitination, regulation of transcription, DNA-dependent and cytosol, nucleus localization
orf19.7498	LEU1	149.021	118.29	0.793781	3-isopropylmalate dehydratase
orf19.3651	PGK1	6895.01	5571.23	0.808009	Phosphoglycerate kinase
orf19.3740	PGA23	5.75777	4.75459	0.825769	Putative GPI-anchored protein of unknown function
orf19.5854	SBP1	968.05	810.541	0.837292	Similar to RNA binding proteins
orf19.2989	GOR1	145.117	122.098	0.841376	Ortholog(s) have glyoxylate reductase activity, role in glyoxylate catabolic process and cytosol, extracellular region, mitochondrion, nucleus localization
orf19.3526	ITR1	38.8797	33.3556	0.857918	MFS inositol transporter
orf19.6688	-	0.719671	0.626028	0.869881	Protein of unknown function
orf19.868	ADAEC	352.12	307.817	0.874182	Protein of unknown function
orf19.7166	-	44.2911	39.1089	0.882997	Predicted mitochondrial cardiolipin-specific phospholipase
orf19.3669	SHA3	894.192	808.519	0.904189	Putative ser/thr kinase involved in glucose transport
orf19.4773	AOX2	8.47088	7.68878	0.907672	Alternative oxidase
orf19.2014	BCY1	274.285	251.033	0.915227	Protein kinase A regulatory subunit
orf19.6470	AHP2	194.547	178.109	0.915506	Putative thiol-specific peroxiredoxin
orf19.92	-	95.2226	87.9512	0.923638	Protein with a predicted thioredoxin-like domain
orf19.3928	-	85.0439	79.2227	0.931551	Putative transcription factor with zinc finger DNA-binding motif
orf19.5171	PMT1	198.822	187.647	0.943794	Protein mannosyltransferase
orf19.4167	-	72.8224	68.9827	0.947273	Protein of unknown function
orf19.1499	CTF1	28.1031	26.8007	0.953656	Putative zinc-finger transcription factor, similar to A. nidulans FarA and FarB
orf19.7611	TRX1	290.624	284.149	0.97772	Thioredoxin
orf19.7622	SPT3	55.2649	54.839	0.992293	Functional homolog of S. cerevisiae Spt3p
orf19.3230	BOI2	68.6432	68.3153	0.995223	Putative SH3-domain-containing protein
orf19.6771	UBI4	1649.3	1655.02	1.00347	Ubiquitin precursor (polyubiquitin) contains 3 tandem repeats of the ubiquitin peptide that are processed to individual units
orf19.2765	PGA62	10030	10198.3	1.01678	Adhesin-like cell wall protein
orf19.5495	-	40.3054	41.2356	1.02308	Putative RNA-binding protein
orf19.7417	TSA1	0.228082	0.235262	1.03148	TSA/alkyl hydroperoxide peroxidase C (AhPC) family protein
orf19.3187	ZNC1	22.3171	23.2699	1.04269	Zn(2)-Cys(6) transcription factor
orf19.1779	MP65	987.639	1038.34	1.05134	Cell surface mannoprotein
orf19.7551	ALO1	310.017	330.477	1.066	D-Arabinono-1,4-lactone oxidase involved in biosynthesis of dehydro-D-arabinono-1,4-lactone, which has a protective role against oxidative damage
orf19.4245	-	48.0628	52.31	1.08837	Protein with a predicted pleckstrin domain
orf19.1069	RPN4	91.8897	101.333	1.10277	C2H2 transcription factor
orf19.3670	GAL1	71.4975	79.915	1.11773	Galactokinase
orf19.5159	DUG3	49.7229	55.6551	1.11931	Putative glutamine amidotransferase (GATase II)
orf19.4435	-	17.8795	20.0255	1.12003	Ortholog(s) have structural constituent of cytoskeleton activity, role in microtubule nucleation and spindle pole body localization
orf19.7497	-	29.8251	33.6492	1.12822	Ortholog(s) have ubiquitin-protein ligase activity, role in protein ubiquitination involved in ubiquitin-dependent protein catabolic process and Cul3-RING ubiquitin ligase complex, cytoplasm, nucleus localization
orf19.177	-	18.8724	21.4093	1.13442	Has domain(s) with predicted phosphatidylinositol binding activity and role in cell communication
orf19.450	-	3.54651	4.02702	1.13549	Protein of unknown function
orf19.4952	-	50.6201	57.5422	1.13675	Protein of unknown function
orf19.570	IFF8	1.76949	2.01612	1.13938	Putative GPI-anchored adhesin-like protein
orf19.4817	RAM2	34.6575	39.6552	1.1442	Alpha subunit of heterodimeric protein geranylgeranyltransferase type I and farnesyltransferase
orf19.4436	GPX3	56.2377	64.5524	1.14785	Putative glutathione peroxidase involved in Cap1p-dependent oxidative stress response, required for Cap1p oxidation in response to H2O2
orf19.4234	-	13.3304	15.5404	1.16579	Protein of unknown function
orf19.6259	-	36.1971	42.4337	1.1723	Exosome non-catalytic core component
orf19.4698	PTC8	17.7825	21.2845	1.19694	Predicted type 2C protein phosphatase, ser/thr-specific
orf19.7277	-	49.3328	59.0672	1.19732	Predicted ORF in retrotransposon Zorro2 with similarity to zinc finger-containing retroviral nucleocapsid proteins
orf19.5376	-	20.1324	24.5344	1.21865	Ortholog of S. cerevisiae Elm1
orf19.7382	CAM1	846.41	1037.35	1.22559	Putative translation elongation factor eEF1 gamma
orf19.3668	HGT2	8.07299	10.0266	1.24199	Putative MFS glucose transporter
orf19.874	-	105.259	137.1	1.3025	Predicted mitochondrial i-AAA protease supercomplex
orf19.3300	ZPR1	116.167	151.331	1.3027	Protein with putative zinc finger
orf19.1064	ACS2	538.224	701.844	1.304	Acetyl-CoA synthetase
orf19.413.1	RPS27A	9.22564	12.0401	1.30507	Ribosomal protein S27
orf19.5992	WOR2	105.18	138.823	1.31986	Zn(II)2Cys6 transcription factor
orf19.4246	-	292.514	394.733	1.34945	Protein with similarity to S. cerevisiae Ykr070w
orf19.7504	-	40.0012	54.3901	1.35971	Ortholog of S. cerevisiae Rts3
orf19.4376	-	10.3658	14.392	1.38841	Protein of unknown function
orf19.1690	TOS1	493.587	688.246	1.39438	Protein similar to alpha agglutinin anchor subunit
orf19.33	-	2889.87	4099.82	1.41869	Predicted ORF from Assembly 19
orf19.7601	-	18.6493	26.6581	1.42944	Putative mitochondrial 2' O-ribose methyltransferase
orf19.7600	FDH3	1197.56	1717.94	1.43453	Glutathione-dependent formaldehyde dehydrogenase
orf19.891	-	87.4962	125.542	1.43483	Putative AMP deaminase
orf19.4231	PTH2	10.4783	15.1259	1.44355	Putative cAMP-independent regulatory protein
orf19.1770	CYC1	789.25	1177.37	1.49176	Cytochrome c
orf19.568	SPE2	35.467	52.9615	1.49326	Putative S-adenosylmethionine decarboxylase
orf19.3264.1	-	4484.08	6754.6	1.50635	Protein of unknown function
orf19.4357	-	42.214	63.6211	1.50711	Putative protein similar to S. cerevisiae Mgr3p, a subunit of the i-AAA protease supercomplex that degrades misfolded mitochondrial proteins
orf19.339	NDE1	701.687	1075.49	1.53272	Putative NADH dehydrogenase
orf19.2435	MSI3	280.363	435.792	1.55438	Essential HSP70 family protein
orf19.2344	ASR1	21.5242	33.9323	1.57647	Heat shock protein
orf19.1778	-	1.1496	1.81248	1.57662	Dubious open reading frame
orf19.2467	PRN1	12.4017	19.8698	1.60218	Protein with similarity to pirins
orf19.7603	-	98.6098	160.362	1.62623	Protein with a predicted role in cytochrome c oxidase assembly
orf19.3929	-	85.763	140.743	1.64107	Ortholog(s) have mitochondrion localization
orf19.238	CCP1	483.515	798.57	1.65159	Cytochrome-c peroxidase N terminus
orf19.7381	AHR1	35.0533	60.1504	1.71597	Zn(II)2Cys6 transcription factor
orf19.820	SDS22	65.7912	113.164	1.72005	Putative protein serine-threonine phosphatase
orf19.6472	CYP1	2120.38	3695.82	1.743	Peptidyl-prolyl cis-trans isomerase
orf19.1042	POR1	1344.14	2379.56	1.77032	Mitochondrial outer membrane porin
orf19.85	GPX2	362.012	641.111	1.77097	Similar to glutathione peroxidase
orf19.3861	SIS1	368.333	654.063	1.77574	Putative Type II HSP40 co-chaperone
orf19.7602	AHA1	111.257	198.91	1.78784	Putative Hsp90p co-chaperone
orf19.7561	DEF1	676.143	1217.67	1.80091	RNA polymerase II regulator
orf19.5749	SBA1	147.753	266.479	1.80354	Similar to co-chaperones
orf19.1815	-	146.432	270.702	1.84865	Ortholog of S. cerevisae/S. pombe Tif6
orf19.2968	-	4.11065	7.60125	1.84916	Protein of unknown function
orf19.6515	HSP90	974.564	1810.42	1.85767	Essential chaperone, regulates several signal transduction pathways and temperature-induced morphogenesis
orf19.2977	MIA40	203.703	379.358	1.86231	Predicted component of the mitochondrial intermembrane space import machinery
orf19.7550	IFA14	3.13709	5.99421	1.91075	Putative LPF family protein
orf19.5170	ENA21	151.684	290.164	1.91295	Predicted P-type ATPase sodium pump
orf19.2013	KAR2	654.959	1278.43	1.95192	Similar to Hsp70 family chaperones
orf19.6601.1	YKE2	155.324	305.884	1.96933	Possible heterohexameric Gim/prefoldin protein complex subunit
orf19.506	YDJ1	269.727	535.468	1.98522	Putative type I HSP40 co-chaperone
orf19.4358	-	142.656	284.366	1.99337	Putative protein of unknown function
orf19.5531	CDC37	101.184	204.734	2.02338	Chaperone for Crk1p
orf19.7522	-	77.3421	157.062	2.03074	Protein with a pyridoxal phosphate-dependent transferase domain
orf19.675	-	180.654	368.024	2.03718	Cell wall protein
orf19.3396	HCH1	447.818	918.028	2.05	Ortholog of S. cerevisiae Hch1, a regulator of heat shock protein Hsp90
orf19.3742	-	11.2108	23.4939	2.09565	Protein of unknown function
orf19.3649	-	78.0754	164.557	2.10767	Ortholog(s) have adenyl-nucleotide exchange factor activity, role in cytoplasm-associated proteasomal ubiquitin-dependent protein catabolic process, cytoplasmic translation and cytosolic ribosome, nucleus localization
orf19.6408	-	57.4741	123.086	2.14159	Putative DnaJ-like heat shock/chaperone
orf19.2770.1	SOD1	435.171	933.767	2.14575	Cytosolic copper- and zinc-containing superoxide dismutase
orf19.3192	STI1	123.437	269.069	2.17981	Protein that interacts with Cdc37 and Crk1 in two-hybrid
orf19.675.1	-	3.77782	8.24981	2.18375	Putative adhesin-like protein
orf19.1896	SSC1	596.992	1307.92	2.19085	Heat shock protein
orf19.1065	SSA2	958.041	2103.88	2.19602	HSP70 family chaperone
orf19.4816	-	71.7955	157.917	2.19954	Protein of unknown function
orf19.7371	ZCF35	5.29154	11.6644	2.20435	Zn(II)2Cys6 transcription factor
orf19.5094	BUL1	9.53856	21.0872	2.21073	Protein similar but not orthologous to S. cerevisiae Bul1
orf19.2524	MGE1	168.17	375.464	2.23265	Putative mitochondrial matrix cochaperone
orf19.7053	GAC1	52.8023	118.118	2.23699	Putative regulatory subunit of ser/thr phosphoprotein phosphatase 1
orf19.5604	MDR1	6.92851	15.5244	2.24065	Plasma membrane MDR/MFS multidrug efflux pump
orf19.4309	GRP2	240.291	552.6	2.29971	Methylglyoxal reductase
orf19.93	-	207.122	510.035	2.46249	Putative mitochondrial intermembrane space protein
orf19.6672	MDJ1	73.4187	190.002	2.58792	Putative member of the HSP40 (DnaJ) family of chaperones
orf19.6387	HSP104	142.447	373.318	2.62075	Heat-shock protein
orf19.7654	CPR6	441.225	1189.16	2.69513	Putative peptidyl-prolyl cis-trans isomerase
orf19.4674.1	CRD2	151.815	415.639	2.7378	Metallothionein
orf19.1847	ARO10	44.5684	134.547	3.01889	Aromatic decarboxylase
orf19.7322	-	202.665	630.15	3.10932	Protein of unknown function
orf19.717	HSP60	153.412	499.318	3.25475	Heat shock protein
orf19.813	-	47.6686	159.944	3.35533	Protein of unknown function
orf19.882	HSP78	39.795	134.818	3.38781	Heat-shock protein
orf19.7215.3	-	371.716	1282.67	3.45067	Ortholog(s) have chaperone binding, unfolded protein binding activity, role in protein refolding and mitochondrial matrix localization
orf19.5823	SGT2	247.058	869.535	3.51956	Putative small tetratricopeptide repeat (TPR)-containing protein
orf19.5741	ALS1	59.604	294.553	4.94183	Cell-surface adhesin
orf19.2461	PRN4	44.4117	280.06	6.306	Protein with similarity to pirins
orf19.5158	-	82.3807	530.315	6.43737	Protein with similarity to a human gene associated with colon cancer and to orf19.5158
orf19.4980	HSP70	81.7131	734.699	8.9912	Putative hsp70 chaperone
orf19.822	HSP21	11.2111	101.71	9.07226	Small heat shock protein
orf19.251	GLX3	85.2546	956.254	11.2165	Glutathione-independent glyoxalase
orf19.1816	ALS3	21.6933	629.937	29.0383	Cell wall adhesin
orf19.4775	CTA8 (HSF1)	28.2668	1393.78	49.308	Essential transcription factor, mediates heat shock transcriptional induction
orf19.3186	-	0	0	#DIV/0!	Ortholog of Candida albicans WO-1 : CAWG_04571
orf19.7054	-	0	0.100603	#DIV/0!	Dubious open reading frame

## Sheet: 2. Targets upon overexpression
Sheet 2: Hsf1 overexpression-specific targets. Targets of Hsf1 determined by ChIP-seq in the tetO-HSF1-TAP/tetO-HSF1 strain when HSF1 is overexpresed.
RNA seq data for the targets in the HSF1-TAP/HSF1 and tetO-HSF1-TAP/tetO-HSF1 strains (from Supplementary Data 4)
		RNA seq data
Hsf1 binding target upon Hsf1 overexpression	Common Name	Wild type FPKM (HSF1-TAP/HSF1)	HSF1 overexpression FPKM (tetO-HSF1-TAP/tetO-HSF1)	Fold change (HSF1 overexpression/Wild type)	Description
orf19.3719	-	0.0500649	0	0	Dubious open reading frame
orf19.3432.1	-	4.38834	0	0	Ortholog(s) have enzyme regulator activity, role in cation transport and plasma membrane localization
orf19.848	PGA16	0.0739831	0	0	Putative GPI-anchored protein
orf19.7055	-	0.0912856	0	0	Dubious open reading frame
orf19.2725	-	0.484042	0	0	Ortholog of Candida albicans WO-1 : CAWG_03525
orf19.2430	-	0.0225688	0	0	Ortholog of Candida albicans WO-1 : CAWG_00792
orf19.2602	OPT1	151.188	24.9841	0.165252	Oligopeptide transporter
orf19.3448	-	216.805	39.7393	0.183295	Protein of unknown function
orf19.2849	AQY1	70.624	13.2845	0.188102	Aquaporin water channel
orf19.3369	MOH1	6.00066	1.12914	0.188169	Ortholog of S. cerevisiae Moh1, essential for staionary phase growth
orf19.3803	MNN22	172.955	43.672	0.252505	Alpha-1,2-mannosyltransferase
orf19.3209	FGR42	4.87359	1.31735	0.270304	Protein lacking an ortholog in S. cerevisiae
orf19.2252	-	0.0835582	0.0231261	0.276766	Protein of unknown function
orf19.4438	RME1	23.8292	6.77692	0.284396	Zinc finger protein
orf19.5045	PTP2	31.9244	9.36651	0.293397	Predicted protein tyrosine phosphatase
orf19.3208	DAL52	1.38249	0.414264	0.299651	Putative allantoate permease
orf19.1599	-	2.30878	0.712957	0.308802	Ortholog of Candida albicans WO-1 : CAWG_06018
orf19.4737	TPO3	581.9	180.612	0.310383	Putative polyamine transporter
orf19.5625	-	104.583	34.9104	0.333806	Ortholog of C. dubliniensis CD36 : Cd36_63640, Pichia stipitis Pignal : PICST_32878, Candida guilliermondii ATCC 6260 : PGUG_03423 and Candida tropicalis MYA-3404 : CTRG_02106
orf19.5966	-	2.78289	0.9305	0.334365	Ortholog of Candida albicans WO-1 : CAWG_02810
orf19.4752	MSN4	139.029	46.8618	0.337065	Zinc finger transcription factor
orf19.3310	-	22.8136	7.79589	0.341721	Protein of unknown function
orf19.4318	MIG1	745.893	268.412	0.359853	C2H2 transcription factor
orf19.5079	CDR4	183.376	66.0433	0.360152	Putative ABC transporter superfamily
orf19.4461	-	0.461564	0.166793	0.361365	Ortholog of Candida albicans WO-1 : CAWG_01005
orf19.7218	RBE1	324.94	120.749	0.371604	Pry family cell wall protein
orf19.7342	AXL1	7.24258	2.71384	0.374706	Putative endoprotease
orf19.6349	RVS162	41.8216	15.9124	0.380483	Protein containing a BAR domain, which is found in proteins involved in membrane curvature
orf19.6993	GAP2	3.97579	1.51335	0.380641	General amino acid permease
orf19.35	-	61.2884	23.3755	0.381402	Predicted kinase
orf19.4085	-	113.497	44.3934	0.391142	Protein of unknown function
orf19.2691	-	33.5431	13.5528	0.404041	Planktonic growth-induced gene
orf19.1106	-	1.2658	0.522958	0.413144	Protein with Mob2p-dependent hyphal regulation
orf19.77.1	-	0.778354	0.330809	0.425011	Protein of unknown function
orf19.1048	IFD6	16.9724	7.27245	0.428487	Aldo-keto reductase
orf19.2959.1	-	111.1	47.6291	0.428705	Gene induced by hypoxia and ketoconazole
orf19.7204	-	9.7613	4.19532	0.429791	Ortholog(s) have glyoxysome localization
orf19.4617	-	240.175	104.024	0.433118	Predicted peptide alpha-N-acetyltransferase
orf19.3433	OYE23	32.8176	14.2383	0.433862	Putative NAPDH dehydrogenase
orf19.6276	-	49.5193	21.5686	0.435559	Protein of unknown function
orf19.334	-	173.632	76.6308	0.44134	Protein of unknown function
orf19.2168	-	0.934904	0.415264	0.444178	Putative sterol deacetylase
orf19.7479	NTH1	74.2137	33.3506	0.449386	Neutral trehalase
orf19.17	SCP1	11.298	5.13184	0.454226	Putative cortical actin cytoskeleton protein
orf19.4491	ERG20	352.159	160.587	0.456007	Putative farnesyl pyrophosphate synthetase involved in isoprenoid and sterol biosynthesis, based on similarity to S. cerevisiae Erg20p
orf19.2822	-	5.69116	2.6454	0.464826	Essential component of the conserved oligomeric Golgi complex
orf19.6398	-	0.704983	0.328028	0.465299	S. pombe ortholog SPBC460.04c is a predicted sulfonate/alpha-ketoglutare dioxygenase
orf19.5205	-	42.769	20.0339	0.468421	Protein of unknown function
orf19.3071	MIH1	87.9226	41.906	0.476624	Putative protein phosphatase of the PTP family (tyrosine-specific)
orf19.413	-	21.4973	10.3145	0.479804	Protein of unknown function
orf19.5626	-	532.861	256.296	0.480981	Protein of unknown function
orf19.4833	MLS1	43.9398	21.354	0.485983	Malate synthase
orf19.6770	-	424.265	207.539	0.489173	protein with ENTH Epsin domain, N-terminal
orf19.6596	-	344.232	170.105	0.494158	Putative esterase
orf19.6852.1	-	1267.19	626.231	0.494189	Protein of unknown function
orf19.6817	FCR1	197.902	97.8768	0.494572	Transcription factor
orf19.3712	-	679.117	336.834	0.495988	Protein of unknown function
orf19.2757	-	54.8666	27.2268	0.496236	Has domain(s) with predicted role in cell redox homeostasis
orf19.1189	-	247.212	122.882	0.497071	Protein of unknown function
orf19.5729	FGR17	6.98154	3.49353	0.500395	Putative DNA-binding transcription factor
orf19.1737	-	1.86223	0.945515	0.507733	Ortholog of Candida albicans WO-1 : CAWG_01802
orf19.1676	-	67.1773	34.2652	0.510071	Predicted potassium ion transporter
orf19.3302	-	154.655	78.8903	0.510105	Putative type-1 protein phosphatase targeting subunit
orf19.699	-	2.26452	1.15635	0.510638	Protein of unknown function
orf19.789	PYC2	120.395	61.7544	0.512932	Putative pyruvate carboxylase
orf19.5953	-	315.489	162.088	0.513768	C2H2 transcription factor
orf19.3643	-	4.139	2.12879	0.514325	Protein of unknown function
orf19.938	-	5.51693	2.84336	0.515388	Ortholog of C. dubliniensis CD36 : Cd36_50520, C. parapsilosis CDC317 : CPAR2_304000, Candida tenuis NRRL Y-1498 : cten_CGOB_00233 and Debaryomyces hansenii CBS767 : DEHA2E12408g
orf19.711	-	38.4483	19.8623	0.516598	Protein of unknown function
orf19.6264.3	-	202.712	105.012	0.518035	Ortholog(s) have role in ER to Golgi vesicle-mediated transport and ER to Golgi transport vesicle, Golgi apparatus, endoplasmic reticulum localization
orf19.3325	-	364.479	189.102	0.518828	Putative glycogen synthesis initiator
orf19.5025	MET3	16.6017	8.72043	0.525273	ATP sulfurlyase
orf19.2108	SOD6	38.317	20.2128	0.527515	Copper- and zinc-containing superoxide dismutase
orf19.7042	-	12.9904	6.86838	0.528727	Protein of unknown function
orf19.4528	-	162.802	86.5978	0.531921	Ortholog(s) have role in vacuolar protein processing and endoplasmic reticulum localization
orf19.2568	IFU5	454.912	242.449	0.532958	Predicted membrane protein
orf19.6358	-	37.7375	20.2418	0.536384	Ortholog(s) have protein homodimerization activity, ubiquitin-protein ligase activity and role in free ubiquitin chain polymerization, postreplication repair, protein K63-linked ubiquitination
orf19.54	RHD1	86.6264	46.6218	0.538194	Putative beta-mannosyltransferase required for the addition of beta-mannose to the acid-labile fraction of cell wall phosphopeptidomannan
orf19.6008	-	22.8027	12.3104	0.539866	S. cerevisiae ortholog YLL032C interacts with ribosomes
orf19.6737	-	145.466	79.2543	0.54483	Protein of unknown function
orf19.1229	-	36.4533	19.8692	0.545059	Ortholog(s) have importin-alpha export receptor activity, role in cell division, protein export from nucleus and nuclear membrane localization
orf19.6529	CDC34	725.355	395.525	0.545285	Putative ubiquitin-protein ligase
orf19.1505	-	56.833	31.0501	0.546339	Ortholog(s) have cytoplasm localization
orf19.489	DAP1	653.227	359.771	0.55076	Similar to mammalian membrane-associated progesterone receptors involved in DNA damage response
orf19.7480	-	1.41856	0.783318	0.552192	Putative protein of unknown function
orf19.1585	ZRT2	826.562	457.356	0.553323	Zinc transporter
orf19.1395	-	43.4793	24.1025	0.554344	Ortholog(s) have inorganic phosphate transmembrane transporter activity, role in phosphate ion transport, transmembrane transport and mitochondrion localization
orf19.7150	NRG1	1684.63	934.943	0.554984	Transcription factor/repressor
orf19.321	-	36.4568	20.2885	0.556508	Ortholog(s) have L-methionine transmembrane transporter activity and role in methionine import
orf19.3447	-	59.8876	33.4415	0.558404	Ortholog(s) have mannosyltransferase activity, role in ER-associated ubiquitin-dependent protein catabolic process, GPI anchor biosynthetic process, protein processing and endoplasmic reticulum localization
orf19.4951	-	47.2814	26.536	0.561235	Protein of unknown function
orf19.5558	RBF1	96.0249	53.9921	0.562272	Transcription factor
orf19.2652	TEF4	3.6714	2.0746	0.565071	Putative translation elongation factor
orf19.3671	-	1.36522	0.772542	0.565874	Dubious open reading frame
orf19.6348	-	33.8938	19.2217	0.567116	Predicted cysteine proteinase domain
orf19.2762	AHP1	1118.95	636.965	0.569252	Alkyl hydroperoxide reductase
orf19.2607	-	51.2371	29.2147	0.570186	Protein of unknown function
orf19.2356	CRZ2	34.0169	19.4182	0.57084	C2H2 transcription factor
orf19.4090	-	22.6519	13.1101	0.578764	Predicted membrane transporter, member of the fucose:proton symporter (FHS) family, major facilitator superfamily (MFS)
orf19.1617	-	50.6387	29.3089	0.578785	Protein similar to S. cerevisiae Ydr282cp
orf19.1277	-	255.323	148.003	0.57967	Protein of unknown function
orf19.4407	-	60.3271	34.9946	0.580081	Protein of unknown function
orf19.5539	-	49.3435	28.663	0.580887	Ortholog(s) have role in retrograde vesicle-mediated transport, Golgi to ER and SNARE complex, integral to cytosolic side of endoplasmic reticulum membrane localization
orf19.2277	TPK2	274.287	159.917	0.583028	cAMP-dependent protein kinase catalytic subunit
orf19.1354	UCF1	1275.69	748.376	0.586644	Upregulated by cAMP in filamentous growth
orf19.7151	-	0.84398	0.497076	0.588967	Ortholog of Candida albicans WO-1 : CAWG_05751
orf19.1843	ALG6	37.7091	22.312	0.591687	Putative glucosyltransferase involved in cell wall mannan biosynthesis
orf19.5520	ASG7	0.282989	0.168748	0.596306	a-cell specific protein of unknown function
orf19.6286	-	94.2338	56.5176	0.599759	Ortholog(s) have role in vacuolar transport and endosome localization
orf19.341	-	25.1358	15.0846	0.600124	Putative spermidine export pump
orf19.1484	-	6.9063	4.16369	0.602883	Ortholog of S, cerevisiae Spc24
orf19.4907	-	88.0021	53.0924	0.603308	Putative protein of unknown function
orf19.2638.1	-	133.576	80.5929	0.603349	Ortholog of C. parapsilosis CDC317 : CPAR2_502070, Candida tenuis NRRL Y-1498 : CANTEDRAFT_115402, Lodderomyces elongisporus NRLL YB-4239 : LELG_04205 and Debaryomyces hansenii CBS767 : DEHA2E22660g
orf19.4776	LYS143	4.48474	2.70813	0.603854	Zn(II)2Cys6 transcription factor
orf19.7586	CHT3	318.549	192.538	0.604422	Major chitinase
orf19.5334	-	2657.11	1607.47	0.604969	Ortholog od S. cerevisiae Tis11, a mRNA-binding protein
orf19.396	EAF6	222.363	135.945	0.611365	Subunit of the NuA4 histone acetyltransferase complex
orf19.7436.1	ECM15	311.619	191.739	0.615299	Protein of unknown function
orf19.2335	-	202.926	124.914	0.615564	Putative aspartyl aminopeptidase
orf19.2969	RAD16	102.852	63.3391	0.615828	Ortholog of S. cerevisiae Rad16
orf19.1963	GDS1	122.489	75.5203	0.616548	Putative mitochondrial protein
orf19.6882	OSM1	1603.59	993.126	0.619314	Putative flavoprotein subunit of fumarate reductase
orf19.1679	-	1.68214	1.04262	0.619818	Ortholog of C. dubliniensis CD36 : Cd36_81550, C. parapsilosis CDC317 : CPAR2_503570, Candida tenuis NRRL Y-1498 : cten_CGOB_00261 and Debaryomyces hansenii CBS767 : DEHA2D15378g
orf19.6798	SSN6	311.604	193.677	0.621549	Functional homolog of S. cerevisiae Cyc8/Ssn6
orf19.201	-	38.7671	24.1115	0.621958	Protein of unknown function
orf19.5965	-	43.2924	26.9631	0.622814	Ortholog(s) have ubiquitin-ubiquitin ligase activity, role in ER-associated ubiquitin-dependent protein catabolic process, protein ubiquitination, response to stress and cytoplasm, nucleus localization
orf19.2454	PHO87	204.006	127.419	0.624585	Putative phosphate permease
orf19.6645	HMO1	1460.44	918.315	0.628793	HMG-box transcription factor
orf19.4342	SUT1	160.304	100.992	0.630003	Zn2Cys6 transcription factor involved in sterol uptake
orf19.1543	OPI1	58.9988	37.1921	0.630387	Leucine zipper transcription factor
orf19.3694	-	31.9121	20.121	0.630513	Ortholog of C. dubliniensis CD36 : Cd36_02210, C. parapsilosis CDC317 : CPAR2_106350, Candida tenuis NRRL Y-1498 : CANTEDRAFT_116785 and Debaryomyces hansenii CBS767 : DEHA2C01980g
orf19.2534	PIN4	148.183	93.541	0.631253	Protein with similarity to S. cerevisiae Pin4p
orf19.3404	-	2.02673	1.27981	0.631465	Protein of unknown function
orf19.1368	-	26.7803	16.9328	0.632286	Protein of unknown function
orf19.3216	-	31.1207	19.6814	0.632422	Similar to Rab GTPase activators
orf19.4911	-	32.7942	20.7576	0.632966	BED zinc finger protein
orf19.220	PIR1	519.181	329.661	0.634964	1,3-beta-glucan-linked cell wall protein
orf19.4950	AKR1	51.1802	32.5052	0.635113	Ankyrin-repeat protein
orf19.1027	PDR16	59.0393	37.6969	0.638505	Phosphatidylinositol transfer protein
orf19.3674	GAL102	19.4148	12.427	0.640079	UDP-glucose 4,6-dehydratase
orf19.5502	-	71.6803	45.9918	0.641624	Ortholog of C. dubliniensis CD36 : Cd36_73420, Debaryomyces hansenii CBS767 : DEHA2A05456g, Pichia stipitis Pignal : PICST_30999 and Candida guilliermondii ATCC 6260 : PGUG_00155
orf19.738	MYO5	84.2078	54.1324	0.642843	Class I myosin
orf19.3963	-	98.2482	63.2415	0.643691	Ortholog(s) have mitochondrion localization
orf19.7556	-	24.5027	15.7995	0.644806	Ortholog of C. dubliniensis CD36 : Cd36_34965, C. parapsilosis CDC317 : CPAR2_200910, Candida tenuis NRRL Y-1498 : CANTEDRAFT_95984 and Debaryomyces hansenii CBS767 : DEHA2E02926g
orf19.6053	CIS2	28.1916	18.2048	0.645753	Putative role in regulation of biogenesis of the cell wall
orf19.1711	END3	48.189	31.2531	0.648553	Regulated by Gcn4p
orf19.3195	HIP1	90.1795	58.5046	0.648757	Similar to amino acid permeases
orf19.4348	MED14	18.9189	12.2757	0.648859	RNA polymerase II mediator complex subunit
orf19.1033	STR2	70.6151	45.9492	0.650699	Ortholog(s) have cystathionine gamma-synthase activity, role in transsulfuration and cytosol, nucleus localization
orf19.1961	-	124.717	81.2058	0.651121	Planktonic growth-induced gene
orf19.5416	ESA1	83.2077	54.2485	0.651965	Subunit of the NuA4 histone acetyltransferase complex
orf19.3152	AMO2	16.6747	10.8799	0.65248	Protein similar to A. niger predicted peroxisomal copper amino oxidase
orf19.3226	-	78.2593	51.2171	0.654454	Ortholog(s) have role in intracellular sterol transport and extracellular region, fungal-type vacuole lumen localization
orf19.2400	-	44.599	29.2271	0.655331	Ortholog(s) have role in mRNA splicing, via spliceosome, maturation of SSU-rRNA, positive regulation of ATPase activity, positive regulation of helicase activity
orf19.4908	-	2.0301	1.33048	0.655377	Dubious open reading frame
orf19.767	ERG3	163.72	107.497	0.656591	C-5 sterol desaturase
orf19.6592	-	6.70975	4.40948	0.657175	Predicted membrane transporter, member of the aromatic acid:proton symporter (AAHS) family, major facilitator superfamily (MFS)
orf19.1994	-	31.9641	21.0383	0.658185	Ortholog(s) have phosphatidylinositol-3-phosphate binding activity, role in retrograde transport, endosome to Golgi and endosome localization
orf19.2398	-	299.427	197.129	0.658354	Protein of unknown function
orf19.2680	-	38.7685	25.5691	0.659533	Ortholog(s) have phospholipid-translocating ATPase activity, role in intracellular protein transport, phospholipid translocation and trans-Golgi network transport vesicle localization
orf19.6027	-	16.9941	11.2284	0.660723	Ortholog of C. dubliniensis CD36 : Cd36_00740, C. parapsilosis CDC317 : CPAR2_110170, Candida tenuis NRRL Y-1498 : CANTEDRAFT_133175 and Debaryomyces hansenii CBS767 : DEHA2D09724g
orf19.1995	MNN24	32.5786	21.5353	0.661026	Alpha-1,2-mannosyltransferase
orf19.2882	XUT1	2.75968	1.82886	0.662707	Putative high-affinity, high-capacity xanthine-uric acid/H+ symporter
orf19.2165	-	36.7405	24.4162	0.664558	Predicted hydrolase
orf19.4934	OP4	0.0807302	0.0538235	0.666708	Ala- Leu- and Ser-rich protein
orf19.6905	-	87.4148	58.4206	0.668315	Ortholog of S. cerevisiae : YNL011C, C. glabrata CBS138 : CAGL0H03619g, C. dubliniensis CD36 : Cd36_71090, C. parapsilosis CDC317 : CPAR2_300420 and Candida tenuis NRRL Y-1498 : CANTEDRAFT_111980
orf19.726	PPZ1	88.3077	59.0218	0.668365	Protein phosphatase Z
orf19.3476	HRR25	216.113	144.533	0.668784	Predicted protein serine/threonine kinase
orf19.48	RPM2	23.5056	15.7513	0.670108	Mitochondrial RNase P subunit
orf19.1286	-	0.249678	0.167962	0.672714	Ortholog of Candida albicans WO-1 : CAWG_04776
orf19.2758	PGA38	421.338	283.454	0.672747	Putative adhesin-like GPI-anchored protein
orf19.7337	-	39.1241	26.4325	0.675607	Protein with a nischarin related domain and leucine rich repeats
orf19.903	GPM1	10399.2	7032.43	0.676247	Phosphoglycerate mutase
orf19.4077	MIT1	97.4657	66.0789	0.677971	Mannosylinositol phosphorylceramide (MIPC) synthase catalytic subunit
orf19.3884	FGR50	74.9976	50.8808	0.678432	Protein lacking an ortholog in S. cerevisiae
orf19.5275	-	126.029	85.5913	0.67914	Ortholog(s) have ATPase activator activity, role in late endosome to vacuole transport via multivesicular body sorting pathway, positive regulation of protein oligomerization and endosome membrane, multivesicular body localization
orf19.1509	ROD1	61.8691	42.0209	0.67919	Protein similar to S. cerevisiae Rod1
orf19.6065	-	331.271	225.483	0.68066	RNA polymerase II holoenzyme/mediator subunit
orf19.1842	BUD5	15.7167	10.7103	0.68146	Predicted GTP/GDP exchange factor for Rsr1
orf19.4199	SLY41	53.2263	36.4252	0.684346	Protein involved in ER-to-Golgi transport
orf19.1525	-	73.9593	50.6418	0.684725	Ortholog(s) have role in nuclear-transcribed mRNA catabolic process, nonsense-mediated decay and cytoplasm, nucleus localization
orf19.6844	ICL1	3.78948	2.59691	0.685295	Isocitrate lyase
orf19.6814	TDH3	35019.6	24058.5	0.687001	NAD-linked glyceraldehyde-3-phosphate dehydrogenase
orf19.3038	TPS2	421.909	292.968	0.694387	Trehalose-6-phosphate (Tre6P) phosphatase
orf19.5503	-	1.90521	1.32602	0.695997	Putative protein of unknown function
orf19.451	SOK1	65.5723	45.6724	0.69652	Protein kinase required for degradation of Nrg1p
orf19.4470	-	12.6259	8.81457	0.698134	Protein of unknown function
orf19.1704	FOX3	30.0923	21.0226	0.698604	Putative peroxisomal 3-oxoacyl CoA thiolase
orf19.3802	PMT6	140.724	98.3808	0.699105	Protein mannosyltransferase
orf19.2832	INN1	82.214	57.5299	0.699758	Protein with similarity to S. cerevisiae Inn1p, which is an essential protein of the contractile actomyosin ring required for ingression of the plasma membrane into the bud neck during cytokinesis
orf19.3846	LYS4	110.922	77.6577	0.700111	Homoaconitase
orf19.3930	YUH2	219.656	154.087	0.701492	Putative ubiquitin C-terminal hydrolase
orf19.3210	-	2.24985	1.57941	0.702007	Predicted protein of unknown function
orf19.6809	-	100.611	70.6978	0.702685	Putative phosphomutase-like protein
orf19.1442	PLB4.5	66.7222	47.037	0.704968	Phospholipase B
orf19.1002	-	9.18474	6.47567	0.705047	Protein of unknown function
orf19.2892	-	39.5456	27.9102	0.705773	Ortholog of C. dubliniensis CD36 : Cd36_45910, C. parapsilosis CDC317 : CPAR2_501110, Candida tenuis NRRL Y-1498 : CANTEDRAFT_119393 and Debaryomyces hansenii CBS767 : DEHA2E08976g
orf19.2455	-	25.4685	17.9817	0.706037	Ortholog(s) have gamma-glutamyltransferase activity, omega peptidase activity, role in glutathione catabolic process and cytoplasm, nucleus localization
orf19.1507	AMN1	28.9598	20.4517	0.70621	Putative negative regulator of exit from mitosis
orf19.2842	GZF3	85.0198	60.0531	0.706343	GATA-type transcription factor
orf19.6311	-	14.7739	10.4391	0.706591	Protein of unknown function
orf19.5855	MBP1	89.106	62.9743	0.706735	Putative component of the MBF transcription complex involved in G1/S cell-cycle progression
orf19.6238	-	37.3221	26.4009	0.70738	Ortholog(s) have mitochondrion localization
orf19.4390	-	61.9344	43.8316	0.70771	Protein of unknown function
orf19.7437	-	104.673	74.2781	0.70962	Putative protein of unknown function
orf19.4906	-	143.601	102.057	0.710698	Putative adhesin-like protein
orf19.4650	ILV6	296.029	210.536	0.711201	Putative regulatory subunit of acetolacetate synthase
orf19.1193	GNP1	653.964	465.124	0.711238	Similar to asparagine and glutamine permease
orf19.7229	IML2	107.092	76.2095	0.711626	Protein of unknown function
orf19.2173	MAF1	200.701	143.293	0.713963	Putative negative regulator of RNA polymerase III
orf19.7244	-	218.218	156.038	0.715056	Putative fumarylacetoacetate hydrolase
orf19.6810	-	70.2662	50.2759	0.715506	Ortholog(s) have protein serine/threonine phosphatase activity
orf19.691	GPD2	902.91	646.38	0.715885	Surface protein similar to glycerol 3-P dehydrogenase
orf19.3682	CWH8	95.654	68.5858	0.71702	Putative dolichyl pyrophosphate (Dol-P-P) phosphatase
orf19.7385	-	0.481087	0.34502	0.717168	CCCH zinc finger protein
orf19.2888	-	19.8699	14.2636	0.71785	Ortholog(s) have role in early endosome to Golgi transport, protein complex assembly and Golgi apparatus, TRAPP complex, clathrin-coated vesicle localization
orf19.4391	-	0.601792	0.432413	0.718542	Ortholog of C. dubliniensis CD36 : Cd36_28730, Candida tropicalis MYA-3404 : CTRG_00749 and Candida albicans WO-1 : CAWG_01683
orf19.6602	-	48.1356	34.5949	0.718697	Ortholog(s) have role in aerobic respiration, ubiquinone biosynthetic process and mitochondrial inner membrane localization
orf19.4887	ECM21	85.5647	61.512	0.718895	Predicted regulator of endcytosis of plasma membrane proteins
orf19.3474	IPL1	35.9165	25.8382	0.719396	Putative Aurora kinase
orf19.3405	ZCF18	28.7846	20.7433	0.720639	Putative Zn(II)2Cys6 transcription factor
orf19.7149	-	159.012	114.919	0.722706	Putative GTPase inhibitor
orf19.4553	-	76.1326	55.0562	0.723162	Ortholog of C. dubliniensis CD36 : Cd36_64990, C. parapsilosis CDC317 : CPAR2_600170, Candida tenuis NRRL Y-1498 : CANTEDRAFT_121753 and Debaryomyces hansenii CBS767 : DEHA2E19712g
orf19.1655.3	-	867.506	628.246	0.724198	Ortholog(s) have role in cation transport, regulation of membrane potential and plasma membrane localization
orf19.454	SFL1	72.7336	52.7121	0.724728	Transcription factor involved in negative regulation of morphogenesis, flocculation and virulence
orf19.1605	PMS1	8.54292	6.19897	0.725627	Putative DNA mismatch repair factor
orf19.7374	CTA4	45.5732	33.074	0.725734	Zn(II)2Cys6 transcription factor
orf19.3047	-	50.1619	36.5447	0.728535	Protein kinase-related protein, required for normal sensitivity to caspofungin
orf19.6659	GAP6	119.166	86.9066	0.72929	Broad-specificity amino acid permease
orf19.4257	INT1	52.7681	38.4967	0.729545	Protein structurally similar to alpha-subunit of human leukocyte integrin
orf19.6726	-	174.386	127.296	0.729967	Ortholog(s) have DNA secondary structure binding activity
orf19.5521	ISA1	310.779	226.886	0.730056	Putative mitochondrial iron-sulfur protein
orf19.4981	-	14.1569	10.3381	0.730252	Ortholog(s) have endoplasmic reticulum localization
orf19.1152	-	533.645	390.547	0.731848	Protein of unknown function
orf19.5070	-	55.7903	40.8791	0.732728	Similar to cell-wall mannoproteins
orf19.2401	-	8.23978	6.03831	0.732824	Ortholog(s) have cysteine-type endopeptidase activity
orf19.541	-	41.5774	30.4886	0.733297	Has domain(s) with predicted oxidoreductase activity, acting on paired donors, with incorporation or reduction of molecular oxygen, 2-oxoglutarate as one donor, and incorporation of one atom each of oxygen into both donors activity
orf19.3029	-	11.366	8.33781	0.733575	Predicted 3-hydroxyisobutyryl-CoA hydrolase
orf19.2334	BIG1	49.1912	36.2487	0.736894	Endoplasmic reticulum (ER) protein
orf19.4545	SWI4	66.8678	49.2831	0.737023	Putative component of the SBF transcription complex involved in G1/S cell-cycle progression
orf19.3591	APE3	126.505	93.2401	0.737047	Putative vacuolar aminopeptidase Y,
orf19.1146	-	89.6916	66.3065	0.739272	Ortholog of Candida albicans WO-1 : CAWG_00265
orf19.5782	-	84.2961	62.4464	0.740798	Ortholog(s) have mitochondrion localization
orf19.395	ENO1	13361.1	9903.17	0.741194	Enolase
orf19.4457	BNI4	37.0047	27.4673	0.742265	Protein required for wild-type cell wall chitin distribution, morphology, hyphal growth
orf19.4127	-	213.892	158.89	0.742852	Ortholog(s) have actin filament binding activity, role in actin cortical patch localization, actin filament bundle assembly, endocytosis and actin cortical patch localization
orf19.6254	ANT1	14.1068	10.4846	0.74323	Peroxisomal adenine nucleotide transporter
orf19.1991	-	98.9175	73.7407	0.745477	Ortholog(s) have cytoplasm localization
orf19.1078	HBR2	60.3411	45.0234	0.746148	Putative alanine glyoxylate aminotransferase
orf19.3656	COX15	372.869	278.345	0.746495	Cytochrome oxidase assembly protein
orf19.6595	RTA4	10.5116	7.87412	0.749089	Protein similar to S. cerevisiae Rsb1p, involved in fatty acid transport
orf19.135	EXO84	27.0317	20.2878	0.750519	Predicted subunit of the exocyst complex, involved in exocytosis
orf19.5124	RBR3	13.9306	10.4662	0.75131	Cell wall adhesin-like protein
orf19.7219	FTR1	24.0783	18.162	0.754289	High-affinity iron permease
orf19.5994	RHB1	21.0699	15.9096	0.755087	Putative small G protein from the Ras superfamily involved in cell wall integrity and control of filamentous growth under nitrogen starvation
orf19.3792	-	205.092	154.892	0.755232	Ortholog(s) have role in cytoplasmic mRNA processing body assembly, deadenylation-dependent decapping of nuclear-transcribed mRNA, formation of translation preinitiation complex, negative regulation of translational initiation
orf19.3007	-	59.6319	45.1509	0.75716	Ortholog(s) have role in endosome organization, regulation of protein localization and BLOC-1 complex localization
orf19.7502	-	79.4302	60.4082	0.760519	Protein of unknown function
orf19.479.2	SEC22	70.6649	53.785	0.761128	Ortholog(s) have SNAP receptor activity and role in ER to Golgi vesicle-mediated transport, retrograde vesicle-mediated transport, Golgi to ER, vesicle fusion with Golgi apparatus
orf19.3685	PSY2	10.518	8.00694	0.761261	Putative protein phosphatase PP4 complex subunit
orf19.5943	-	32.9874	25.1201	0.761506	Ortholog(s) have role in peroxisome organization and peroxisomal membrane localization
orf19.5806	ALD5	1175.35	895.594	0.761981	NAD-aldehyde dehydrogenase
orf19.1685	ZCF7	31.4059	23.9604	0.762927	Predicted Zn(II)2Cys6 transcription factor
orf19.6530	-	16.3432	12.487	0.764049	Similar to bacterial DnaJ
orf19.2772	HOS3	54.079	41.3863	0.765293	Histone deacetylase
orf19.2618	MET2	295.008	225.882	0.765681	Homoserine acetyltransferase
orf19.6745	TPI1	6776.28	5192.13	0.766221	Triose-phosphate isomerase
orf19.2333	-	736.563	564.431	0.766304	Ortholog(s) have role in retrograde transport, endosome to Golgi and cytosol, late endosome, nucleus localization
orf19.3360	-	44.5301	34.1965	0.767941	Protein of unknown function
orf19.1624	-	35.8676	27.5763	0.768836	Non-catalytic subunit of N-terminal acetyltransferase of the NatC type
orf19.2581	-	6.07816	4.67969	0.769919	Protein with a predicted epimerase/dehydratase domain
orf19.6197	DHH1	42.1595	32.4628	0.77	Putative RNA helicase
orf19.6874	-	196.881	151.829	0.771171	Putative helix-loop-helix (HLH) transcription factor with a role in filamentous growth
orf19.2107.1	STF2	3700.17	2854.78	0.771527	Protein involved in ATP biosynthesis
orf19.2767	PGA59	41588.8	32216	0.774632	Adhesin-like cell wall protein
orf19.2168.3	-	407.304	315.922	0.775642	Ortholog(s) have role in cellular protein localization, cytokinesis, site selection, endoplasmic reticulum inheritance, endoplasmic reticulum tubular network organization, nuclear pore complex assembly, vesicle-mediated transport
orf19.4304	GAP1	175.485	136.199	0.776129	Amino acid permease
orf19.7336	-	0.14035	0.109278	0.778611	Predicted membrane transporter
orf19.6508	-	39.5841	30.832	0.778899	Ortholog(s) have protein transporter activity, role in Golgi to plasma membrane transport, intracellular protein transport and vesicle coat localization
orf19.3006	GGA2	192.215	149.856	0.779627	Protein involved in Golgi trafficking
orf19.6925	HTB1	2577.62	2009.78	0.779704	Histone H2B
orf19.7016	PHM5	96.6039	75.3324	0.779807	Ortholog(s) have endopolyphosphatase activity, exopolyphosphatase activity, role in polyphosphate catabolic process and fungal-type vacuole membrane, nucleus localization
orf19.1777	-	36.7551	28.6781	0.780248	Ortholog(s) have ubiquitin-specific protease activity, role in endocytosis, protein deubiquitination and cell division site, cytosol, nucleus, peroxisome, transport vesicle localization
orf19.6357	-	8.94668	6.98345	0.780563	Ortholog(s) have role in mitotic DNA integrity checkpoint, negative regulation of protein import into nucleus during spindle assembly checkpoint, nucleocytoplasmic transport
orf19.4148	-	71.7292	56.0108	0.780865	Ortholog of C. dubliniensis CD36 : Cd36_50820, C. parapsilosis CDC317 : CPAR2_501670, Candida tenuis NRRL Y-1498 : CANTEDRAFT_115294 and Debaryomyces hansenii CBS767 : DEHA2E13464g
orf19.6164	-	0.318874	0.249511	0.782475	Ortholog of Candida albicans WO-1 : CAWG_02424
orf19.4575	-	31.544	24.6984	0.782983	Ortholog(s) have mitochondrion localization
orf19.6881	YTH1	592.837	464.212	0.783035	Putative mRNA cleavage and polyadenylation specificity factor
orf19.3337	-	1.17189	0.917857	0.783228	Protein of unknown function
orf19.4618	FBA1	13004.7	10203.1	0.78457	Fructose-bisphosphate aldolase
orf19.7022	-	21.1016	16.6313	0.788154	Ortholog of C. dubliniensis CD36 : Cd36_70850, Candida tenuis NRRL Y-1498 : cten_CGOB_00183, Debaryomyces hansenii CBS767 : DEHA2F22462g and Pichia stipitis Pignal : PICST_60416
orf19.6189	-	190.692	150.321	0.788292	Chalcone related protein family
orf19.909	STP4	327.516	258.296	0.788652	C2H2 transcription factor
orf19.2002	-	54.9582	43.5706	0.792795	Ortholog(s) have structural constituent of nuclear pore activity and role in nuclear pore organization, poly(A)+ mRNA export from nucleus, protein import into nucleus, ribosomal large subunit export from nucleus
orf19.1654	-	167.277	132.763	0.793672	Predicted membrane protein
orf19.5717	-	1.38584	1.10063	0.794197	Ortholog of Candida albicans WO-1 : CAWG_05019
orf19.3301	-	73.558	58.4283	0.794316	Putative ubiquitin ligase complex component
orf19.1699	BZZ1	54.1771	43.0579	0.794762	Protein similar to S. cerevisiae Bzz1p, which is an SH3 domain protein involved in the regulation of actin polymerization
orf19.6399	ATS1	42.1266	33.5274	0.795872	Protein required for modification of wobble nucleosides in tRNA
orf19.2069	SMF3	233.501	185.918	0.796219	Putative vacuolar iron transporter
orf19.4210	-	20.5854	16.4375	0.798503	Ortholog(s) have phospholipase A2 activity, role in cardiolipin acyl-chain remodeling and mitochondrion localization
orf19.1598	ERG24	122.692	98.0974	0.799542	C-14 sterol reductase, has a role in ergosterol biosynthesis
orf19.4888	-	122.489	98.0863	0.800776	Has domain(s) with predicted nucleic acid binding, nucleotide binding activity
orf19.3057	-	143.12	114.794	0.802082	Ortholog(s) have role in mitochondrial genome maintenance and endoplasmic reticulum localization
orf19.4601	-	26.0304	20.8899	0.802519	Putative RNA polymerase III transcription initiation factor complex (TFIIIC) subunit
orf19.5059	GCS1	35.7008	28.6771	0.803262	Gamma-glutamylcysteine synthetase
orf19.3213	-	44.1621	35.5692	0.805424	Protein of unknown function
orf19.7570	UGA3	54.8654	44.1997	0.805602	Zn(II)2Cys6 transcription factor
orf19.1488	-	20.2213	16.2986	0.806011	Ortholog of C. dubliniensis CD36 : Cd36_16630, C. parapsilosis CDC317 : CPAR2_210300, Candida tenuis NRRL Y-1498 : CANTEDRAFT_116870 and Debaryomyces hansenii CBS767 : DEHA2B04334g
orf19.1877	-	27.9714	22.5553	0.80637	Ortholog(s) have cytoplasm, nucleus localization
orf19.4312	-	53.7983	43.4106	0.806914	Ortholog(s) have TBP-class protein binding, transcription cofactor activity
orf19.1401	EAP1	39.0194	31.54	0.808316	GPI-anchored cell wall adhesin
orf19.1440.2	-	15.5762	12.6213	0.810294	Ortholog of C. dubliniensis CD36 : Cd36_62310
orf19.4958	ECM25	13.5004	10.9521	0.811243	Non-essential protein involved in cell morphogenesis
orf19.490	NAT5	220.18	178.734	0.811763	Subunit of the N-terminal acetyltransferase NatA
orf19.2862	RIB1	162.142	131.842	0.813127	Putative GTP cyclohydrolase II
orf19.4488	-	121.861	99.0934	0.813167	Predicted ortholog of S. cerevisiae Swi3, subunit of the SWI/SNF chromatin remodeling complex
orf19.2169	-	0.174064	0.141785	0.814557	Ortholog of C. parapsilosis CDC317 : CPAR2_805720, C. dubliniensis CD36 : Cd36_22330, Lodderomyces elongisporus NRLL YB-4239 : LELG_02628 and Candida orthopsilosis Co 90-125 : CORT_0C03440
orf19.3417	ACF2	21.279	17.3372	0.814756	Putative endo-1,3-beta-glucanase
orf19.3003.1	RPL6	9931.58	8092.6	0.814835	Ortholog of S. cerevisiae ribosomal subunit, Rpl6B
orf19.5827	BUB2	22.2497	18.1568	0.816047	Ortholog(s) have GTPase activator activity, role in mitotic spindle orientation checkpoint, negative regulation of septation initiation signaling cascade and cytosol, mitotic spindle pole body, nucleus localization
orf19.6937	PTR22	663.697	542.122	0.816822	Oligopeptide transporter involved in uptake of di-/tripeptides
orf19.670.2	-	1133.46	926.105	0.81706	Protein of unknown function
orf19.2005	REG1	131.09	107.444	0.81962	Putative protein phosphatase regulatory subunit
orf19.1080	-	2.05399	1.68481	0.820262	Ortholog of C. dubliniensis CD36 : Cd36_64900, C. parapsilosis CDC317 : CPAR2_600390, Pichia stipitis Pignal : PICST_30726 and Candida guilliermondii ATCC 6260 : PGUG_04023
orf19.3563	-	20.612	16.9423	0.821963	Ortholog of C. dubliniensis CD36 : Cd36_19810, C. parapsilosis CDC317 : CPAR2_206450, Candida tenuis NRRL Y-1498 : CANTEDRAFT_113905 and Debaryomyces hansenii CBS767 : DEHA2C05566g
orf19.132	-	101.11	83.2087	0.822952	Ortholog(s) have role in histone deacetylation, negative regulation of chromatin silencing at telomere, negative regulation of meiosis, positive regulation of stress-activated MAPK cascade
orf19.3826	-	172.187	141.757	0.823274	Predicted transmembrane protein with a role in cell wall polymer composition
orf19.5438	-	106.293	87.5292	0.823471	Putative ubiquitin-protein ligase
orf19.4851	TFA1	129.957	107.152	0.824519	Protein with polyglutamate motifs and abundant Ser/Thr residues
orf19.1288	FOX2	22.0889	18.2178	0.824749	3-hydroxyacyl-CoA epimerase
orf19.2501	FLC1	41.1543	33.9688	0.825401	Protein involved in heme uptake
orf19.1630	-	200.643	165.628	0.825486	Ortholog(s) have cytoplasm localization
orf19.2393	-	153.221	126.547	0.825912	Putative transcription factor with zinc finger DNA-binding motif
orf19.5406	-	145.634	120.312	0.826126	Predicted plasma membrane associated protein phosphatase
orf19.2068	-	54.1767	44.8402	0.827666	Ortholog of C. dubliniensis CD36 : Cd36_15550, C. parapsilosis CDC317 : CPAR2_213190, Candida tenuis NRRL Y-1498 : CANTEDRAFT_119026 and Debaryomyces hansenii CBS767 : DEHA2G08514g
orf19.6081	PHR2	506.493	420.514	0.830246	Glycosidase
orf19.559	FGR14	34.0447	28.2911	0.830999	Protein encoded in retrotransposon Zorro3 with similarity to retroviral endonuclease-reverse transcriptase proteins
orf19.1032	SKO1	89.538	74.5077	0.832135	bZIP transcription factor
orf19.1764	-	129.349	107.853	0.833814	Protein of unknown function
orf19.5960	NCE102	653.497	545.281	0.834405	Non classical protein export protein
orf19.2529.1	-	9259.8	7729.66	0.834755	Protein of unknown function
orf19.5384	CHS8	86.9663	72.6394	0.835259	Chitin synthase required for synthesis of long-chitin fibrils
orf19.4688	DAG7	152.031	127.234	0.836895	Secretory protein
orf19.660	-	30.9253	25.8843	0.836994	Protein of unknown function
orf19.5058	SMI1	323.168	271.26	0.839378	Cell wall biosynthesis protein
orf19.6760	MDS3	25.6928	21.6517	0.842715	TOR signaling pathway component
orf19.1747	KIP2	25.9893	21.907	0.842924	Putative kinesin-related motor protein involved in mitotic spindle positioning
orf19.6514	CUP9	896.686	756.528	0.843693	Transcription factor
orf19.769	IFE1	6.23729	5.26438	0.844017	Putative medium-chain alcohol dehydrogenase
orf19.610	EFG1	312.383	263.728	0.844246	bHLH transcription factor
orf19.746	-	38.0174	32.1093	0.844595	Has domain(s) with predicted role in protein transport
orf19.4988	-	20.7097	17.5736	0.848569	S. cerevisiae ortholog Sae2 is an endonuclease that processes hairpin DNA structures with the MRX complex, involved in meiotic and mitotic double-strand break repair
orf19.7341	-	155.103	131.654	0.848817	Protein of unknown function
orf19.1621	GPA2	92.9677	78.926	0.848962	G-protein alpha subunit
orf19.4824	-	160.216	136.023	0.848998	Planktonic growth-induced gene
orf19.7341.1	-	45.5762	38.6992	0.84911	Protein of unknown function
orf19.1678	-	253.124	214.992	0.849354	Protein of unknown function
orf19.4866	CPP1	51.0329	43.363	0.849707	VH1 family MAPK phosphatase
orf19.7030	SSR1	221.954	188.844	0.850825	Beta-glucan associated ser/thr rich cell-wall protein with a role in cell wall structure
orf19.6458.1	-	90.1199	76.7292	0.851412	Ortholog(s) have U6 snRNA binding activity and role in cytoplasmic mRNA processing body assembly, mRNA splicing, via spliceosome
orf19.4823	LIP6	16.9864	14.4854	0.852765	Secreted lipase, member of family of lipase genes expressed differentially in response to carbon source and during infection
orf19.1663	MNT2	60.1145	51.2843	0.85311	Alpha-1,2-mannosyl transferase
orf19.5180	PRX1	83.6493	71.3864	0.853401	Thioredoxin peroxidase
orf19.4446	-	78.3883	66.9438	0.854002	Protein similar to ammomium permeases that is probably inactive, as a mep2 mep3 double homozygous null mutation abolishes cellular ammomium permease activity
orf19.7017	YOX1	89.266	76.2572	0.854269	Putative homeodomain-containing transcription factor
orf19.4871	ERO1	389.764	333.362	0.855292	Ortholog of S. cerevisiae Ero1
orf19.1675	-	73.4634	62.8655	0.855739	Ortholog(s) have role in positive regulation of catalytic activity
orf19.7127.1	-	73.8852	63.233	0.855828	Putative protein of unknown function, transcript is upregulated in an RHE model of oral candidiasis
orf19.6658	-	43.1395	36.9406	0.856306	Stationary phase enriched protein
orf19.4720	CTR2	168.218	144.109	0.85668	Putative low-affinity copper transporter of the vacuolar membrane
orf19.4372	-	29.8701	25.6159	0.857577	Predicted transmembrane transporter
orf19.7313	SSU1	11.4643	9.83464	0.857849	Protein similar to S. cerevisiae Ssu1 sulfite transport protein
orf19.3554	AAT1	221.116	189.998	0.859268	Aspartate aminotransferase
orf19.933	-	306.786	264.437	0.861959	Ortholog(s) have protein homodimerization activity, ubiquitin-protein ligase activity and role in UV-damage excision repair, free ubiquitin chain polymerization, postreplication repair, protein K63-linked ubiquitination
orf19.2332	-	0.458798	0.395861	0.862822	Ortholog of C. parapsilosis CDC317 : CPAR2_210560, C. dubliniensis CD36 : Cd36_10180, Candida orthopsilosis Co 90-125 : CORT_0A09890 and Candida tropicalis MYA-3404 : CTRG_04072
orf19.3914	-	130.176	112.354	0.863093	Has domain(s) with predicted translation initiation factor activity, role in translational initiation and cytoplasm localization
orf19.5032	SIM1	569.006	492.639	0.865789	Adhesin-like protein
orf19.7148	TPO2	8.99103	7.80033	0.867568	Putative polyamine transport protein
orf19.1133	MSB1	43.4099	37.7095	0.868684	Putative regulator of transcription
orf19.6117	-	138.744	120.593	0.869176	S. pombe ortholog SPAC5D6.04 is a predicted auxin family transmembrane transporter
orf19.2431	-	5.52361	4.80303	0.869545	Dubious open reading frame, only conserved in Candida dubliniensis
orf19.3700	TOM70	85.1313	74.198	0.871571	Ortholog(s) have mitochondrion targeting sequence binding, protein channel activity and role in protein import into mitochondrial inner membrane, protein import into mitochondrial matrix
orf19.6294	MYO1	12.3265	10.7585	0.872794	Component of actomyosin ring at neck of newly-emerged bud
orf19.607	-	22.0837	19.294	0.873676	Protein involved in transcription-coupled nucleotide excision repair of UV-induced DNA lesions
orf19.4800	RIM20	29.0247	25.4465	0.876719	Protein involved in the pH response pathway
orf19.2341	HNT1	262.823	230.525	0.877111	Protein with similarity to protein kinase C inhibitor-I
orf19.5437	RHR2	3069.49	2693.31	0.877445	Glycerol 3-phosphatase
orf19.866	RAD32	202.549	177.863	0.878123	Protein similar to S. cerevisiae protein with role in nucleotide excision repair
orf19.3153	MSS4	103.561	90.9936	0.878647	Phosphatidylinositol-4-phosphate 5-kinase
orf19.6188	-	117.394	103.235	0.879389	Putative adhesin-like protein
orf19.4882	-	141.63	124.607	0.879807	TFIIE small subunit
orf19.3428	-	60.8769	53.6067	0.880575	Protein of unknown function
orf19.2278	-	159.808	140.74	0.880682	Putative 20S proteasome assembly protein
orf19.1989	DCW1	232.671	204.988	0.881021	Protein with predicted GPI modification
orf19.6029	ROT1	28.7232	25.3058	0.881023	Similar to S. cerevisiae Rot1p, which is involved in cell wall 1,6-beta-glucan biosynthesis
orf19.4649	ZCF27	23.1015	20.3772	0.882073	Putative Zn(II)2Cys6 transcription factor
orf19.1289	SCT1	70.8082	62.7156	0.885711	Putative glycerol-3-phosphate O-acyltransferase
orf19.4769	IPT1	25.9894	23.0498	0.886892	Inositol phosphoryl transferase
orf19.6623	-	252.701	224.425	0.888105	Ortholog(s) have RNA polymerase II core binding activity, role in regulation of transcription by chromatin organization, transcription elongation from RNA polymerase II promoter and transcription elongation factor complex localization
orf19.986	GLY1	605.124	537.736	0.888638	L-threonine aldolase
orf19.7571	UBC4	1328.07	1181.7	0.889787	Ortholog(s) have ubiquitin binding activity
orf19.867	-	76.5536	68.1277	0.889935	Ortholog(s) have superoxide-generating NADPH oxidase activity, role in apoptotic process, regulation of actin cytoskeleton organization and perinuclear endoplasmic reticulum, ribosome localization
orf19.831	-	43.9705	39.1739	0.890913	Ortholog of C. dubliniensis CD36 : Cd36_18570, C. parapsilosis CDC317 : CPAR2_211360, Candida tenuis NRRL Y-1498 : CANTEDRAFT_115359 and Debaryomyces hansenii CBS767 : DEHA2D06886g
orf19.6824	TRY6	1.82811	1.63129	0.892337	Helix-loop-helix transcription factor
orf19.5068	IRE1	31.7338	28.3226	0.892506	Putative protein kinase
orf19.4546	HOL4	45.2134	40.3666	0.892802	Putative ion transporter
orf19.6191	TLO8	23.325	20.8285	0.892969	Member of a family of telomere-proximal genes of unknown function
orf19.2391	-	59.8116	53.525	0.894893	Putative protein of unknown function
orf19.1584	-	29.735	26.6466	0.896136	Predicted MFS membrane transporter
orf19.5735	CDC50	101.77	91.3681	0.89779	Putative endosomal protein
orf19.1415	FRE10	21.4725	19.2796	0.897874	Major cell-surface ferric reductase under low-iron conditions
orf19.6396	-	113.379	101.871	0.8985	Putative patatin-like phospholipase
orf19.5654	STE24	221.413	198.944	0.89852	Prenyl-dependent protease
orf19.1636	STE50	45.4053	40.8153	0.89891	Protein with sterile alpha motif (SAM) and Ras-associated domain (RAD)
orf19.338	-	107.579	96.7683	0.899509	Putative glycoside hydrolase
orf19.4853	HCM1	20.746	18.6804	0.900434	Protein with forkhead domain
orf19.4956	RPN1	128.504	115.744	0.900703	Putative 19S regulatory particle of the 26S proteasome
orf19.1028	ELA1	7.58205	6.83695	0.901728	Elongin A
orf19.1279	CDS1	94.559	85.3004	0.902087	Protein similar to S. cerevisiae Cds1p
orf19.3406	-	65.8716	59.4521	0.902545	Predicted chloride transporter
orf19.7400	ALS7	6.65135	6.00412	0.902692	ALS family protein
orf19.5117	OLE1	3484.37	3145.54	0.902757	Fatty acid desaturase, essential protein involved in oleic acid synthesis
orf19.1830	-	15.5051	14.029	0.904799	Protein of unknown function
orf19.3207	CCN1	28.5717	25.8535	0.904864	G1 cyclin
orf19.6982	-	20.1177	18.2182	0.905581	Ortholog(s) have ribosome binding activity and mitochondrion localization
orf19.2268	RCK2	263.349	238.514	0.905695	Predicted MAP kinase-activated protein kinase, similar to S. cerevisiae serine/threonine protein kinase Rck2p
orf19.3997	ADH1	16857	15281.9	0.906561	Alcohol dehydrogenase
orf19.387	GCR3	67.4279	61.1352	0.906675	Functional homolog of S. cerevisiae Gcr3, which acts in regulation of glycolytic genes
orf19.2684	-	32.8301	29.7913	0.907439	Protein of unknown function
orf19.772.1	-	111.563	101.305	0.908052	Ortholog of C. parapsilosis CDC317 : CPAR2_105440, Lodderomyces elongisporus NRLL YB-4239 : LELG_01504, Pichia stipitis Pignal : psti_CGOB_00118 and Candida orthopsilosis Co 90-125 : CORT_0B06660
orf19.1814	STT4	17.6527	16.0418	0.908745	Putative phosphatidylinositol-4-kinase
orf19.4374	PRP42	28.0525	25.5225	0.909812	Putative component of the U1 snRNP, involved in splicing
orf19.4672	-	1.73178	1.57601	0.910052	Ortholog of Candida albicans WO-1 : CAWG_03665
orf19.744	GDB1	37.7678	34.3863	0.910466	Putative glycogen debranching enzyme
orf19.4449	CCS1	296.852	270.585	0.911515	Copper chaperone involved in activation and protection of superoxide dismutase Sod1p
orf19.4731	-	59.0701	53.8944	0.91238	Ortholog(s) have role in CVT pathway, intra-Golgi vesicle-mediated transport and Golgi transport complex localization
orf19.7592	FAA4	267.636	244.334	0.912934	Predicted acyl CoA synthase
orf19.6064	-	42.2543	38.64	0.914463	Ortholog(s) have phosphatidylinositol binding, ubiquitin binding activity
orf19.5204	-	13.9704	12.7831	0.915013	Ortholog(s) have role in cellular response to methylmercury and cytoplasm, nucleus localization
orf19.7152	-	488.77	447.829	0.916237	Protein similar to Aspergillus CYSK O-acetylserine sulfhydrylase, suggesting that C. albicans uses an O-acetyl-serine (OAS) pathway of sulfur assimilation
orf19.4544	-	65.6201	60.2587	0.918296	Ortholog of C. dubliniensis CD36 : Cd36_01640, C. parapsilosis CDC317 : CPAR2_106830, Candida tenuis NRRL Y-1498 : cten_CGOB_00039 and Debaryomyces hansenii CBS767 : DEHA2B06578g
orf19.5134	-	23.6044	21.6848	0.918676	Ortholog of C. parapsilosis CDC317 : CPAR2_704140, C. dubliniensis CD36 : Cd36_72870, Lodderomyces elongisporus NRLL YB-4239 : LELG_05208 and Candida orthopsilosis Co 90-125 : CORT_0G04320
orf19.2690	-	48.8699	44.9186	0.919147	Putative mitochondrial GTPase
orf19.791	RIM11	143.837	132.321	0.919937	Ortholog of S. cerevisiae Rim11
orf19.2302	-	38.6202	35.5432	0.920327	Ortholog(s) have enzyme regulator activity, role in cellular calcium ion homeostasis and integral to endoplasmic reticulum membrane localization
orf19.6734	TCC1	129.756	119.96	0.924504	Putative transcription factor/corepressor
orf19.3840	-	27.2956	25.253	0.925167	Putative serine/threonine kinase similar to S. cerevisiae Sak1
orf19.1618	GFA1	162.364	150.237	0.92531	Glucosamine-6-phosphate synthase, homotetrameric enzyme of chitin/hexosamine biosynthesis
orf19.6852	-	45.0848	41.7553	0.92615	Ortholog of Rmd6 involved in S. cerevisiae sporulation
orf19.1240	-	13.249	12.2837	0.927142	Ortholog of S. cerevisiae : YPR117W, C. glabrata CBS138 : CAGL0D04510g, C. dubliniensis CD36 : Cd36_45200, C. parapsilosis CDC317 : CPAR2_500480 and Candida tenuis NRRL Y-1498 : CANTEDRAFT_120679
orf19.53	-	52.7435	48.9216	0.927538	Ortholog(s) have role in generation of catalytic spliceosome for first transesterification step, mRNA cis splicing, via spliceosome and commitment complex, cytosol localization
orf19.4088	GLO2	100.149	92.937	0.927987	Ortholog(s) have hydroxyacylglutathione hydrolase activity, role in cellular carbohydrate metabolic process, methylglyoxal catabolic process to D-lactate and cytosol, mitochondrion, nucleus localization
orf19.2003	HNM1	41.4408	38.513	0.92935	Putative choline/ethanolamine transporter
orf19.6082	-	706.557	656.791	0.929565	Ortholog(s) have unfolded protein binding activity, role in protein folding, protein localization to cell surface and integral to endoplasmic reticulum membrane, mitochondrial outer membrane localization
orf19.932	-	17.0818	15.8895	0.930201	Putative aminophospholipid translocase (flippase)
orf19.4726	-	122.42	113.98	0.931057	Ortholog(s) have calcium ion binding, enzyme activator activity
orf19.2927	MNN11	20.9441	19.5137	0.931704	Ortholog(s) have alpha-1,2-galactosyltransferase activity, alpha-1,6-mannosyltransferase activity
orf19.5902	RAS2	4.89606	4.56385	0.932147	Protein similar to S. cerevisiae Ras2
orf19.1698	-	51.6647	48.1739	0.932434	Ortholog(s) have phosphatidate phosphatase activity, role in actin cytoskeleton organization, cellular lipid metabolic process and actin cortical patch localization
orf19.7234	-	185.367	173.178	0.934244	Putative RSC chromatin remodeling complex component
orf19.745	VAC8	116.751	109.214	0.935444	Protein involved in vacuolar inheritance
orf19.3278	GSY1	644.09	603.083	0.936333	UDP glucose/starch glucosyltransferase
orf19.4121	-	1.81423	1.70109	0.937637	Predicted thioesterase/thiol ester dehydrase-isomerase
orf19.1797	-	32.0875	30.0904	0.937761	D-arabinose 5-phosphate isomerase
orf19.908	FEN12	127.007	119.156	0.938185	Putative protein with a predicted role in the elongation of fatty acids
orf19.542	HXK2	4917.8	4626.05	0.940675	Hexokinase II
orf19.5335	SGS1	40.5239	38.135	0.94105	RecQ-related DNA helicase
orf19.2175	-	173.927	163.805	0.941803	Putative mitochondrial cell death effector
orf19.5518	-	122.835	115.81	0.942809	Protein of unknown function
orf19.886	PAN1	140.384	132.389	0.943049	Essential protein involved in endocytosis and polarized growth
orf19.3188	TAC1	12.8274	12.1125	0.944268	Zn(2)-Cys(6) transcriptional activator of drug-responsive genes (CDR1 and CDR2)
orf19.5136	-	177.148	167.351	0.944696	Putative pyridoxamine 5'-phosphate oxidase
orf19.6607	-	145.701	137.663	0.944832	Ortholog(s) have role in mitochondrial respiratory chain complex I assembly and mitochondrial membrane localization
orf19.2331	ADA2	29.8337	28.1913	0.944948	Zinc finger and homeodomain transcriptional coactivator
orf19.5148	CYR1	41.1989	38.9874	0.946321	Class III adenylyl cyclase
orf19.6400	-	75.9189	71.8976	0.947032	Ortholog(s) have role in inositol metabolic process and cytosol, nuclear envelope localization
orf19.6816	-	151.047	143.099	0.947381	Putative xylose and arabinose reductase
orf19.3885	-	0.268251	0.254235	0.94775	Has domain(s) with predicted N-acetyltransferase activity
orf19.2726	-	26.9201	25.5472	0.949001	Putative plasma membrane protein
orf19.3420	-	1.96517	1.86662	0.949852	Protein of unknown function
orf19.5537	WSC2	110.838	105.445	0.951343	Putative cell wall integrity and stress response protein
orf19.4993	SEC18	49.2906	46.9288	0.952084	Functional homolog of S. cerevisiae Sec18p, which acts in protein transport
orf19.6763	SLK19	203.903	194.244	0.952629	Alkaline-induced protein of plasma membrane
orf19.3414	SUR7	774.827	738.425	0.953019	Protein required for normal cell wall, plasma membrane, cytoskeletal organization, endocytosis
orf19.4118	CNT	155.454	148.22	0.953465	CNT family H(+)/nucleoside symporter
orf19.6285	GLC7	418.767	399.603	0.954237	Putative catalytic subunit of type 1 serine/threonine protein phosphatase
orf19.158	-	46.4622	44.3675	0.954916	Ortholog of S. cerevisiae Apd1
orf19.7021	GPH1	260.845	249.442	0.956284	Putative glycogen phosphorylase
orf19.250	SLC1	139.311	133.285	0.956744	Putative fatty acyltransferase
orf19.5952	-	9.5987	9.1932	0.957755	Protein of unknown function
orf19.3353	-	111.129	106.462	0.958004	Protein similar to a mitochondrial complex I intermediate-associated protein
orf19.4991	MPT5	21.4129	20.5306	0.958796	Putative RNA-binding protein
orf19.5138	IFA21	5.48507	5.27399	0.961517	IPF family A protein
orf19.3256	SLN1	24.0781	23.1603	0.961882	Histidine kinase involved in a two-component signaling pathway that regulates cell wall biosynthesis
orf19.6163	CSE4	149.023	143.496	0.962912	Centromeric histone H3 variant
orf19.1468	CDC55	111.383	107.262	0.963002	Ortholog(s) have protein phosphatase type 2A regulator activity, protein serine/threonine phosphatase activity
orf19.5021	PDX1	385.49	371.707	0.964246	Pyruvate dehydrogenase complex protein X
orf19.7326	-	39.6847	38.2829	0.964677	Ortholog(s) have protein-lysine N-methyltransferase activity, role in peptidyl-lysine dimethylation and cytoplasm, nucleus localization
orf19.243	OXR1	39.4701	38.1345	0.966162	Ortholog(s) have role in cellular response to oxidative stress and cytosol, mitochondrion, nucleus localization
orf19.5698	-	361.572	349.876	0.967652	Putative mitochondrial ribosomal protein of the large subunit
orf19.400	GCF1	385.894	374.274	0.969888	HMG box mitochondrial protein
orf19.1052	-	1238.99	1204.83	0.972429	Predicted histone H2B
orf19.2093	RFA1	188.254	183.343	0.973913	Putative DNA replication factor A
orf19.207	PGA55	8.97351	8.75147	0.975256	GPI-anchored adhesin-like protein
orf19.2574	-	47.6212	46.503	0.976519	Ortholog(s) have Golgi apparatus localization
orf19.1232	VRG4	74.6164	72.934	0.977453	GDP-mannose transporter
orf19.1490	MSB2	55.5809	54.5065	0.98067	Mucin family adhesin-like protein
orf19.3599	TIF4631	292.112	286.543	0.980935	Putative translation initiation factor eIF4G
orf19.4997	KIS2	61.2931	60.1511	0.981368	Scaffold protein of Snf1p complex
orf19.7089	PMR1	72.8471	71.4935	0.981419	Putative secretory pathway P-type Ca2+/Mn2+-ATPase
orf19.4748	-	4.23351	4.1557	0.98162	Putative U2B'' component of the U2 snRNP, involved in splicing
orf19.5676	-	72.5	71.204	0.982124	Ortholog(s) have cytosol, nucleus localization
orf19.5677	DUR4	12.6035	12.3863	0.982767	Putative urea permease
orf19.5771	PBP2	240.787	236.961	0.98411	Putative RNA binding protein
orf19.1224	FRP3	177.945	175.122	0.984136	Putative ammonium transporter
orf19.6478	YCF1	17.9107	17.6401	0.984892	Putative glutathione S-conjugate transporter
orf19.2736	HFL2	114.927	113.239	0.985312	HAP5-like
orf19.7421	CYP5	697.603	689.478	0.988353	Putative peptidyl-prolyl cis-trans isomerase
orf19.1658	-	211.845	209.678	0.989771	Ortholog(s) have cell cortex, cellular bud neck, cellular bud tip, mating projection tip localization
orf19.6738	VAN1	158.137	156.547	0.989945	Member of Mnn9 family of mannosyltransferases
orf19.5137.1	HHO1	568.743	563.638	0.991024	Putative histone H1
orf19.2606	HDA1	68.6041	67.9969	0.991149	Histone deacetylase
orf19.2724	-	61.2444	60.7248	0.991516	Protein of unknown function
orf19.606	-	48.7188	48.3185	0.991783	Protein of unknown function
orf19.474	-	42.8682	42.5486	0.992545	Ortholog(s) have role in mRNA export from nucleus, nuclear envelope organization, protein export from nucleus and endoplasmic reticulum, nuclear envelope localization
orf19.1441	-	43.2485	42.9652	0.993449	Ortholog of C. dubliniensis CD36 : Cd36_16230, C. parapsilosis CDC317 : CPAR2_213950, Candida tenuis NRRL Y-1498 : CANTEDRAFT_112720 and Debaryomyces hansenii CBS767 : DEHA2A01848g
orf19.3133	GUT2	263.863	262.174	0.993599	Glycerol-3-phosphate dehydrogenase
orf19.2397.3	-	35.729	35.5116	0.993915	Putative aminotransferase
orf19.4987	NUP49	117.144	116.604	0.99539	Nuclear pore protein
orf19.1836	APN2	15.607	15.5388	0.99563	Putative class II abasic (AP) endonuclease
orf19.581	-	127.676	127.302	0.997071	Putative RNA-binding protein
orf19.1239	-	0.0571028	0.0569394	0.997138	Secreted protein
orf19.7179	-	68.6022	68.4134	0.997248	Ortholog(s) have role in intracellular sequestering of iron ion, iron-sulfur cluster assembly, protein maturation and mitochondrial matrix localization
orf19.52	-	123.804	123.602	0.998368	Ortholog(s) have role in cellular iron ion homeostasis and mitochondrion localization
orf19.216	-	36.7807	36.7518	0.999214	Protein with a metallo-dependent phosphatase domain
orf19.1763	IFR1	3.56991	3.57378	1.00108	Predicted oxidoreductase/dehydrogenase
orf19.2964	-	84.7086	84.9236	1.00254	Ortholog(s) have DNA translocase activity
orf19.3845	FGR3	26.9914	27.0776	1.00319	Protein lacking an ortholog in S. cerevisiae
orf19.7193	-	149.696	150.433	1.00492	Specificity factor required for ubiquitination
orf19.3171	ACH1	231.661	232.813	1.00497	Acetyl-coA hydrolase
orf19.6196	-	18.8906	18.987	1.0051	Component of the SWI/SNF and RSC chromatin remodeling complexes
orf19.3897	-	1.40419	1.41149	1.0052	Protein of unknown function
orf19.2766	-	0.243069	0.244478	1.0058	Dubious open reading frame
orf19.3415	PTK2	54.7015	55.0458	1.00629	Putative protein kinase of polyamine import
orf19.4931	-	109.047	109.791	1.00682	Putative tRNA-Cys synthetase
orf19.7018	RPS18	9501.34	9566.29	1.00684	Predicted ribosomal protein
orf19.6594	PLB3	68.888	69.3692	1.00699	GPI-anchored cell surface phospholipase B
orf19.5770	OPT8	22.8282	23.0048	1.00774	Oligopeptide transporter
orf19.7483	CRM1	45.8618	46.224	1.0079	Functional homolog of S. cerevisiae Crm1, which acts in protein nuclear export
orf19.7279.1	-	2.88541	2.90983	1.00846	Protein of unknown function
orf19.3441	FRP6	110.804	112.076	1.01148	Putative ammonia transport protein
orf19.4632	RPL20B	2888.55	2922.24	1.01166	Ribosomal protein L20
orf19.2580	HST2	18.5707	18.7954	1.0121	Putative histone deacetylase
orf19.2994	RPL13	8796.73	8945.27	1.01689	Putative ribosomal subunit
orf19.6555	-	19.1173	19.4676	1.01832	Ortholog(s) have zinc ion binding activity, role in protein import into mitochondrial intermembrane space and cytosol, mitochondrial intermembrane space, nucleus localization
orf19.3496	CHC1	81.9793	83.6906	1.02087	Clathrin heavy chain
orf19.2231	-	36.0147	36.7931	1.02161	Protein of unknown function
orf19.7456	-	8.95441	9.15239	1.02211	Protein of unknown function
orf19.2023	HGT7	6108.98	6245.68	1.02238	Putative MFS glucose transporter
orf19.1168	ZCF3	268.252	274.493	1.02327	Zn(II)2Cys6 domain transcription factor
orf19.1406	-	16.9455	17.3556	1.0242	Ortholog(s) have DNA-directed DNA polymerase activity, role in error-free translesion synthesis, error-prone translesion synthesis and mitochondrion, nuclear chromatin, zeta DNA polymerase complex localization
orf19.3895	CHT2	1705.34	1747.3	1.02461	GPI-linked chitinase
orf19.4901	-	5.2604	5.39766	1.02609	Predicted methyltransferase
orf19.2622	YPT31	204.434	209.842	1.02645	Protein required for resistance to toxic ergosterol analog
orf19.5536	-	1.29027	1.32568	1.02744	Has domain(s) with predicted carbon-nitrogen ligase activity, with glutamine as amido-N-donor, hydrolase activity, acting on carbon-nitrogen (but not peptide) bonds, in linear amides activity
orf19.6782	BMT1	34.9523	35.9233	1.02778	Beta-mannosyltransferase, required for addition of the 1st beta-mannose residue to acid-stable fraction of cell wall phosphopeptidomannan
orf19.5466	RPS24	11460.3	11788	1.02859	Predicted ribosomal protein
orf19.6375	RPS20	9489.19	9774.16	1.03003	Putative ribosomal protein
orf19.6007	-	69.9896	72.1694	1.03114	Predicted fatty acid acyl transferase-related protein domain
orf19.4502	-	34.3916	35.4654	1.03122	Ortholog(s) have ATPase activity, DNA binding, TBP-class protein binding activity
orf19.6639	-	121.713	125.522	1.03129	Ortholog of S. cerevisiae Mdm36
orf19.6190	SRB1	2105.72	2173	1.03195	Essential GDP-mannose pyrophosphorylase
orf19.6264	-	78.0279	80.6342	1.0334	Ortholog of C. dubliniensis CD36 : Cd36_06080, C. parapsilosis CDC317 : CPAR2_803360, Candida tenuis NRRL Y-1498 : CANTEDRAFT_112428 and Debaryomyces hansenii CBS767 : DEHA2G15532g
orf19.150	TIM17	262.252	271.123	1.03383	Predicted component of the Translocase of the Inner Mitochondrial membrane (TIM23 complex), involved in protein import into mitochondria
orf19.3311	IFD3	18.9416	19.6004	1.03478	Putative aldo/keto reductase
orf19.2582	-	44.9025	46.4673	1.03485	Ortholog(s) have role in cytoplasmic translation, ribosome-associated ubiquitin-dependent protein catabolic process and RQC complex, cytosol, cytosolic large ribosomal subunit localization
orf19.3793	-	41.6746	43.1614	1.03568	Protein of unknown function
orf19.5943.1	-	3679.82	3812.11	1.03595	Protein of unknown function
orf19.4679	AGP2	92.2515	95.643	1.03676	Amino acid permease
orf19.2315	-	53.2618	55.2301	1.03696	Putative transcription factor with bZIP DNA-binding motif
orf19.1720	-	4.3745	4.53639	1.03701	Ortholog(s) have role in mitotic recombination
orf19.4623.3	NHP6A	2038.19	2113.62	1.03701	Putative non-histone chromatin component
orf19.695	RGS2	3.45141	3.58111	1.03758	Protein of RGS superfamily
orf19.3854	-	107.562	111.745	1.03889	Ortholog of S. cerevisiae Sat4
orf19.3482	-	38.9413	40.463	1.03908	Ortholog(s) have NAD+ diphosphatase activity, role in NADH metabolic process and cytosol, nucleus, peroxisome localization
orf19.2965.1	-	290.871	302.264	1.03917	Protein of unknown function
orf19.4090.1	-	61.411	63.8475	1.03968	Ortholog(s) have role in vacuolar proton-transporting V-type ATPase complex assembly and endoplasmic reticulum membrane localization
orf19.5999	DYN1	5.4709	5.69906	1.0417	Dynein heavy chain
orf19.3984	-	24.1015	25.1092	1.04181	Protein of unknown function
orf19.3418	-	2.43671	2.5428	1.04354	Ortholog(s) have endoplasmic reticulum, fungal-type vacuole localization
orf19.5722	-	65.6885	68.7109	1.04601	Ortholog(s) have DNA binding activity
orf19.4534	-	75.845	79.4743	1.04785	Putative UBX-domain (ubiquitin-regulatory domain) protein
orf19.1959	-	61.2321	64.2721	1.04965	Ortholog(s) have ubiquitin-specific protease activity, role in protein deubiquitination and cytosol, ribosome localization
orf19.6608	-	102.218	107.548	1.05214	Predicted DDE superfamily endonuclease domain
orf19.7436	AAF1	76.4707	80.5049	1.05275	Possible regulatory protein
orf19.84	CAN3	51.9104	54.6847	1.05344	Predicted amino acid transmembrane transporter
orf19.5264	-	0.251138	0.264746	1.05419	Dubious open reading frame
orf19.6693	-	23.5694	24.8593	1.05473	Ortholog(s) have cytosol, nucleus localization
orf19.4445	-	12.9376	13.6578	1.05567	Protein of unknown function
orf19.6968	-	30.3224	32.0342	1.05645	Protein of unknown function
orf19.6422	SSY5	21.2904	22.5269	1.05808	Ortholog(s) have serine-type endopeptidase activity, role in protein processing, response to amino acid and extrinsic to plasma membrane localization
orf19.469	HST7	59.2179	62.6687	1.05827	MAP kinase kinase involved in mating and hyphal growth signal transduction pathways
orf19.4820	-	38.6804	40.9525	1.05874	Ortholog(s) have mitochondrion localization
orf19.1483	-	28.9972	30.7061	1.05893	Ortholog(s) have copper ion binding activity, role in mitochondrial respiratory chain complex IV assembly and extrinsic to mitochondrial inner membrane, mitochondrial intermembrane space localization
orf19.3765	RAX2	16.2037	17.1748	1.05993	Plasma membrane protein involved in establishment of bud sites and linear direction of hyphal growth
orf19.6038	UGA32	14.8365	15.7399	1.06089	Predicted Zn(II)2Cys6 transcription factor
orf19.6773	ECM29	31.9486	33.8946	1.06091	Putative scaffold protein
orf19.198	ASN1	583.18	619.237	1.06183	Putative asparagine synthetase
orf19.1712	GEA2	18.9038	20.0883	1.06266	Putative ARF GTP/GDP exchange factor
orf19.7203	MRP7	70.2739	74.7514	1.06371	Mitochondrial ribosomal protein of the large subunit
orf19.7325	SCO1	176.06	187.587	1.06547	Putative copper transporter
orf19.2948	SNO1	155.176	165.837	1.0687	Protein with a predicted role in pyridoxine metabolism
orf19.6744	-	22.4196	23.9672	1.06903	Ortholog(s) have role in regulation of mitotic metaphase/anaphase transition and cytosol, nucleus localization
orf19.3825	RCE1	73.6785	78.7929	1.06942	Putative Type II CAAX prenyl protease
orf19.6893	-	82.5177	88.2496	1.06946	Ortholog(s) have role in ER to Golgi vesicle-mediated transport, cellular response to cadmium ion, detoxification of cadmium ion
orf19.1253	PHO4	127.583	136.623	1.07086	bHLH transcription factor of the myc-family
orf19.5105	MED15	81.2555	87.0844	1.07174	RNA polymerase II mediator complex subunit
orf19.5759	SNQ2	27.24	29.2426	1.07352	Protein similar to S. cerevisiae Snq2p transporter
orf19.6805	-	3.93071	4.22103	1.07386	Protein of unknown function
orf19.3156	-	63.7979	68.5519	1.07452	Protein of unknown function
orf19.3689	-	59.2227	63.6614	1.07495	Putative protein similar to 6-phosphofructo-2-kinase/fructose-2,6-bisphosphatase
orf19.7001	YCK2	246.882	265.871	1.07692	Plasma membrane protein similar to S. cerevisiae casein kinase I, Yck2p
orf19.7414	ALS6	10.3746	11.1766	1.0773	ALS family protein
orf19.4081	-	0.748212	0.807269	1.07893	Dubious open reading frame
orf19.1055	CDC3	143.743	155.509	1.08185	Septin
orf19.6367	SSB1	4146.34	4487.24	1.08222	HSP70 family heat shock protein
orf19.5417	DOT5	94.7987	102.939	1.08587	Putative nuclear thiol peroxidase
orf19.900	NSP1	183.601	199.438	1.08626	Essential component of the nuclear pore complex
orf19.4725	SWI6	34.8156	37.8198	1.08629	Putative component of the MBF and SBF transcription complexes involved in G1/S cell-cycle progression
orf19.6680	FGR27	27.2365	29.6111	1.08718	Zn(II)2Cys6 transcription factor
orf19.3059	SUA71	163.421	177.736	1.0876	Transcription factor TFIIB
orf19.5711	-	32.4042	35.273	1.08853	Putative phosphatidylinositol transfer protein
orf19.2182	BLM3	22.3161	24.3367	1.09054	Putative proteasome activator
orf19.4114	FAA2-1	7.4004	8.09728	1.09417	Predicted long chain fatty acid CoA ligase
orf19.7232	IRR1	16.9224	18.5634	1.09697	Putative cohesin complex subunit
orf19.5751	ORM1	123.324	135.628	1.09977	Putative endoplasmic reticulum membrane protein
orf19.1053	-	42.2953	46.6339	1.10258	Ortholog(s) have phosphatidylinositol deacylase activity
orf19.7245	-	36.0513	39.7639	1.10298	Ortholog(s) have tRNA (5-methylaminomethyl-2-thiouridylate)-methyltransferase activity, role in mitochondrial tRNA thio-modification and mitochondrion localization
orf19.1767	-	6.11913	6.75422	1.10379	Ortholog(s) have protein complex scaffold, ubiquitin-specific protease activity, role in histone H3-K4 methylation, histone H3-K79 methylation, histone deubiquitination and DUBm complex, SAGA complex, SLIK (SAGA-like) complex localization
orf19.1139	-	75.1851	83.1695	1.1062	Protein of unknown funtion
orf19.94	-	27.2163	30.1649	1.10834	Protein of unknown function
orf19.6826	SLF1	10.5946	11.7427	1.10837	Putative polysome-associated RNA binding protein
orf19.384	-	66.6986	74.0657	1.11045	Ortholog(s) have Golgi apparatus, cytosol, nucleus localization
orf19.4149.1	-	6011.38	6676.63	1.11067	Protein component of the small (40S) ribosomal subunit
orf19.6548	ISU1	192.505	213.919	1.11124	Protein with similarity to NifU
orf19.4900	MNN12	16.6634	18.5179	1.11129	Predicted alpha-1,3-mannosyltransferase activity with a role in protein glycosylation
orf19.1662	-	84.5239	94.4881	1.11789	Ortholog(s) have structural constituent of ribosome activity and mitochondrial small ribosomal subunit localization
orf19.437	GRS1	290.328	324.595	1.11803	Putative tRNA-Gly synthetase
orf19.916	-	49.3143	55.2276	1.11991	Putative protein involved in apoptosis
orf19.6679	-	19.4134	21.7442	1.12006	Ortholog(s) have cytosol, nucleus localization
orf19.386	SAM4	417.538	467.975	1.1208	Putative S-adenosylmethionine-homocysteine methyltransferase
orf19.1878	MED4	45.6954	51.2795	1.1222	RNA polymerase II core mediator complex subunit
orf19.7363	KRE6	79.4102	89.3618	1.12532	Essential beta-1,6-glucan synthase subunit
orf19.6127	LPD1	850.84	958.087	1.12605	Putative dihydrolipoamide dehydrogenase
orf19.2396	IFR2	270.946	305.405	1.12718	Zinc-binding dehydrogenase
orf19.5964.2	RPL35	1057.88	1199.22	1.13361	Ribosomal protein
orf19.3959	SSD1	80.7068	91.5202	1.13398	Protein with role in resistance to host antimicrobial peptides
orf19.1486	-	190.175	215.768	1.13458	Protein with a life-span regulatory factor domain
orf19.1835	PEA2	43.2689	49.1034	1.13484	Putative coiled-coil polarisome
orf19.721	-	10.4999	11.9286	1.13607	Ortholog(s) have polynucleotide 5'-hydroxyl-kinase activity
orf19.3193	FCR3	39.9916	45.5523	1.13905	bZIP transcription factor
orf19.2887	-	59.8951	68.3027	1.14037	Ortholog in S. cerevisiae is localizedto the bud, mating projection tip, and associates with ribosomes
orf19.3592	JEM1	43.0442	49.1006	1.1407	Functional homolog of S. cerevisiae Jem1p, which acts with Scj1p and Kar2p (BiP) in protein folding and ER-associated degradation of misfolded proteins, and also has a role in karyogamy
orf19.590	-	167.808	191.628	1.14195	Putative thiamine biosynthesis enzyme
orf19.4450	ZCF23	22.8093	26.0981	1.14419	Predicted Zn(II)2Cys6 transcription factor
orf19.6524	TOM40	678.969	776.952	1.14431	Protein involved in mitochondrial protein import
orf19.6350	-	1.03062	1.18175	1.14664	Ortholog of C. dubliniensis CD36 : Cd36_11890 and Candida albicans WO-1 : CAWG_00170
orf19.6037	ASM3	10.7535	12.341	1.14763	Putative secreted acid sphingomyelin phosphodiesterase
orf19.1637	-	63.0302	72.5056	1.15033	Ortholog(s) have cytosol, nucleus localization
orf19.4629	-	6.20867	7.14468	1.15076	Ortholog(s) have ubiquitin-ubiquitin ligase activity, role in mitochondrion inheritance, protein monoubiquitination, protein polyubiquitination and plasma membrane, ubiquitin ligase complex localization
orf19.3149	LSP1	568.247	653.918	1.15076	Eisosome component with a predicted role in endocytosis
orf19.7043	-	0.502852	0.579549	1.15252	Ortholog(s) have endoplasmic reticulum localization
orf19.1960	CLN3	64.9615	74.8713	1.15255	G1 cyclin
orf19.6928	SAP9	125.008	144.266	1.15405	Secreted aspartyl protease
orf19.5006.1	-	318.615	368.69	1.15716	Ortholog(s) have SNAP receptor activity and role in Golgi to plasma membrane transport, cytokinesis, endocytosis, exocytosis, vesicle fusion
orf19.7304	-	53.0076	61.3731	1.15782	Protein of unknown function
orf19.5381	-	68.2742	79.0547	1.1579	Ortholog(s) have mRNA binding activity
orf19.6055	-	39.1139	45.3213	1.1587	Ortholog of C. dubliniensis CD36 : Cd36_00460, C. parapsilosis CDC317 : CPAR2_800010, Candida tenuis NRRL Y-1498 : CANTEDRAFT_125085 and Debaryomyces hansenii CBS767 : DEHA2D09086g
orf19.7489	-	40.3639	46.83	1.1602	Ortholog(s) have Rho GTPase activator activity
orf19.5985	-	194.157	225.716	1.16254	Ortholog(s) have tubulin binding activity, role in response to cold, tubulin complex assembly and nucleus, polysome, prefoldin complex localization
orf19.7323	CBP1	285.056	331.605	1.1633	Corticosteroid binding protein
orf19.2942	DIP5	120.278	139.998	1.16395	Dicarboxylic amino acid permease
orf19.4505	ADH3	4.2422	4.93819	1.16406	Putative NAD-dependent (R,R)-butanediol dehydrogenase
orf19.3215	-	298.618	347.877	1.16496	Putative plasma membrane protein
orf19.6235	-	18.7616	21.9117	1.1679	Protein of unknown function
orf19.1631	ERG6	152.858	179.115	1.17177	Delta(24)-sterol C-methyltransferase, converts zymosterol to fecosterol, ergosterol biosynthesis
orf19.5927	RPS15	6190.52	7270.17	1.1744	Putative ribosomal protein
orf19.1709	-	72.2908	84.9895	1.17566	Sterol carrier domain protein
orf19.6423	-	136.044	160.011	1.17617	Ortholog(s) have fructose-2,6-bisphosphate 2-phosphatase activity, role in glucose metabolic process and cytoplasm localization
orf19.4393	CIT1	330.602	389.422	1.17792	Citrate synthase
orf19.3791	FGR10	6.77424	7.98744	1.17909	Putative asparaginase
orf19.409	-	583.574	688.142	1.17919	Ortholog of S. cerevisiae Aim38/Rcf2, cytochrome c oxidase subunit
orf19.4265	UAP1	50.5461	59.7841	1.18276	UDP-N-acetylglucosamine pyrophosphorylase, catalyzes biosynthesis of UDP-N-acetylglucosamine from UTP and N-acetylglucosamine 1-phosphate
orf19.3331	ABC1	85.8152	101.566	1.18354	Putative ubiquinol-cytochrome-c reductase
orf19.301	PGA18	32.419	38.3753	1.18373	Putative GPI-anchored protein
orf19.5118	SDS24	259.985	307.839	1.18406	Protein similar to S. cerevisiae Sds24 involved in cell separation during budding
orf19.3555	BUD14	31.7159	37.5791	1.18487	Putative SH3-domain-containing protein
orf19.4463	-	0.344934	0.409282	1.18655	Ortholog of Candida albicans WO-1 : CAWG_01004
orf19.4772	SSU81	20.154	23.9369	1.1877	Predicted adaptor protein involved in activation of MAP kinase-dependent signaling pathways
orf19.5956	PIN3	432.53	514.031	1.18843	Putative SH3-domain-containing protein
orf19.215	-	48.9288	58.231	1.19012	Component of a complex containing the Tor2p kinase
orf19.3419	MAE1	175.501	210.028	1.19673	Malic enzyme, mitochondrial
orf19.5559	RAV2	21.6913	25.9641	1.19698	Protein similar to S. cerevisiae Rav2
orf19.1854	HHF22	1556.34	1864	1.19768	Putative histone H4
orf19.1738	UGP1	305.359	366.182	1.19919	UTP-glucose-1-phosphaturidyl transferase
orf19.6736	-	24.4071	29.2866	1.19992	Protein required for mitochondrial ribosome small subunit biogenesis
orf19.2653	-	10.9426	13.1437	1.20115	Protein with a transient receptor potential (TRP) ion channel domain
orf19.920	RMT2	36.8474	44.3157	1.20268	Minor protein arginine methyltransferases (PRMT) involved in methylation of arginine residues
orf19.1051	HTA2	1661.49	1998.32	1.20273	Putative histone H2A
orf19.5034	YBP1	27.1809	32.702	1.20312	Protein involved in response to oxidative stress, binds and stabilizes Cap1p transcription factor in response to H2O2
orf19.5022	-	50.3931	60.6405	1.20335	Ortholog(s) have inorganic cation transmembrane transporter activity and role in cellular cobalt ion homeostasis, cellular manganese ion homeostasis, cobalt ion transport, manganese ion transport
orf19.3206	CCT7	178.477	214.952	1.20437	Cytosolic chaperonin Cct ring complex
orf19.304	-	25.9256	31.2526	1.20547	Putative transporter similar to MDR proteins
orf19.6160	-	231.181	279.128	1.2074	Ortholog(s) have role in eisosome assembly and eisosome, membrane raft, mitochondrion, plasma membrane localization
orf19.1287	-	14.1998	17.1494	1.20772	Protein of unknown function
orf19.7316	-	24.972	30.1821	1.20864	Putative phytanoyl-CoA dioxygenase family protein
orf19.1607	ALR1	44.544	53.8706	1.20938	Putative transporter of divalent cations
orf19.2639	-	120.176	145.75	1.2128	Ortholog(s) have structural constituent of ribosome activity and mitochondrial large ribosomal subunit localization
orf19.3013	CDC12	254.429	308.751	1.21351	Septin
orf19.4931.1	RPL14	3516.2	4268.67	1.214	Ribosomal protein L14
orf19.6141	HGT16	4.81171	5.84293	1.21431	Putative glucose transporter of the major facilitator superfamily
orf19.3328	-	26.1081	31.7534	1.21623	Putative transcription factor
orf19.6604	-	58.1056	70.7927	1.21835	Ortholog of S. cerevisiae Pba1 that is involved in 20S proteasome assembly
orf19.5799	-	60.7028	73.9642	1.21846	Ortholog(s) have cytoplasm localization
orf19.6882.1	-	5709.92	6959.16	1.21878	Ribosomal 60S subunit protein
orf19.5311	-	9.23106	11.2512	1.21884	Ortholog of C. dubliniensis CD36 : Cd36_43850, C. parapsilosis CDC317 : CPAR2_402060, Pichia stipitis Pignal : PICST_68242, Candida tropicalis MYA-3404 : CTRG_00303 and Candida albicans WO-1 : CAWG_03390
orf19.7324	THI13	14.0655	17.1952	1.22251	Thiamin pyrimidine synthase
orf19.6769	-	31.8567	38.9613	1.22302	Ortholog(s) have cytoplasm localization
orf19.1900	-	22.9488	28.0982	1.22439	Ortholog(s) have RNA methyltransferase activity, role in 7-methylguanosine cap hypermethylation, meiosis, nucleologenesis, regulation of telomere maintenance via telomerase and nucleolus localization
orf19.5139	-	38.3182	46.9714	1.22582	Ortholog of C. dubliniensis CD36 : Cd36_72800, Candida tropicalis MYA-3404 : CTRG_05211 and Candida albicans WO-1 : CAWG_05649
orf19.1439	IPK1	17.2771	21.2288	1.22872	Ortholog of S. cerevisiae/S. pombe Ipk1
orf19.3839	SAP10	7.38755	9.09349	1.23092	Secreted aspartyl protease
orf19.6507	-	254.421	313.468	1.23208	Putative curved DNA-binding protein orthologous to S. pombe Cdb4
orf19.3010.1	ECM33	1106.53	1365.54	1.23407	GPI-anchored cell wall protein
orf19.3527	CYT1	838.736	1035.85	1.23501	Cytochrome c1
orf19.5383	PMA1	202.481	250.563	1.23746	Plasma membrane H(+)-ATPase
orf19.2973	-	34.5236	42.864	1.24159	Ortholog(s) have RNA binding, flap-structured DNA binding activity and role in nuclear-transcribed mRNA poly(A) tail shortening, positive regulation of endodeoxyribonuclease activity
orf19.4602	MDH1-1	1071.71	1330.98	1.24192	Predicted malate dehydrogenase precursor
orf19.3255	TEN1	8.50454	10.5892	1.24512	Protein involved in telomere maintenance
orf19.829	SCH9	15.9351	19.8436	1.24528	Protein kinase
orf19.5723	POX1	16.0886	20.0962	1.2491	Predicted acyl-CoA oxidase
orf19.585	-	160.477	201.304	1.25441	Ortholog(s) have structural constituent of ribosome activity and mitochondrial large ribosomal subunit localization
orf19.2960	FRS2	298.26	374.343	1.25509	Putative tRNA-Phe synthetase
orf19.2920	-	232.685	292.103	1.25536	Ortholog(s) have role in ribosome biogenesis and cytosol, ribosome localization
orf19.6924	HTA1	779.522	980.606	1.25796	Histone H2A
orf19.3426	ANB1	4173.63	5254.62	1.259	Translation initiation factor eIF-5A
orf19.1082.1	-	2140.6	2698.75	1.26074	Ortholog(s) have cytochrome-c oxidase activity, role in mitochondrial respiratory chain complex IV assembly and cytosol, mitochondrial intermembrane space, mitochondrial respiratory chain complex IV, nucleus localization
orf19.7349	CHS4	60.8983	76.9082	1.2629	Activator of Chs3p chitin synthase
orf19.18	IMH3	405.951	512.903	1.26346	Inosine monophosphate (IMP) dehydrogenase
orf19.3644	-	41.2812	52.1672	1.2637	Protein of unknown function
orf19.2703	-	52.8671	67.0234	1.26777	Specificity factor required for ubiquitination and sorting of specific cargo proteins at the multivesicular body
orf19.3653	FAT1	44.7623	56.7545	1.26791	Predicted enzyme of sphingolipid biosynthesis
orf19.968	PGA14	1007.3	1277.61	1.26835	Putative GPI-anchored protein
orf19.4818	-	28.5171	36.184	1.26885	Protein of unknown function
orf19.6783	-	32.6716	41.4686	1.26926	Putative geranylgeranyltransferase regulatory component
orf19.6000	CDR1	129.31	164.249	1.2702	Multidrug transporter of ABC superfamily
orf19.3942.1	RPL43A	8305.17	10556.9	1.27112	Putative ribosomal protein, large subunit
orf19.302	-	13.6716	17.3877	1.27181	Ortholog(s) have Rab guanyl-nucleotide exchange factor activity, role in ER to Golgi vesicle-mediated transport and TRAPP complex, cytosol, nucleus localization
orf19.2192	GDH2	130.603	166.404	1.27412	Putative NAD-specific glutamate dehydrogenase
orf19.6146	CLG1	218.719	278.816	1.27477	Putative cyclin-like protein
orf19.4151	SPO1	0.914487	1.17052	1.27997	Protein similar to phospholipase B
orf19.2176	IFM3	12.8238	16.4155	1.28008	Protein with a 2-hydroxyacid dehydrogenase catalytic domain
orf19.3707	YHB1	937.16	1200.29	1.28077	Nitric oxide dioxygenase
orf19.4622	-	394.227	505.029	1.28106	Ortholog(s) have role in telomere maintenance, transcription-coupled nucleotide-excision repair, ubiquitin-dependent protein catabolic process and nucleus localization
orf19.5007	ACT1	1493.12	1913.25	1.28138	Actin
orf19.7534	MIS12	165.901	213.01	1.28396	Mitochondrial C1-tetrahydrofolate synthase precursor
orf19.2929	GSC1	38.7315	49.7905	1.28553	Essential beta-1,3-glucan synthase subunit
orf19.2170	PHM7	108.151	139.356	1.28853	Putative transporter
orf19.5147	LMO1	46.299	59.6633	1.28865	Protein involved together with Dck1p and Rac1p in invasive filamentous growth and cell wall integrity
orf19.6340	-	61.3219	79.0427	1.28898	Ortholog(s) have RNA polymerase I activity, RNA polymerase II activity, RNA polymerase III activity, RNA-directed RNA polymerase activity
orf19.4433	CPH1	15.9973	20.6243	1.28924	Transcription factor
orf19.5166	DBF4	51.0235	65.8556	1.29069	Putative Cdc7p-Dbf4p kinase complex regulatory subunit
orf19.646	GLN1	1102.55	1430.38	1.29734	Putative glutamate synthase
orf19.29	-	23.6906	30.767	1.2987	Ortholog of S. cerevisiae Tah11, a DNA replication licensing factor required for pre-replication complex assembly
orf19.6818	-	19.807	25.7943	1.30228	Ortholog(s) have cytosol, mitochondrion localization
orf19.264	-	21.9845	28.6474	1.30307	Has domain(s) with predicted protein kinase binding activity and role in regulation of cyclin-dependent protein serine/threonine kinase activity
orf19.6906	ASC1	3290.82	4314.37	1.31103	40S ribosomal subunit similar to G-beta subunits
orf19.849	-	0.0820124	0.107687	1.31306	Ortholog(s) have role in protein N-linked glycosylation, protein O-linked glycosylation, response to stress
orf19.2057	-	61.6058	80.9599	1.31416	Ortholog(s) have ATP binding, ATPase activity, metallopeptidase activity, role in protein complex assembly, proteolysis, signal peptide processing and m-AAA complex, mitochondrial inner boundary membrane localization
orf19.1059	HHF1	1463.87	1923.76	1.31416	Putative histone H4
orf19.6237	RAC1	104.129	137.627	1.3217	G-protein of RAC subfamily
orf19.4603	ARL1	106.553	140.837	1.32176	Putative GTPase
orf19.1992	SIR2	3.82838	5.06523	1.32307	Required for wild-type lifespan, asymmetric inheritance of oxidatively damaged proteins, rDNA silencing
orf19.6573	BEM2	24.4323	32.3628	1.32459	Putative Rho1p GTPase activating protein (GAP)
orf19.2329.1	RPS17B	3944.79	5225.91	1.32476	Ribosomal protein 17B
orf19.3642	SUN41	719.432	953.773	1.32573	Cell wall glycosidase
orf19.4681	RAT1	31.4266	41.7512	1.32853	5'-->3' exoribonuclease
orf19.7350	RCT1	977.917	1300.32	1.32968	Fluconazole-induced protein
orf19.2930	-	69.9713	93.0416	1.32971	Predicted translation initiation factor
orf19.4375	-	105.797	140.762	1.33049	Ortholog(s) have S-adenosylmethionine-dependent methyltransferase activity, role in chromatin silencing at rDNA, nicotinamide metabolic process and cytosol localization
orf19.4757	NAR1	30.5581	40.9396	1.33973	Putative cytosolic iron-sulfur (FeS) protein assembly machinery protein
orf19.3261	ATO9	1.58896	2.13107	1.34117	Putative fungal-specific transmembrane protein
orf19.6889	MKK2	108.373	145.506	1.34264	Ortholog of S. cerevisiae Mkk2
orf19.2994.1	RPS16A	4670.19	6273.21	1.34325	Putative 40S ribosomal subunit
orf19.4000	GRF10	32.564	44.0171	1.35171	Putative homeodomain transcription factor
orf19.258	-	0.215197	0.291273	1.35352	Protein of unknown function
orf19.6784	PGA32	15.2059	20.5974	1.35457	Putative GPI-anchored adhesin-like protein
orf19.5843	SRR1	77.6111	105.737	1.3624	Two-component system response regulator
orf19.1721	NCE103	23.7271	32.3521	1.36351	Carbonic anhydrase
orf19.6059	TTR1	641.721	876.415	1.36573	Putative glutaredoxin
orf19.3223	ATP3	521.214	712.191	1.36641	F1-ATP synthase complex subunit
orf19.4724	-	21.6447	29.6264	1.36876	Ortholog(s) have RNA binding activity, role in spliceosomal complex assembly and U2-type prespliceosome localization
orf19.4086	-	34.0451	46.8463	1.37601	Ortholog(s) have cytoplasm localization
orf19.263.1	-	860.087	1188.49	1.38183	Protein of unknown function
orf19.5037	HRQ2	4.20368	5.81761	1.38393	Protein of unknown function
orf19.3681	-	44.9879	62.3646	1.38625	Ortholog(s) have Ran guanyl-nucleotide exchange factor activity, protein transporter activity
orf19.2871	SDH12	479.356	667.482	1.39246	Succinate dehydrogenase
orf19.3127	CZF1	23.658	32.9428	1.39246	Transcription factor
orf19.4451	RIA1	37.4488	52.1523	1.39263	Putative translation elongation factor
orf19.6742	-	36.7442	51.1859	1.39303	Ortholog(s) have CTD phosphatase activity
orf19.1280	SUI1	269.055	375.309	1.39492	Putative translation initiation factor
orf19.4792	-	53.1391	74.1613	1.39561	Protein with a regulator of G-protein signaling domain
orf19.4890	CLA4	25.4462	35.5314	1.39633	Ste20p family Ser/Thr kinase required for wild-type filamentous growth, organ colonization and virulence in mouse systemic infection
orf19.2631	-	19.6791	27.5482	1.39987	Subunit of Elongator complex
orf19.6054	-	25.2808	35.6003	1.4082	Protein with a Bul1 domain
orf19.778	PIL1	899.071	1269.62	1.41215	Eisosome component
orf19.3675	GAL7	74.5919	105.45	1.41369	Putative galactose-1-phoshphate uridyl transferase
orf19.5114.1	-	5480.04	7747.13	1.4137	Ortholog of C. dubliniensis CD36 : Cd36_02630, C. parapsilosis CDC317 : CPAR2_206910, Candida tenuis NRRL Y-1498 : cten_CGOB_00051 and Pichia stipitis Pignal : psti_CGOB_00173
orf19.4003	TIP20	30.6456	43.3299	1.4139	Protein interacting with Sec20p, possibly involved in retrograde transport between the Golgi and the endoplasmic reticulum
orf19.405	VCX1	86.1263	121.824	1.41448	Putative H+/Ca2+ antiporter
orf19.1760	RAS1	247.06	349.712	1.41549	RAS signal transduction GTPase
orf19.5033	-	7.10641	10.0705	1.4171	Ortholog(s) have Atg8 ligase activity, protein tag activity
orf19.7217	RPL4B	2938.13	4166.75	1.41816	Ribosomal protein 4B
orf19.1643	-	118.383	168.411	1.42259	Ortholog(s) have serine-type endopeptidase activity, role in regulation of mitochondrion organization, signal peptide processing and mitochondrial inner membrane localization
orf19.7398.1	TSA1B	0.177676	0.252857	1.42314	Putative peroxidase
orf19.5027	LCB2	95.3317	135.714	1.4236	Putative serine palmitoyltransferase component
orf19.2201	-	70.6088	100.812	1.42775	Ortholog(s) have ribosome binding activity, role in mitochondrial respiratory chain complex III assembly, positive regulation of mitochondrial translation and mitochondrial ribosome localization
orf19.7569	SIK1	278.954	399.403	1.43179	Putative U3 snoRNP protein
orf19.6126	KGD2	301.53	432.059	1.43289	Putative dihydrolipoamide S-succinyltransferase
orf19.700	SEO1	24.3048	34.9392	1.43754	Protein with similarity to permeases
orf19.5928	RPP2B	3168.4	4571.12	1.44272	Conserved acidic ribosomal protein
orf19.4147	GLR1	90.4935	130.724	1.44457	Glutathione reductase
orf19.7481	MDH1	72.9009	105.395	1.44573	Mitochondrial malate dehydrogenase
orf19.5867	WSC1	16.9773	24.6481	1.45183	Putative cell wall component
orf19.3413	FGR37	0.312974	0.455004	1.45381	Protein lacking an ortholog in S. cerevisiae
orf19.1944	GPR1	74.0068	107.822	1.45692	Plasma membrane G-protein-coupled receptor of the cAMP-PKA pathway
orf19.5550	MRT4	144.997	211.612	1.45942	Putative mRNA turnover protein
orf19.4504	-	10.8302	15.8447	1.46301	Has domain(s) with predicted oxidoreductase activity, transferase activity, transferring acyl groups other than amino-acyl groups, zinc ion binding activity and role in oxidation-reduction process
orf19.3330.3	POX18	0.729719	1.06762	1.46306	Similar to Pox18, a peroxisomal protein
orf19.5201.1	-	1219.67	1784.55	1.46314	Has domain(s) with predicted enzyme inhibitor activity, role in negative regulation of nucleotide metabolic process and mitochondrion localization
orf19.5431	-	88.6272	130.038	1.46725	Protein of unknown function
orf19.6459	DPP3	10.0017	14.7231	1.47206	Protein similar to S. cerevisiae pyrophosphate phosphatase Dpp1
orf19.4120	LAS1	19.5933	28.8655	1.47323	Putative bud formation and morphogenesis protein
orf19.5831	-	1.03401	1.52609	1.47589	Ortholog of C. parapsilosis CDC317 : CPAR2_212260, C. dubliniensis CD36 : Cd36_17620, Candida orthopsilosis Co 90-125 : CORT_0A11590 and Candida tropicalis MYA-3404 : CTRG_01348
orf19.6074	HBR1	206.716	305.165	1.47625	Essential protein involved in regulation of MTL gene expression
orf19.2886	CEK1	14.9163	22.0674	1.47942	ERK-family protein kinase
orf19.1708	-	32.0682	47.5004	1.48123	Protein of unknown function
orf19.1105.3	-	1.88755	2.79974	1.48327	Protein of unknown function
orf19.2533.1	-	521.496	777.633	1.49116	Protein with a predicted role in protein translocation from the endoplasmic reticulum
orf19.5906	ADE2	133.212	199.116	1.49473	Phosphoribosylaminoimadazole carboxylase
orf19.2559	CDC4	62.3459	93.8108	1.50468	F-box subunit of SCF(CDC4) ubiquitin ligase
orf19.4574	-	7.57108	11.4195	1.50831	Ortholog(s) have lipid particle localization
orf19.4727	-	67.7311	102.813	1.51796	Ortholog(s) have succinate dehydrogenase (ubiquinone) activity
orf19.2020	HGT6	746.771	1135.78	1.52092	Putative high-affinity MFS glucose transporter
orf19.1545	-	152.64	232.582	1.52373	Ortholog(s) have structural constituent of ribosome activity and mitochondrial small ribosomal subunit localization
orf19.2183	KRE30	212.372	324.431	1.52765	YEF3-subfamily ABC family protein
orf19.1853	HHT2	957.905	1463.77	1.5281	Putative histone H3
orf19.2340	CDC48	342.769	526.845	1.53703	Putative microsomal ATPase
orf19.6417	TSR1	74.413	115.112	1.54693	Component of 20S pre-rRNA processing unit
orf19.7192	-	1.04874	1.62306	1.54763	Ortholog of Candida albicans WO-1 : CAWG_05720
orf19.1702	ARF3	83.8135	130.127	1.55258	Similar to but not orthologous to S. cerevisae Arf3
orf19.7574	-	19.6014	30.4806	1.55502	Ortholog(s) have ubiquitin ligase complex localization
orf19.3838	EFB1	2036.35	3185.86	1.5645	Translation elongation factor EF-1 beta
orf19.3122.2	-	203.667	318.868	1.56563	Ortholog(s) have role in exocytosis, filamentous growth, mRNA export from nucleus, proteasome assembly, proteasome-mediated ubiquitin-dependent protein catabolic process, regulation of cell cycle
orf19.1409.1	-	2048.14	3209.13	1.56685	Ribosomal 60S subunit protein L22B
orf19.4849	-	57.8188	90.8329	1.57099	Protein required for localizing proteasomes to the nucleus
orf19.5830	LHS1	93.9018	147.676	1.57266	Protein similar to S. cerevisiae Hsp70p
orf19.6785	RPS12	2112.18	3329.25	1.57622	Acidic ribosomal protein S12
orf19.3977	-	56.2688	89.3021	1.58706	Protein with a role in translation
orf19.4215	FET34	102.193	162.293	1.5881	Multicopper ferroxidase
orf19.4125	PZF1	6.43252	10.223	1.58927	C2H2 transcription factor
orf19.2471	GIM5	211.688	338.541	1.59925	Putative heterohexameric cochaperone prefoldin complex subunit
orf19.1957	CYC3	49.3979	79.4453	1.60827	Mitochondrial cytochrome c heme lyase
orf19.475	-	30.4311	48.9551	1.60872	Putative rRNA processing protein
orf19.2846	-	78.3264	126.205	1.61127	Protein of unknown function
orf19.3672	GAL10	30.6874	49.4558	1.6116	UDP-glucose 4-epimerase
orf19.4133	-	23.2624	37.6536	1.61865	Protein wth a predicted role in transcription from RNA polymerase II promoters
orf19.4885	MIR1	884.856	1432.56	1.61898	Putative mitochondrial phosphate transporter
orf19.2721	-	26.7334	43.3224	1.62053	Ortholog(s) have role in ascospore formation, regulation of mitotic cell cycle, regulation of translation and cytosol, nucleus localization
orf19.4883	-	15.0305	24.3637	1.62095	Protein of unknown function
orf19.2193	PRS5	71.3741	116.431	1.63128	Putative 5-phospho-ribosyl-1(alpha)-pyrophosphate synthetase
orf19.5866	-	0.39832	0.651372	1.6353	Ortholog of Candida albicans WO-1 : CAWG_02737
orf19.773	-	31.5864	52.373	1.65809	Protein similar to S. cerevisiae Rsa3 predicted nucleolar protein involved in maturation of pre-60S ribosomal particles
orf19.7049	CYB5	190.745	316.277	1.65811	Cytochrome b(5)
orf19.28	-	39.4723	65.7721	1.66628	Putative thiamine transmembrane transporter
orf19.7392	DED1	92.0828	153.683	1.66897	Predicted ATP-dependent RNA helicase
orf19.3370	DOT4	61.4925	102.719	1.67043	Protein similar to ubiquitin C-terminal hydrolase
orf19.1030	-	166.288	278.666	1.6758	Putative peptidyl-prolyl cis-trans isomerase
orf19.2720	-	215.744	363.508	1.6849	Cytosolic chaperonin Cct ring complex subunit
orf19.7566	-	15.8212	26.7654	1.69174	Predicted amino acid transport domain
orf19.2059	-	22.7663	38.6866	1.69929	Protein with homology to magnesium-dependent endonucleases and phosphatases
orf19.428	-	13.628	23.1902	1.70166	Putative serine/threonine kinase
orf19.2965	-	362.953	619.368	1.70647	Putative guanyl-nucleotide exchange factor
orf19.1546	-	63.1145	107.714	1.70664	Membrane-localized protein of unknown function
orf19.2575	-	26.6721	45.7513	1.71532	Putative S-adenosylmethionine-dependent methyltransferase
orf19.1923	RRN3	39.1963	67.4057	1.7197	Protein with a predicted role in recruitment of RNA polymerase I to rDNA
orf19.417	MTM1	29.3227	50.5391	1.72355	Ortholog(s) have metallochaperone activity, role in manganese ion transport and mitochondrion localization
orf19.3276	PWP2	22.9726	39.6505	1.72599	Putative 90S pre-ribosomal component
orf19.1344	-	3.61592	6.25273	1.72922	Protein of unknown function
orf19.2723	HIT1	18.4643	31.9299	1.72928	Ortholog of S. cerevisiae Hit1
orf19.3139	-	47.4008	82.4498	1.73942	Putative NADP-dependent oxidoreductase
orf19.36.1	-	17.0326	29.8144	1.75043	Ortholog of C. parapsilosis CDC317 : CPAR2_104640 and Candida orthopsilosis Co 90-125 : CORT_0B05695
orf19.480	-	50.7675	88.9146	1.75141	Protein of unknown function
orf19.4450.2	-	39.1532	68.7965	1.75711	Ortholog of C. dubliniensis CD36 : Cd36_06690, Debaryomyces hansenii CBS767 : DEHA2F26620g, Pichia stipitis Pignal : PICST_62738 and Spathaspora passalidarum NRRL Y-27907 : spas_CGOB_00038
orf19.2943.5	-	1.46781	2.59607	1.76867	Ortholog of Candida albicans WO-1 : CAWG_05543
orf19.934	-	51.664	91.5887	1.77278	Predicted ORF from Assembly 19
orf19.1031	HMG1	71.5308	126.961	1.77491	HMG-CoA reductase
orf19.2947	SNZ1	290.439	518.206	1.78422	Stationary phase protein
orf19.22	-	30.9115	55.222	1.78645	Protein with homology to peroxisomal membrane proteins
orf19.473	TPO4	19.5764	35.2212	1.79917	Putative sperimidine transporter
orf19.4531	-	10.0886	18.158	1.79985	Putative PDR-subfamily ABC transporter
orf19.6263	-	25.2832	45.6084	1.8039	Predicted MFS membrane transporter
orf19.3962	HAS1	106.047	191.529	1.80608	Functional homolog of S. cerevisiae Has1p, which is a nucleolar protein of the DEAD-box ATP-dependent RNA helicase family that is involved in biogenesis of the ribosome, particularly the small (40S) subunit
orf19.2202	-	2.71154	4.91142	1.8113	Protein of unknown function
orf19.6236	NOP6	47.9706	87.621	1.82656	Putative ortholog of S. cerevisiae Nop6
orf19.6415.1	-	2457.86	4509.13	1.83458	Ortholog(s) have structural constituent of ribosome activity and cytosolic small ribosomal subunit, nucleus localization
orf19.4211	FET3	66.4196	121.986	1.8366	Multicopper oxidase
orf19.1029	RPP1	18.9959	35.0072	1.84288	Putative ortholog of S. cerevisiae Rpp1
orf19.133	-	5.11518	9.4564	1.84869	Protein of unknown function
orf19.5038	-	4.33564	8.05591	1.85807	Predicted tRNA (guanine) methyltransferase activity
orf19.5908	TEC1	24.0051	44.6267	1.85905	TEA/ATTS transcription factor
orf19.1902	NOC4	29.2872	54.8148	1.87163	Putative nucleolar protein
orf19.4115	-	0.290607	0.545224	1.87616	Ortholog of Candida albicans WO-1 : CAWG_04349
orf19.1105.2	PGA56	3488.13	6545.79	1.87659	Regulator of sorbose utilization
orf19.3292	-	101.062	191.293	1.89283	Ortholog(s) have peptide-methionine (R)-S-oxide reductase activity, role in cellular response to oxidative stress and cytosol, mitochondrion, nucleus localization
orf19.1552	CPR3	302.504	574.615	1.89953	Putative peptidyl-prolyl cis-trans isomerase
orf19.740	HAP41	157.573	299.891	1.90319	Putative Hap4-like transcription factor
orf19.5933	-	0.185306	0.3527	1.90334	Protein of unknown function
orf19.6586	-	14.6644	27.9118	1.90337	Protein of unknown function
orf19.3655	-	0.299158	0.569578	1.90394	Ortholog of C. dubliniensis CD36 : Cd36_60640, C. parapsilosis CDC317 : CPAR2_602930, Candida tenuis NRRL Y-1498 : CANTEDRAFT_115038 and Pichia stipitis Pignal : PICST_31932
orf19.4765	PGA6	178.457	340.54	1.90825	GPI-anchored cell wall adhesin-like protein
orf19.3827	-	50.3008	97.1218	1.93082	Ortholog(s) have metalloendopeptidase activity, role in misfolded or incompletely synthesized protein catabolic process and mitochondrial inner membrane localization
orf19.5991	-	24.9058	48.3498	1.94131	Ortholog(s) have role in maturation of 5.8S rRNA from tricistronic rRNA transcript (SSU-rRNA, 5.8S rRNA, LSU-rRNA), maturation of LSU-rRNA from tricistronic rRNA transcript (SSU-rRNA, 5.8S rRNA, LSU-rRNA)
orf19.3089	-	98.6044	191.46	1.9417	Predicted mitochondrial intermembrane space protein
orf19.7231	FTR2	154.385	301.167	1.95075	High-affinity iron permease
orf19.804.1	-	994.25	1941.42	1.95265	Ortholog of S. cerevisiae : YPR010C-A, C. glabrata CBS138 : CAGL0J01699g, C. dubliniensis CD36 : Cd36_02990, C. parapsilosis CDC317 : CPAR2_211020 and Candida tenuis NRRL Y-1498 : CANTEDRAFT_116148
orf19.2330	-	36.3348	71.9681	1.98069	Putative U3 snoRNA-associated protein
orf19.661	KRR1	51.5037	103.082	2.00145	Putative nucleolar protein
orf19.3978	-	36.5647	73.2095	2.00219	Protein required for maturation of 18S rRNA
orf19.6075	-	202.097	406.35	2.01067	Putative CCR4-Not complex transcription factor
orf19.815	DCK1	16.902	34.3003	2.02936	Putative guanine nucleotide exchange factor
orf19.2712	HCA4	26.0861	53.5351	2.05225	Putative role in regulation of cell wall biogenesis
orf19.4898	-	249.392	514.133	2.06155	Putative protein of unknown function
orf19.5198	NOP4	37.0207	76.6511	2.07049	Putative nucleolar protein
orf19.2472	-	19.7453	40.8947	2.07111	Ortholog of S. pombe replication termination factor Rtf2
orf19.2472.1	-	82.3098	170.905	2.07636	Ortholog of C. dubliniensis CD36 : Cd36_61610, C. parapsilosis CDC317 : CPAR2_107530, Candida tenuis NRRL Y-1498 : CANTEDRAFT_115252 and Debaryomyces hansenii CBS767 : DEHA2D02200g
orf19.2287	RPA12	46.1645	96.3787	2.08772	Putative DNA-directed RNA polymerase I
orf19.3205	MPRL36	131.948	279.193	2.11593	Mitochondrial ribosomal protein of the large subunit
orf19.4749	-	26.9278	57.2051	2.12439	Protein of unknown function
orf19.4899	GCA1	5.53632	11.8638	2.1429	Extracellular/plasma membrane-associated glucoamylase
orf19.2414	-	68.1509	147.452	2.16361	Ortholog of S. cerevisiae Mpm1
orf19.7082	-	111.163	240.729	2.16555	S-adenosylmethionine transporter of the mitochondrial inner membrane
orf19.6918	-	5.15128	11.3077	2.19512	Protein of unknown function
orf19.2288	CCT5	269.051	592.716	2.20299	T-complex protein 1, epsilon subunit
orf19.3501	-	13.5951	29.9694	2.20443	S. cerevisiae ortholog Pxl1 localizes to sites of polarized growth and is required for selection and/or maintenance of polarized growth sites
orf19.3170	-	25.4283	56.3607	2.21646	Ortholog(s) have role in RNA Polymerase I assembly, RNA Polymerase II core complex assembly, RNA Polymerase III assembly, formation of translation preinitiation complex and cytoplasm, cytosolic ribosome localization
orf19.7380	-	10.7958	24.3372	2.25432	Has domain(s) with predicted nucleic acid binding, nucleotide binding activity
orf19.3828	-	0.616937	1.39285	2.25769	Ortholog of Candida albicans WO-1 : CAWG_03357
orf19.3463	-	17.2121	39.1388	2.27391	Putative GTPase
orf19.401	TCP1	130.714	298.287	2.28198	Chaperonin-containing T-complex subunit, induced by alpha pheromone in SpiderM medium
orf19.3312	-	73.0746	172.144	2.35573	Protein of unknown function
orf19.1402	CCT2	157.78	372.807	2.36283	Chaperonin of the cytosolic TCP1 ring complex
orf19.6066	-	18.9958	44.8899	2.36315	Hexadecenal dehydrogenase
orf19.4004	CCT3	159.178	376.648	2.36621	Putative cytosolic chaperonin Cct ring complex subunit
orf19.3122	ARR3	8.49545	20.146	2.37139	Ortholog of S. cerevisiae Arr3
orf19.6686	ENP2	10.7811	25.6464	2.37883	Putative nucleolar protein
orf19.6200	-	4.74474	11.347	2.39149	Pry family pathogenesis-related protein
orf19.1623	CAP1	67.0209	161.133	2.40422	AP-1 bZIP transcription factor
orf19.6705	-	26.2192	64.0389	2.44244	Putative guanyl nucleotide exchange factor with Sec7 domain
orf19.4377	KRE1	39.6343	98.1054	2.47527	Cell wall glycoprotein
orf19.930	PET9	1695.12	4269.59	2.51875	Mitochondrial ADP/ATP carrier protein involved in ATP biosynthesis
orf19.3275	-	21.4742	55.6883	2.59327	Ortholog of C. dubliniensis CD36 : Cd36_25870, C. parapsilosis CDC317 : CPAR2_804000, Candida tenuis NRRL Y-1498 : CANTEDRAFT_115661 and Debaryomyces hansenii CBS767 : DEHA2B05852g
orf19.6202	RBT4	48.4782	126.669	2.61291	Pry family protein
orf19.4884	WOR1	0.508144	1.3331	2.62347	Transcription factor ("master switch") of white-opaque phenotypic switching
orf19.1153	GAD1	217.28	575.933	2.65065	Putative glutamate decarboxylase
orf19.6917	-	9.24508	26.2214	2.83625	Putative heat shock protein with a zinc finger motif
orf19.1673	PPT1	9.65562	28.836	2.98645	Putative serine/threonine phosphatase
orf19.113	CIP1	1.33977	4.09296	3.05497	Possible oxidoreductase
orf19.5797	PLC2	13.1095	40.9181	3.12126	Phosphatidylinositol (PtdIns)-specific phospholipase C (PI-PLC)
orf19.6420	PGA13	31.4248	98.7891	3.14367	GPI-anchored cell wall protein involved in cell wall synthesis
orf19.6140	FRE30	18.2618	58.0542	3.179	Protein with similarity to ferric reductases
orf19.4450.1	-	337.489	1103.12	3.26861	Protein conserved among the CTG-clade
orf19.3829	PHR1	202.752	664.957	3.27966	Cell surface glycosidase
orf19.7567	-	25.6811	85.4353	3.32678	Protein of unknown function
orf19.1409.2	-	21.5632	71.9688	3.33758	Protein of unknown function
orf19.4456	GAP4	163.935	586.221	3.57594	Putative amino acid permease
orf19.1149	MRF1	32.7864	118.92	3.62711	Putative mitochondrial respiratory protein
orf19.217	-	0.338262	1.26536	3.74077	Ortholog(s) have sequence-specific DNA binding activity
orf19.4056	BRG1	120.442	479.864	3.98419	Transcription factor
orf19.7094	HGT12	0.288331	1.15793	4.01597	Glucose, fructose, mannose transporter
orf19.1824	PGA50	0.0283592	0.115845	4.08492	Putative GPI-anchored protein
orf19.5265	KIP4	10.2227	42.053	4.11369	S. cerevisiae Smy1 ortholog
orf19.8278	-	6.65487	27.3941	4.1164	Predicted ORF from original SGTC Assembly 19 annotation, removed from the reduced ORF set by the SGTC
orf19.3936	GDE1	16.6172	69.3775	4.17504	Glycerophosphocholine phosphodiesterase
orf19.4774	AOX1	19.84	85.553	4.31215	Alternative oxidase
orf19.6547	-	0.121954	0.52674	4.31917	Ortholog of Candida albicans WO-1 : CAWG_05528
orf19.1148	-	0.403233	2.14303	5.31462	Ortholog of C. dubliniensis CD36 : Cd36_11020 and Candida albicans WO-1 : CAWG_00266
orf19.6689	ARG4	1.44127	8.54256	5.92711	Argininosuccinate lyase, catalyzes the final step in the arginine biosynthesis pathway
orf19.5760	IHD1	37.038	238.555	6.44082	GPI-anchored protein
orf19.5686	-	159.392	1082.11	6.78899	Protein of unknown function
orf19.4590	RFX2	3.48812	24.112	6.91261	Transcriptional repressor
orf19.3932.1	-	1.97459	14.5272	7.35707	Has domain(s) with predicted nucleic acid binding, nucleotide binding activity
orf19.6028	HGC1	4.09017	31.4734	7.69489	Hypha-specific G1 cyclin-related protein involved in regulation of morphogenesis, biofilm formation
orf19.701	CFL11	0.100151	1.01739	10.1586	Protein similar to ferric reductase Fre10p
orf19.467	WOR3	9.20708	106.284	11.5437	Transcription factor
orf19.2060	SOD5	119.143	1465.05	12.2966	Cu and Zn-containing superoxide dismutase
orf19.1822	UME6	0.969936	14.5337	14.9842	Zn(II)2Cys6 transcription factor
orf19.2638	-	1.17497	25.6417	21.8233	Protein of unknown function
orf19.2457	-	0.312556	13.0919	41.8866	Protein of unknown function
orf19.4568	ZCF25	0.167299	10.514	62.8456	Putative Zn(II)2Cys6 transcription factor
orf19.1321	HWP1	4.93811	1310.33	265.351	Hyphal cell wall protein
orf19.1409.3	-	0	0	#DIV/0!	Protein of unknown function
orf19.3968	-	0	0	#DIV/0!	Protein of unknown function
orf19.3336	-	0	0.0787817	#DIV/0!	Ortholog of Candida albicans WO-1 : CAWG_01228
orf19.4011	-	0	0.404391	#DIV/0!	Similar to S. pombe mug180, a predicted esterase/lipase
orf19.4528.1	-	0	0.171706	#DIV/0!	Ortholog of C. dubliniensis CD36 : Cd36_01830
orf19.7482	-	0	0.0879994	#DIV/0!	Ortholog of C. parapsilosis CDC317 : CPAR2_803740, C. dubliniensis CD36 : Cd36_25640, Lodderomyces elongisporus NRLL YB-4239 : LELG_00467 and Candida orthopsilosis Co 90-125 : CORT_0A03760
orf19.3059.1	-	0	0	#DIV/0!	ORF added to Assembly 21 based on comparative genome analysis
orf19.7397.1	-	0	0.0411139	#DIV/0!	Predicted ORF identical to NSA2

## Sheet: 3. GO Terms basal targets
Sheet 3: GO terms associated with the Hsf1 basal targets
GOID	GO_term	Cluster frequency	Background frequency	Corrected P-value	False discovery rate	Gene(s) annotated to the term	Directly Annotated GOID List
6457	protein folding	24 out of 158 genes, 15.2%	90 out of 13081 background genes, 0.7%	1.08e-16	0	MIA40:SSA2:MSI3:HSP70:C1_14090W_A:KAR2:HSP78:SSC1:TSA1:STI1:MDJ1:HCH1:CDC37:SBA1:HSP90:CYP1:MGE1:YDJ1:SIS1:HSP60:HSP104:YKE2:AHA1:CPR6	19538:51131:90344:6413:51726:51701:723:32968:61407:15833:30447:161:30433:44416:45454:6458:61077:70880:1319:6111:55114:492:70370:7021:45836:413:7163:30474:77:42787:45047:34605:742:50821:30150:42981:31505:226:70843:43335:43248:16575:9847:30437:43161:70414:42744:6457:35719:44182:34975:2:70389:33554:44267:51972:33194:32212:1900429:31204:42262:51085:42026:1900035:35617:34599:6986:32872:6515:44011:5160…
42026	protein refolding	10 out of 158 genes, 6.3%	11 out of 13081 background genes, 0.1%	2.89e-13	0	MSI3:C1_14090W_A:HSP78:SSC1:MDJ1:MGE1:YDJ1:HSP60:HSP104:CPR6	19538:51131:30433:6458:1319:70370:413:42787:45047:50821:34605:30150:226:43335:9847:70414:35719:34975:2:70389:44267:51085:42026:1900035:35617:6515:44011:51604:71218:6626:9408:32079:45041:35690:9405
44419	interspecies interaction between organisms	28 out of 158 genes, 17.7%	324 out of 13081 background genes, 2.5%	8.89e-07	0	SSA2:MSI3:RAM2:TYE7:HSP70:CTF1:HSP21:YWP1:MP65:AHR1:TSA1:UBI4:SOD1:PDE1:PGK1:C6_00920W_A:MDR1:ALS1:ALS4:HSP90:PMT1:ALS3:ACE2:HSP104:ALO1:DEF1:FDH3:SPT3	45861:6096:32:6767:70485:36178:19538:1900439:1320:43709:51701:1900443:45944:33215:15833:19626:30447:45991:31589:7623:45454:6882:32955:71712:492:1901522:34605:18344:1900101:6546:6073:42981:1900189:43248:36166:36244:46294:7323:43161:44406:42744:1900239:18343:44182:35719:34975:19933:70389:33554:35269:7155:16567:10811:6351:42758:6366:51085:46618:42026:43689:35617:34599:9267:44011:16573:6616:71218:963…
9266	response to temperature stimulus	15 out of 158 genes, 9.5%	115 out of 13081 background genes, 0.9%	4.11e-05	0	CTA8:HSP70:BCY1:SGT2:HSP78:HSP21:UBI4:MDJ1:C5_04420W_A:ALS4:GAC1:HSP90:HSP60:HSP104:AHA1	19538:5979:51701:45944:45762:46580:30447:1932:48315:97271:6458:6468:492:34605:51666:42981:43248:1300:36166:44406:7094:44182:34975:5977:2:70389:33554:46827:16567:6355:51085:42026:35617:34599:9267:6515:44011:51604:6616:71218:9636:16337:36170:45041:9405:30518:30260:30448:51131:723:45893:1903147:44416:9306:1319:71216:902:70370:6620:42752:1900444:7163:50821:1900435:51321:5991:43335:70414:6457:36180:44…
9408	response to heat	14 out of 158 genes, 8.9%	99 out of 13081 background genes, 0.8%	4.11e-05	0	CTA8:HSP70:BCY1:SGT2:HSP78:HSP21:UBI4:MDJ1:C5_04420W_A:GAC1:HSP90:HSP60:HSP104:AHA1	19538:5979:51701:45944:45762:46580:30447:1932:48315:97271:6458:6468:492:34605:51666:42981:43248:1300:36166:7094:44182:34975:5977:2:70389:33554:46827:16567:6355:51085:42026:35617:34599:9267:6515:44011:51604:6616:71218:9636:36170:45041:9405:30518:30260:51131:723:45893:1903147:44416:9306:1319:71216:902:70370:6620:42752:1900444:7163:50821:1900435:51321:5991:43335:70414:6457:36180:44267:51447:1900429:…
50896	response to stimulus	59 out of 158 genes, 37.3%	1365 out of 13081 background genes, 10.4%	0.00027	0	ZPR1:SHA3:GAL1:SSA2:RPN4:MSI3:GPX3:CTA8:TYE7:HSP70:ROB1:BCY1:KAR2:CTF1:SGT2:HSP78:ADAEC:HSP21:SDS22:SSY1:MP65:C3_00790W_A:CCP1:GLX3:SBP1:AHR1:TSA1:UBI4:PTC8:SOD1:PGA62:CBF1:PDE1:C5_02380W_A:MDJ1:C5_04420W_A:PGK1:C6_00760W_A:GPX2:CDC37:MDR1:ALS1:ALS4:GAC1:HSP90:PMT1:CR_00130C_A:BOI2:PGA23:CR_02510W_A:YDJ1:SIS1:HSP60:ACE2:HSP104:ALO1:FDH3:AHA1:TRX1	42992:32:1900409:6006:70485:5979:6890:1900443:45944:921:46580:30447:1932:45991:31589:6281:48315:6882:6458:32955:11:71712:492:71459:30474:42787:742:1900101:6546:51666:226:70843:43248:15758:18171:1900239:44182:35719:6662:34975:70389:46827:7155:1902935:6351:42026:1900035:35617:34599:60240:32872:51604:61395:6616:747:42542:46835:70301:16337:45041:9405:30518:1900735:6282:90344:723:7346:1990355:70887:32…
51704	multi-organism process	33 out of 158 genes, 20.9%	563 out of 13081 background genes, 4.3%	0.00039	0	SSA2:MSI3:RAM2:TYE7:HSP70:ROB1:KAR2:CTF1:HSP21:SSY1:YWP1:MP65:AHR1:TSA1:UBI4:SOD1:ZNC1:PDE1:PGK1:C6_00920W_A:MDR1:ALS1:ALS4:HSP90:CYP1:PMT1:ALS3:ACE2:HSP104:ALO1:DEF1:FDH3:SPT3	32:70485:1900443:45944:33215:30447:45991:31589:6882:32955:71712:492:45836:742:1900101:6546:43248:1900239:44182:35719:34975:70389:7155:6351:6366:42026:35617:34599:6616:747:42542:70301:16337:9405:30518:1900735:9060:90344:723:44010:70887:9372:6801:1901856:30433:44416:15903:43710:1900231:70880:1319:902:42149:9062:6855:77:30150:6198:30437:70414:60196:6457:6069:33194:43708:36091:83:6493:16117:45821:122…
9628	response to abiotic stimulus	22 out of 158 genes, 13.9%	286 out of 13081 background genes, 2.2%	0.00049	0	CTA8:TYE7:HSP70:BCY1:SGT2:HSP78:HSP21:SSY1:MP65:UBI4:PTC8:SOD1:MDJ1:C5_04420W_A:CDC37:ALS1:ALS4:GAC1:HSP90:HSP60:HSP104:AHA1	5979:45944:46580:30447:1932:45991:31589:48315:6882:6458:492:30474:51666:43248:44182:34975:70389:46827:7155:6351:42026:35617:34599:32872:51604:6616:747:16337:45041:9405:30518:1900735:723:6801:1901856:44416:9306:43710:1319:902:42149:42752:1900444:51321:5991:70414:6457:44267:51447:36091:16117:45821:6470:8104:70202:9408:6878:71456:36178:19538:1320:51726:43709:51701:45762:161:7623:45454:97271:6468:346…
44403	symbiosis, encompassing mutualism through parasitism	14 out of 158 genes, 8.9%	127 out of 13081 background genes, 1.0%	0.00095	0	SSA2:HSP70:YWP1:MP65:TSA1:PDE1:PGK1:C6_00920W_A:ALS1:ALS4:PMT1:ALS3:ACE2:DEF1	32:45944:33215:30447:31589:32955:71712:1900101:44182:35719:7155:34599:6616:747:42542:70301:16337:9405:1900735:9060:90344:44010:70887:9372:44416:43710:42149:77:30150:6198:60196:6457:33194:43708:83:6493:122:6878:45861:6096:36178:1900439:43709:51701:15833:45454:34605:6073:1900189:36244:43161:44406:42744:19933:33554:35269:10811:43689:9267:44011:9636:70787:36171:36170:51091:44407:32527:30260:30448:441…
34605	cellular response to heat	11 out of 158 genes, 7.0%	79 out of 13081 background genes, 0.6%	0.00135	0	CTA8:HSP70:BCY1:HSP78:HSP21:UBI4:C5_04420W_A:HSP90:HSP60:HSP104:AHA1	5979:45944:46580:30447:1932:48315:6458:492:51666:43248:44182:34975:70389:46827:42026:35617:34599:51604:6616:45041:9405:30518:723:44416:9306:1319:902:42752:1900444:5991:70414:6457:44267:51447:8104:70202:19538:51701:45762:97271:6468:34605:42981:1300:36166:2:33554:16567:6355:51085:9267:44011:71218:9636:36170:30260:51131:45893:1903147:71216:70370:7163:50821:1900435:43335:36180:1900429:7165:32007:35690
6950	response to stress	41 out of 158 genes, 25.9%	834 out of 13081 background genes, 6.4%	0.0014	0	ZPR1:SHA3:RPN4:GPX3:CTA8:TYE7:HSP70:BCY1:KAR2:SGT2:HSP78:ADAEC:HSP21:SDS22:MP65:CCP1:GLX3:SBP1:AHR1:TSA1:UBI4:PTC8:SOD1:C5_02380W_A:MDJ1:C5_04420W_A:C6_00760W_A:GPX2:CDC37:MDR1:GAC1:HSP90:PMT1:YDJ1:SIS1:HSP60:HSP104:ALO1:FDH3:AHA1:TRX1	42992:32:1900409:70485:5979:6890:1900443:45944:46580:30447:1932:45991:31589:6281:48315:6882:6458:11:71712:492:30474:42787:742:1900101:6546:51666:226:70843:43248:15758:18171:1900239:35719:44182:6662:34975:70389:46827:7155:6351:42026:1900035:35617:34599:60240:32872:51604:61395:6616:747:42542:70301:16337:45041:9405:30518:6282:90344:723:7346:1990355:32436:19243:6801:1901856:30433:44416:15903:9306:688…
9405	pathogenesis	20 out of 158 genes, 12.7%	260 out of 13081 background genes, 2.0%	0.00168	0	MSI3:RAM2:TYE7:CTF1:HSP21:MP65:AHR1:UBI4:SOD1:PDE1:MDR1:ALS1:HSP90:PMT1:ALS3:ACE2:HSP104:ALO1:FDH3:SPT3	32:70485:1900443:45944:33215:30447:45991:31589:6882:32955:71712:492:1900101:6546:43248:1900239:44182:34975:70389:7155:6351:6366:42026:35617:34599:747:16337:9405:30518:1900735:723:70887:6801:1901856:44416:15903:43710:1319:902:42149:9062:6855:6198:70414:60196:6457:6069:43708:36091:83:6493:16117:45821:122:1403:6878:71456:45861:6767:36178:19538:1900439:1320:43709:19626:7623:45454:1901522:34605:18344:…
42221	response to chemical	37 out of 158 genes, 23.4%	735 out of 13081 background genes, 5.6%	0.00297	0	SHA3:GAL1:SSA2:RPN4:MSI3:GPX3:TYE7:HSP70:KAR2:CTF1:HSP21:SSY1:C3_00790W_A:CCP1:GLX3:AHR1:TSA1:SOD1:PGA62:CBF1:C5_04420W_A:C6_00760W_A:CDC37:MDR1:HSP90:PMT1:CR_00130C_A:BOI2:PGA23:CR_02510W_A:YDJ1:SIS1:ACE2:HSP104:ALO1:FDH3:TRX1	42992:32:1900409:6006:70485:6890:1900443:45944:921:30447:45991:31589:6882:6458:32955:11:71712:492:71459:30474:42787:742:1900101:6546:226:70843:43248:15758:18171:1900239:44182:35719:6662:34975:70389:7155:1902935:6351:42026:1900035:35617:34599:60240:32872:61395:6616:42542:46835:70301:9405:30518:6282:90344:723:1990355:70887:32436:19243:6801:1901856:30433:44416:15903:103:6888:70880:1319:902:46777:421…
43709	cell adhesion involved in single-species biofilm formation	6 out of 158 genes, 3.8%	22 out of 13081 background genes, 0.2%	0.00589	0	MP65:AHR1:ALS1:ALS3:ACE2:DEF1	45944:1900443:33215:30447:31589:32955:1900239:44182:7155:747:16337:9405:1900735:70887:9372:44416:43710:42149:60196:43708:83:122:1403:6878:36178:1900439:43709:6073:1900189:36244:44406:10811:43689:44011:36171:36170:44407:30260:30448:44114:71216:31505:1900430:36180:6897:2001043:35690
51716	cellular response to stimulus	51 out of 158 genes, 32.3%	1213 out of 13081 background genes, 9.3%	0.00592	0	ZPR1:SHA3:GAL1:RPN4:MSI3:GPX3:CTA8:TYE7:HSP70:ROB1:BCY1:KAR2:CTF1:HSP78:ADAEC:HSP21:SDS22:SSY1:MP65:CCP1:GLX3:SBP1:AHR1:TSA1:UBI4:PTC8:SOD1:PGA62:CBF1:PDE1:C5_02380W_A:C5_04420W_A:C6_00760W_A:CDC37:MDR1:ALS1:HSP90:PMT1:CR_00130C_A:BOI2:PGA23:CR_02510W_A:YDJ1:SIS1:HSP60:ACE2:HSP104:ALO1:FDH3:AHA1:TRX1	42992:32:1900409:70485:5979:6890:1900443:45944:46580:30447:1932:45991:31589:6281:48315:6882:6458:32955:11:71712:492:71459:30474:42787:742:1900101:6546:51666:226:70843:43248:15758:18171:1900239:35719:44182:6662:34975:70389:46827:7155:6351:42026:1900035:35617:34599:60240:32872:51604:61395:6616:747:42542:46835:70301:16337:45041:9405:30518:1900735:6282:90344:723:7346:1990355:70887:32436:19243:6801:19…
35719	tRNA import into nucleus	3 out of 158 genes, 1.9%	3 out of 13081 background genes, 0.0%	0.00904	0.0012	SSA2:YDJ1:SIS1	6458:42787:226:70843:35719:42026:1900035:6616:90344:30433:30150:6457:51701:15833:43161:9636:6413:7163:45047:71630:6626
43335	protein unfolding	3 out of 158 genes, 1.9%	3 out of 13081 background genes, 0.0%	0.00904	0.0012	HSP78:SSC1:HSP104	34975:70389:42026:35617:9405:1319:30150:70414:19538:34605:9847:2:51085:44011:71218:70370:50821:43335:32079
33554	cellular response to stress	37 out of 158 genes, 23.4%	774 out of 13081 background genes, 5.9%	0.00988	0.0011	ZPR1:SHA3:RPN4:GPX3:CTA8:TYE7:HSP70:BCY1:KAR2:HSP78:ADAEC:HSP21:SDS22:MP65:CCP1:GLX3:SBP1:AHR1:TSA1:UBI4:PTC8:SOD1:C5_02380W_A:C5_04420W_A:C6_00760W_A:CDC37:MDR1:HSP90:PMT1:YDJ1:SIS1:HSP60:HSP104:ALO1:FDH3:AHA1:TRX1	42992:32:1900409:70485:5979:6890:1900443:45944:46580:30447:1932:45991:31589:6281:48315:6882:6458:11:71712:492:30474:42787:742:1900101:6546:51666:226:70843:43248:15758:18171:1900239:35719:44182:6662:34975:70389:46827:7155:6351:42026:1900035:35617:34599:60240:32872:51604:61395:6616:747:42542:70301:16337:45041:9405:30518:6282:90344:723:7346:1990355:32436:19243:6801:1901856:30433:44416:15903:9306:688…
43708	cell adhesion involved in biofilm formation	6 out of 158 genes, 3.8%	25 out of 13081 background genes, 0.2%	0.01319	0.0011	MP65:AHR1:ALS1:ALS3:ACE2:DEF1	45944:1900443:33215:30447:31589:32955:1900239:44182:7155:747:16337:9405:1900735:70887:9372:44416:43710:42149:60196:43708:83:122:1403:6878:36178:1900439:43709:6073:1900189:36244:44406:10811:43689:44011:36171:36170:44407:30260:30448:44114:71216:31505:1900430:36180:6897:2001043:35690
6515	misfolded or incompletely synthesized protein catabolic process	6 out of 158 genes, 3.8%	25 out of 13081 background genes, 0.2%	0.01319	0.001	C2_03460C_A:MDJ1:C6_00760W_A:PMT1:CR_03860C_A:SIS1	32:30447:31589:6458:71712:1900101:70843:35719:42026:9405:6457:71629:6493:9408:45861:2:35269:9267:6515:44011:2181:70787:36170:32527:6413:31505:44117:71630:44845:35690
70887	cellular response to chemical stimulus	31 out of 158 genes, 19.6%	607 out of 13081 background genes, 4.6%	0.01617	0.001	GAL1:RPN4:MSI3:GPX3:TYE7:CTF1:HSP21:SSY1:CCP1:GLX3:AHR1:TSA1:SOD1:PGA62:CBF1:C5_04420W_A:C6_00760W_A:CDC37:MDR1:HSP90:PMT1:CR_00130C_A:BOI2:PGA23:CR_02510W_A:SIS1:ACE2:HSP104:ALO1:FDH3:TRX1	32:1900409:70485:6890:1900443:45944:30447:45991:31589:6882:32955:11:71712:492:71459:30474:1900101:6546:70843:43248:18171:1900239:35719:44182:6662:34975:70389:7155:6351:42026:35617:34599:32872:61395:42542:46835:70301:9405:30518:6282:90344:723:1990355:70887:32436:19243:6801:1901856:15903:103:6888:1319:42149:9062:9303:6855:77:60237:61427:70414:7033:60196:6457:6069:71629:9058:33194:36091:34614:83:334…
22610	biological adhesion	10 out of 158 genes, 6.3%	86 out of 13081 background genes, 0.7%	0.02059	0.0009	YWP1:MP65:AHR1:PDE1:ALS1:ALS4:PMT1:ALS3:ACE2:DEF1	32:45944:1900443:33215:30447:31589:32955:71712:1900101:1900239:44182:7155:747:16337:9405:1900735:44010:70887:9372:44416:43710:42149:6198:60196:43708:83:6493:122:1403:6878:45861:36178:1900439:43709:6073:1900189:36244:44406:19933:35269:10811:43689:9267:44011:70787:36171:36170:44407:32527:30260:30448:44114:71216:31505:44117:1900430:36180:71502:6897:2001043:44845:35690
50821	protein stabilization	4 out of 158 genes, 2.5%	9 out of 13081 background genes, 0.1%	0.02389	0.0009	HSP78:SOD1:CDC37:HSP60	30447:6882:6458:30474:42026:34599:32872:51604:45041:9405:6801:1901856:6457:44267:36091:16117:6878:1320:51726:161:7623:45454:34605:2:43153:36170:51091:51131:55114:50821:31505:43335:35690
6458	'de novo' protein folding	4 out of 158 genes, 2.5%	9 out of 13081 background genes, 0.1%	0.02389	0.0008	MDJ1:YDJ1:HSP60:HSP104	6458:42787:226:35719:34975:70389:42026:1900035:35617:51604:9405:45041:30433:1319:70414:44267:9408:19538:34605:2:51085:6515:44011:71218:51131:70370:50821:45047:43335:6626
6626	protein targeting to mitochondrion	8 out of 158 genes, 5.1%	55 out of 13081 background genes, 0.4%	0.02603	0.0008	MIA40:SSA2:C1_14090W_A:SSC1:STI1:MGE1:YDJ1:HSP60	6458:42787:226:35719:42026:1900035:51604:6616:45041:90344:30433:30150:6457:44267:51701:15833:34605:9847:43161:9636:51131:7163:50821:45047:43335:6626:32079
6979	response to oxidative stress	13 out of 158 genes, 8.2%	150 out of 13081 background genes, 1.1%	0.03203	0.0008	GPX3:HSP21:CCP1:GLX3:TSA1:SOD1:C5_04420W_A:GPX2:MDR1:HSP104:ALO1:FDH3:TRX1	1900409:70485:6890:30447:6882:11:6546:18171:44182:6662:34975:70389:35617:34599:42542:70301:9405:90344:1990355:19243:6801:1901856:15903:6888:1319:6855:77:6979:70414:6069:33194:36091:34614:16117:6878:6767:19538:1320:51701:7623:45454:19379:34605:1300:46294:42744:33554:51085:46618:9267:44011:71218:43153:36171:36170:51091:947:42144:61407:1903147:61077:6111:55114:70370:50821:15893:80058:31505:43335:190…
48518	positive regulation of biological process	31 out of 158 genes, 19.6%	630 out of 13081 background genes, 4.8%	0.03341	0.0007	SHA3:GAL1:RPN4:GPX3:CTA8:TYE7:HSP70:ROB1:BCY1:CTF1:SDS22:SSC1:MP65:C3_00790W_A:WOR2:AHR1:CAM1:TSA1:SOD1:CBF1:ZNC1:PDE1:PGK1:ALS1:SBA1:CYP1:ACE2:YKE2:CR_09620C_A:DEF1:TRX1	42992:1900409:6006:5979:6890:1900443:45944:921:46580:30447:1932:45991:31589:48315:6882:32955:42254:11:45836:71459:51666:15758:18171:1900239:44182:6662:46827:7155:70785:1902935:6351:42026:34599:60240:61395:6616:747:70783:45332:42542:46835:70301:16337:9405:1900735:6282:90344:1990355:70887:9372:32436:6801:1901856:44416:9306:43710:103:6888:1900231:902:46777:7021:42149:9062:42752:1900444:9303:77:5991:…
30260	entry into host cell	3 out of 158 genes, 1.9%	4 out of 13081 background genes, 0.0%	0.03554	0.0007	HSP70:ALS1:ALS3	33215:30447:44182:7155:6616:16337:9405:1900735:44416:43710:6457:43708:6878:36178:43709:51701:34605:36244:44406:43689:44011:9636:30260:30448:6897
51806	entry into cell of other organism involved in symbiotic interaction	3 out of 158 genes, 1.9%	4 out of 13081 background genes, 0.0%	0.03554	0.0007	HSP70:ALS1:ALS3	33215:30447:44182:7155:6616:16337:9405:1900735:44416:43710:6457:43708:6878:36178:43709:51701:34605:36244:44406:43689:44011:9636:30260:30448:6897
31589	cell-substrate adhesion	7 out of 158 genes, 4.4%	43 out of 13081 background genes, 0.3%	0.03854	0.0007	MP65:AHR1:ALS1:PMT1:ALS3:ACE2:DEF1	32:45944:1900443:33215:30447:31589:32955:71712:1900101:1900239:44182:7155:747:16337:9405:1900735:70887:9372:44416:43710:42149:60196:43708:83:6493:122:1403:6878:45861:36178:1900439:43709:6073:1900189:36244:44406:35269:10811:43689:9267:44011:70787:36171:36170:44407:32527:30260:30448:44114:71216:31505:1900430:44117:36180:6897:2001043:44845:35690
34599	cellular response to oxidative stress	12 out of 158 genes, 7.6%	134 out of 13081 background genes, 1.0%	0.04611	0.0006	GPX3:HSP21:CCP1:GLX3:TSA1:SOD1:C5_04420W_A:MDR1:HSP104:ALO1:FDH3:TRX1	1900409:70485:6890:30447:6882:11:6546:18171:44182:6662:34975:70389:35617:34599:42542:70301:9405:90344:1990355:19243:6801:1901856:15903:6888:1319:6855:77:70414:6069:33194:36091:34614:16117:6878:6767:19538:1320:51701:7623:45454:19379:34605:1300:46294:42744:33554:51085:46618:9267:44011:71218:43153:36171:36170:51091:947:42144:61407:1903147:61077:6111:55114:70370:50821:15893:80058:31505:43335:1900429:…
44182	filamentous growth of a population of unicellular organisms	25 out of 158 genes, 15.8%	463 out of 13081 background genes, 3.5%	0.04648	0.0006	SHA3:TYE7:ROB1:BCY1:HSP21:SSY1:MP65:C3_00790W_A:WOR2:AHR1:TSA1:UBI4:PTC8:SOD1:PDE1:C5_02380W_A:ALS1:HSP90:PMT1:ALS3:ACE2:ALO1:DEF1:TRX1:SPT3	42992:32:1900409:6006:70485:5979:6890:1900443:45944:33215:921:46580:30447:1932:45991:31589:48315:6882:32955:11:71712:492:1900101:51666:43248:15758:1900239:44182:6662:46827:7155:70785:1902935:6351:6366:34599:60240:747:70783:42542:70301:16337:9405:30518:1900735:90344:723:1990355:70887:9372:6801:1901856:44416:9306:43710:6888:1900231:902:46777:42149:42752:1900444:77:5991:6198:70414:60196:6457:51447:3…
44010	single-species biofilm formation	12 out of 158 genes, 7.6%	135 out of 13081 background genes, 1.0%	0.0496	0.0006	TYE7:ROB1:YWP1:MP65:AHR1:ZNC1:ALS1:PMT1:ALS3:ACE2:HSP104:DEF1	32:1900443:45944:33215:30447:45991:31589:32955:71712:1900101:1900239:44182:34975:70389:7155:6351:35617:747:16337:9405:1900735:44010:70887:9372:44416:43710:1900231:1319:42149:70414:60196:43708:83:6493:45821:122:1403:6357:6878:71456:45861:36178:19538:1900439:1900445:43709:6338:34605:6073:1900189:36244:44406:35269:10811:6355:51085:43689:9267:44011:71218:16584:70787:36171:1900233:36170:44407:32527:30…
55070	copper ion homeostasis	5 out of 158 genes, 3.2%	20 out of 13081 background genes, 0.2%	0.05536	0.0006	CRD2:SOD1:ALS1:ALS3:CR_10280W_A	33215:30447:6882:44182:7155:34599:16337:9405:1900735:6801:44416:1901856:43710:43708:36091:16117:33617:6878:36178:1320:43709:7623:45454:36244:44406:43689:44011:43153:36170:51091:30260:30448:55114:50821:31505:6897
6878	cellular copper ion homeostasis	5 out of 158 genes, 3.2%	20 out of 13081 background genes, 0.2%	0.05536	0.0006	CRD2:SOD1:ALS1:ALS3:CR_10280W_A	33215:30447:6882:44182:7155:34599:16337:9405:1900735:6801:44416:1901856:43710:43708:36091:16117:33617:6878:36178:1320:43709:7623:45454:36244:44406:43689:44011:43153:36170:51091:30260:30448:55114:50821:31505:6897
70585	protein localization to mitochondrion	8 out of 158 genes, 5.1%	61 out of 13081 background genes, 0.5%	0.05589	0.0006	MIA40:SSA2:C1_14090W_A:SSC1:STI1:MGE1:YDJ1:HSP60	6458:42787:226:35719:42026:1900035:51604:6616:45041:90344:30433:30150:6457:44267:51701:15833:34605:9847:43161:9636:51131:7163:50821:45047:43335:6626:32079
72655	establishment of protein localization to mitochondrion	8 out of 158 genes, 5.1%	61 out of 13081 background genes, 0.5%	0.05589	0.0005	MIA40:SSA2:C1_14090W_A:SSC1:STI1:MGE1:YDJ1:HSP60	6458:42787:226:35719:42026:1900035:51604:6616:45041:90344:30433:30150:6457:44267:51701:15833:34605:9847:43161:9636:51131:7163:50821:45047:43335:6626:32079
6067	ethanol metabolic process	3 out of 158 genes, 1.9%	5 out of 13081 background genes, 0.0%	0.08732	0.0021	NDE1:PDC11:FDH3	6116:6546:34599:9405:6069:19655:2000377:45454:6559:1300:46294:6355:6569:947:55114:949:33859
6404	RNA import into nucleus	3 out of 158 genes, 1.9%	5 out of 13081 background genes, 0.0%	0.08732	0.0021	SSA2:YDJ1:SIS1	6458:42787:226:70843:35719:42026:1900035:6616:90344:30433:30150:6457:51701:15833:43161:9636:6413:7163:45047:71630:6626
31647	regulation of protein stability	4 out of 158 genes, 2.5%	12 out of 13081 background genes, 0.1%	0.08882	0.002	HSP78:SOD1:CDC37:HSP60	30447:6882:6458:30474:42026:34599:32872:51604:45041:9405:6801:1901856:6457:44267:36091:16117:6878:1320:51726:161:7623:45454:34605:2:43153:36170:51091:51131:55114:50821:31505:43335:35690
42710	biofilm formation	12 out of 158 genes, 7.6%	144 out of 13081 background genes, 1.1%	0.09267	0.002	TYE7:ROB1:YWP1:MP65:AHR1:ZNC1:ALS1:PMT1:ALS3:ACE2:HSP104:DEF1	32:1900443:45944:33215:30447:45991:31589:32955:71712:1900101:1900239:44182:34975:70389:7155:6351:35617:747:16337:9405:1900735:44010:70887:9372:44416:43710:1900231:1319:42149:70414:60196:43708:83:6493:45821:122:1403:6357:6878:71456:45861:36178:19538:1900439:1900445:43709:6338:34605:6073:1900189:36244:44406:35269:10811:6355:51085:43689:9267:44011:71218:16584:70787:36171:1900233:36170:44407:32527:30…

## Sheet: 4. GO Terms OE targets
Sheet 4: GO terms associated with the Hsf1 overexpression-specific targets
GOID	GO_term	Cluster frequency	Background frequency	Corrected P-value	False discovery rate	Gene(s) annotated to the term	Directly Annotated GOID List
44403	symbiosis, encompassing mutualism through parasitism	50 out of 1020 genes, 4.9%	127 out of 13081 background genes, 1.0%	3.57e-08	0	HGC1:ECM33:MSB1:BST1:CPH1:SMI1:ENO1:IPT1:RIM20:WOR1:CLA4:BIG1:ADA2:FTR1:SOD5:GPM1:SCH9:IMH3:TPK2:EAP1:RAS1:RHR2:MNT2:CAP1:SAP9:TEC1:YCK2:CTA4:ALS6:ALS7:AAF1:TDH3:TPI1:FBA1:RFX2:HWP1:SAP10:PHR1:GPR1:INT1:SSD1:ADH1:SUN41:ZCF18:CYR1:NRG1:YHB1:EFG1:SSB1:UGA3	32:1902660:31137:6006:1410:32889:5979:7329:45944:33215:30447:31589:48315:9272:1402:75306:6057:11:45461:1900101:1900760:44413:8361:15810:6827:10520:46210:71285:1900441:1900239:44182:9745:6071:7155:6177:1080:71470:32995:71451:6505:34368:9731:15671:42307:6351:1900464:34599:10619:31940:9593:61395:1900380:71507:36177:9651:1901684:70783:6508:70301:16337:9405:6012:51083:1902170:7189:43935:43619:7346:433…
40007	growth	153 out of 1020 genes, 15.0%	639 out of 13081 background genes, 4.9%	9.55e-07	0	PHR2:UGA32:ROT1:HGC1:GAL10:RPL6:ECM33:CDC12:TPS2:SKO1:BNI4:CDC3:ERG3:BRG1:UME6:RAC1:C1_07220W_A:CPH1:VRG4:OLE1:ENO1:IPT1:SSU81:RIM20:CPP1:WOR1:CLA4:PEA2:BIG1:ADA2:C1_10880W_A:ZCF3:KIP4:RAX2:ECM25:ACT1:PDX1:FTR1:DCW1:CDC55:MSB2:BUB2:PLC2:STP4:PAN1:SCH9:DCK1:C2_05640W_A:MKK2:IMH3:RCK2:TPK2:ERG24:RAS1:SGS1:ESA1:C3_00570C_A:MSS4:ZCF7:MNT2:STE50:GPA2:GFA1:C3_02290W_A:SAP9:WSC1:RAS2:TEC1:RHB1:DYN1:YCK2…	32:6261:32889:5979:1900443:33215:31939:30447:7049:31589:48478:55085:15753:43409:60962:6458:16239:722:42174:45461:7114:51666:34497:8361:6827:31030:10520:226:35955:71285:76:7019:6564:1900239:917:34975:8646:7155:70785:31929:6177:32995:71470:15671:6351:706:1900464:90295:30466:31385:31940:10619:1308:10526:6302:30100:30242:6875:36165:36177:9651:1901684:70783:6865:160:1905213:16337:70301:9405:71963:6012…
50896	response to stimulus	280 out of 1020 genes, 27.5%	1365 out of 13081 background genes, 10.4%	2.17e-06	0	PHR2:C1_00330C_A:HBR1:TTR1:CIS2:HGC1:C1_01040W_A:C1_01130W_A:HOT1:HOL4:SWI4:ROA1:GAL10:GAL102:PSY2:GSC1:DIP5:C1_02750C_A:C1_02760W_A:RAD16:RPL6:ECM33:EHD3:TPS2:C1_03450C_A:SKO1:HMG1:PDR16:BNI4:HTA2:BST1:NOP4:PIL1:ERG3:BRG1:UME6:RAC1:RBT4:CCS1:CPH1:SMI1:GCS1:IRE1:CDR4:OLE1:GCR3:ENO1:EAF6:SWI6:C1_08680C_A:TPO3:MSN4:IPT1:SSU81:RIM20:C1_09840C_A:HCM1:CPP1:C1_10140C_A:CLA4:APN2:CDC48:C1_10820C_A:BIG1:…	32:32581:1902546:32889:5979:737:2000370:1900443:33215:30447:7049:31589:48478:463:55085:15753:43558:43409:71361:7004:6116:16239:722:42174:7039:45461:30174:43066:742:7114:1900101:16320:51666:34497:30968:45048:8361:90156:6827:31030:10520:44774:35955:71285:10994:43942:76:6749:7019:6564:1900239:1990539:34975:917:8646:6071:51260:7155:70785:31929:6177:32995:71470:6505:90038:15671:61409:61402:42631:6351:…
30447	filamentous growth	146 out of 1020 genes, 14.3%	623 out of 13081 background genes, 4.8%	1.24e-05	0	PHR2:UGA32:HGC1:GAL10:RPL6:ECM33:CDC12:TPS2:SKO1:BNI4:CDC3:ERG3:BRG1:UME6:RAC1:C1_07220W_A:CPH1:VRG4:OLE1:ENO1:IPT1:SSU81:RIM20:CPP1:WOR1:CLA4:PEA2:BIG1:ADA2:C1_10880W_A:ZCF3:KIP4:RAX2:ECM25:ACT1:PDX1:CDC55:MSB2:BUB2:PLC2:STP4:SCH9:DCK1:C2_05640W_A:MKK2:IMH3:RCK2:TPK2:ERG24:RAS1:SGS1:ESA1:C3_00570C_A:MSS4:ZCF7:MNT2:STE50:GPA2:GFA1:C3_02290W_A:SAP9:WSC1:RAS2:TEC1:RHB1:DYN1:YCK2:CTA4:TSA1B:AAF1:FCR…	32:6261:32889:5979:1900443:33215:31939:30447:7049:31589:48478:55085:15753:43409:60962:16239:722:42174:45461:7114:51666:34497:8361:6827:31030:10520:35955:71285:76:7019:6564:1900239:917:8646:7155:70785:31929:6177:32995:71470:15671:6351:706:1900464:90295:30466:31385:31940:10619:1308:10526:6302:30100:30242:6875:36165:36177:1901684:9651:70783:6865:160:1905213:16337:70301:9405:71963:6012:51083:10963:90…
51716	cellular response to stimulus	249 out of 1020 genes, 24.4%	1213 out of 13081 background genes, 9.3%	2.62e-05	0	PHR2:C1_00330C_A:HBR1:TTR1:CIS2:HGC1:C1_01040W_A:HOT1:SWI4:ROA1:GAL10:GAL102:PSY2:GSC1:DIP5:C1_02750C_A:C1_02760W_A:RAD16:RPL6:ECM33:EHD3:TPS2:C1_03450C_A:SKO1:HMG1:PDR16:BNI4:HTA2:BST1:NOP4:ERG3:BRG1:UME6:RAC1:RBT4:CCS1:CPH1:SMI1:IRE1:OLE1:ENO1:EAF6:SWI6:C1_08680C_A:TPO3:MSN4:IPT1:SSU81:RIM20:C1_09840C_A:HCM1:CPP1:C1_10140C_A:CLA4:APN2:CDC48:C1_10820C_A:BIG1:ADA2:C1_10880W_A:RTG3:ZCF3:GAD1:KIP4:…	32581:1902546:32889:5979:737:2000370:1900443:33215:30447:7049:31589:48478:463:55085:15753:43558:43409:71361:7004:16239:722:42174:7039:45461:30174:43066:742:7114:1900101:16320:51666:34497:30968:45048:8361:90156:6827:31030:10520:44774:35955:71285:10994:43942:76:6749:7019:6564:1900239:1990539:34975:917:8646:6071:51260:7155:70785:31929:6177:32995:71470:6505:90038:15671:61409:61402:42631:6351:706:5130…
70887	cellular response to chemical stimulus	140 out of 1020 genes, 13.7%	607 out of 13081 background genes, 4.6%	7.92e-05	0	C1_00330C_A:HBR1:TTR1:CIS2:HGC1:C1_01040W_A:ROA1:GAL10:GAL102:GSC1:DIP5:C1_02760W_A:TPS2:C1_03450C_A:SKO1:HMG1:PDR16:NOP4:ERG3:RBT4:CCS1:CPH1:SMI1:IRE1:OLE1:C1_08680C_A:TPO3:MSN4:IPT1:SSU81:RIM20:C1_09840C_A:HCM1:CPP1:CLA4:APN2:CDC48:C1_10820C_A:ADA2:RTG3:ZCF3:GAD1:ACT1:LCB2:YBP1:IML2:SOD5:HGT7:HNM1:SIR2:OPI1:BUB2:SCH9:C2_04620W_A:MKK2:C2_05810W_A:LAS1:CNT:IMH3:AMO2:RCK2:TPK2:NOC4:KRE30:ERG24:RAS…	1902546:5979:33215:30447:31589:463:55085:43409:71361:42174:45461:7114:1900101:16320:34497:30968:45048:8361:90156:6827:31030:10520:35955:71285:43942:6749:1900239:1990539:6071:51260:7155:31929:6177:32995:71470:15671:61409:61402:42631:6351:51306:1900464:90295:6020:6812:31940:10619:10526:34517:30100:30242:6875:36165:36177:1901684:9651:70783:45332:71072:70301:42391:9405:71963:6012:10963:43935:43619:70…
42221	response to chemical	163 out of 1020 genes, 16.0%	735 out of 13081 background genes, 5.6%	9.29e-05	0	C1_00330C_A:HBR1:TTR1:CIS2:HGC1:C1_01040W_A:C1_01130W_A:HOL4:ROA1:GAL10:GAL102:GSC1:DIP5:C1_02760W_A:TPS2:C1_03450C_A:SKO1:HMG1:PDR16:BST1:NOP4:ERG3:RBT4:CCS1:CPH1:SMI1:GCS1:IRE1:CDR4:OLE1:C1_08680C_A:TPO3:MSN4:IPT1:SSU81:RIM20:C1_09840C_A:HCM1:CPP1:CLA4:APN2:CDC48:C1_10820C_A:ADA2:RTG3:ZCF3:GAD1:ACT1:LCB2:YBP1:IML2:SOD5:HGT7:REG1:HNM1:SIR2:OPI1:LHS1:BUB2:SCH9:C2_04620W_A:YTH1:MKK2:C2_05810W_A:LA…	1902546:5979:33215:30447:7049:31589:463:55085:15753:43409:71361:6116:42174:7039:45461:30174:742:7114:1900101:16320:34497:30968:45048:8361:90156:6827:31030:10520:35955:71285:43942:76:6749:1900239:1990539:34975:8646:6071:51260:7155:31929:6177:32995:71470:6505:15671:61409:61402:42631:6351:51306:1900464:90295:6020:6812:31940:10619:10526:34517:15848:30100:30242:6875:36165:36177:98789:1901684:9651:7078…
5975	carbohydrate metabolic process	60 out of 1020 genes, 5.9%	202 out of 13081 background genes, 1.5%	0.00014	0	PHR2:C1_01360C_A:GAL10:GAL7:C1_02320C_A:GSC1:TPS2:ICL1:RHD1:CPH1:SMI1:IRE1:ENO1:MLS1:GCA1:BIG1:RTG3:MNN24:GPM1:SCH9:C2_04620W_A:TPK2:RHR2:CHS8:FOX2:ZCF7:GPA2:GFA1:C3_03410C_A:CHS4:KRE6:C3_06860C_A:TDH3:BMT1:TPI1:FBA1:MDH1-1:PYC2:C4_04460C_A:PHR1:MNN22:GDB1:GUT2:PGA56:CHT2:GDE1:GPD2:GPH1:CYR1:MDH1:NTH1:GSY1:CIT1:KRE1:HXK2:UGP1:GLC7:CR_08330W_A:CR_08550W_A:CHT3	6261:32889:5979:30447:7049:6002:31589:6116:7114:30968:8361:76:16052:1900239:6071:51260:6003:32995:71470:6020:10619:36165:9651:70783:46835:1678:1905213:9405:6012:43619:5987:70887:2000220:1903759:44416:46356:5978:6688:1900231:77:34501:6873:6031:6011:6042:30437:16576:36168:7186:32880:70786:33499:10737:43065:6097:1903134:5992:22:42:9408:436:43044:72353:43936:36178:1900439:1900445:51701:6486:30476:630…
9605	response to external stimulus	88 out of 1020 genes, 8.6%	344 out of 13081 background genes, 2.6%	0.00032	0	GAL10:RPL6:ECM33:TPS2:BNI4:BST1:BRG1:UME6:CPH1:OLE1:ENO1:MSN4:IPT1:CPP1:CLA4:BIG1:C1_10880W_A:RTG3:KIP4:ECM25:FTR1:SOD5:REG1:SCH9:DCK1:C2_04620W_A:IMH3:RCK2:TPK2:RAS1:MNT2:CAP1:GPA2:C3_02290W_A:SAP9:RAS2:RHB1:DYN1:CTA4:TSA1B:FCR1:TDH3:ECM29:MDS3:TPI1:FBA1:PYC2:FGR3:PMT6:FGR10:MYO5:PHO4:CEK1:CZF1:PGA14:GPR1:MIG1:FGR27:CDS1:CHT2:SSD1:ADH1:FET34:SUR7:FGR37:RAV2:FGR17:SNQ2:HGT12:PMR1:ASC1:CYR1:NRG1:N…	32:32889:5979:1900443:33215:30447:31589:55085:15753:43409:42174:7039:45461:1900101:51666:8361:6827:71285:7019:1900239:917:8646:7155:70785:31929:6177:32995:71470:6505:15671:61409:61402:42631:6351:1900464:90295:30466:31940:10619:1308:10526:6875:36165:36177:9651:1901684:70783:160:16337:70301:9405:71963:6012:51083:10963:43935:43619:5987:70887:2000220:1903759:2000769:44416:447:6348:1900231:46777:480:3…
44419	interspecies interaction between organisms	84 out of 1020 genes, 8.2%	324 out of 13081 background genes, 2.5%	0.00033	0	PHR2:TTR1:HGC1:GSC1:ECM33:TPS2:MSB1:BST1:ICL1:ERG3:BRG1:UME6:RBT4:CPH1:SMI1:GCS1:IRE1:OLE1:ENO1:IPT1:RIM20:CPP1:WOR1:CLA4:BIG1:ADA2:RTG3:RBE1:FTR1:SOD5:GPM1:SCH9:IMH3:RCK2:TPK2:MIT1:ERG24:EAP1:RAS1:RHR2:FOX2:MNT2:CAP1:GPA2:SAP9:ADE2:TEC1:NCE102:YCK2:CTA4:ALS6:ALS7:AAF1:TDH3:SSN6:SLK19:MDS3:TPI1:TCC1:FBA1:RFX2:HWP1:SAP10:PHR1:PMT6:CEK1:GPR1:GLR1:INT1:SSD1:ADH1:FET34:SUN41:ZCF18:ASC1:CYR1:NRG1:SRR1…	32:32889:5979:33215:30447:31589:43409:42174:45461:1900101:30968:8361:6827:10520:35955:6673:71285:6749:1900239:6071:51260:7155:31929:6177:32995:71470:6505:15671:6351:1900464:6020:31940:10619:10526:36165:36177:9651:1901684:70783:160:16337:70301:9405:6012:51083:43935:43619:70887:2000220:1903759:2000769:44416:35066:6348:6688:1900231:46777:35146:1900766:36252:45827:36187:6970:1900835:60237:30437:7231:…
44182	filamentous growth of a population of unicellular organisms	110 out of 1020 genes, 10.8%	463 out of 13081 background genes, 3.5%	0.00056	0	UGA32:HGC1:GAL10:RPL6:ECM33:TPS2:SKO1:BNI4:ERG3:BRG1:UME6:RAC1:CPH1:OLE1:ENO1:IPT1:SSU81:RIM20:CPP1:WOR1:CLA4:PEA2:BIG1:ADA2:C1_10880W_A:ZCF3:KIP4:ECM25:MSB2:SCH9:DCK1:IMH3:RCK2:TPK2:ERG24:RAS1:SGS1:ESA1:MSS4:ZCF7:GPA2:C3_02290W_A:RAS2:TEC1:RHB1:DYN1:CTA4:TSA1B:FCR1:SSN6:ECM29:MDS3:TPI1:TCC1:ZCF27:RFX2:PGA59:FGR3:C4_04460C_A:PHR1:PMT6:FGR10:MYO5:VAC8:PHO4:CEK1:CZF1:CLN3:CYC3:GPR1:CCN1:TAC1:INT1:G…	6261:32889:5979:1900443:33215:31939:30447:31589:48478:55085:15753:43409:60962:16239:722:42174:45461:7114:51666:8361:6827:10520:35955:71285:7019:6564:1900239:917:8646:7155:70785:31929:6177:32995:71470:15671:6351:706:1900464:30466:31385:31940:10619:1308:10526:6302:6875:36165:36177:1901684:9651:70783:6865:160:70301:9405:71963:6012:51083:10963:9060:43619:70887:2000220:1903759:2000769:44416:35066:447:…
9607	response to biotic stimulus	78 out of 1020 genes, 7.6%	302 out of 13081 background genes, 2.3%	0.00112	0	HGC1:RPL6:ECM33:BNI4:BST1:ERG3:BRG1:UME6:CPH1:OLE1:ENO1:IPT1:SSU81:CPP1:CLA4:C1_10880W_A:KIP4:C1_12660W_A:ECM25:SOD5:DCK1:IMH3:RCK2:TPK2:ERG24:RAS1:ZCF7:MNT2:CAP1:GPA2:C3_02290W_A:SAP9:RAS2:TEC1:DYN1:CTA4:FCR1:TDH3:ECM29:TPI1:FBA1:FGR3:FGR10:MYO5:VAC8:CEK1:CZF1:GPR1:CCN1:TAC1:FGR27:CDS1:SSD1:ADH1:FET34:SUN41:SUR7:FGR37:IPL1:RAV2:FGR17:SNQ2:HGT12:ASC1:CYR1:NRG1:SLN1:PIN4:HDA1:FGR14:SRR1:FGR50:LPD1…	32:32889:5979:1900443:33215:30447:31589:55085:15753:43409:45461:1900101:51666:8361:6827:44774:7019:6564:1900239:917:8646:7155:70785:6177:32995:6505:15671:6351:1900464:30466:31940:10619:1308:10526:36165:36177:1901684:9651:70783:160:16337:70301:9405:71963:6012:51083:43935:43619:70887:2000220:1903759:2000769:44416:447:6348:1900231:46777:480:35146:77:1900766:36252:45827:36187:34501:6031:6970:1900835:…
7154	cell communication	110 out of 1020 genes, 10.8%	472 out of 13081 background genes, 3.6%	0.00158	0	GAL10:PSY2:C1_02760W_A:RPL6:ECM33:EHD3:TPS2:SKO1:BNI4:BRG1:UME6:RAC1:CPH1:IRE1:OLE1:MSN4:IPT1:SSU81:CPP1:C1_10140C_A:CLA4:BIG1:C1_10880W_A:RTG3:KIP4:ECM25:KIS2:FTR1:REG1:C2_01310W_A:CDC55:MSB2:OPI1:SCH9:DCK1:C2_04620W_A:MKK2:IMH3:RCK2:TPK2:RAS1:MSS4:ARF3:STE50:GPA2:C3_02290W_A:SAP9:RAS2:C3_04810C_A:RHB1:DYN1:C3_05320W_A:YCK2:CTA4:FCR1:C3_07170C_A:ECM29:MDS3:TPI1:ARL1:C4_02720C_A:PYC2:FGR3:OMA1:PM…	5979:1900443:33215:30447:31589:55085:15753:43558:43409:42174:7039:45461:43066:51666:34497:30968:45048:8361:6827:31030:71285:7019:1900239:917:8646:51260:7155:70785:31929:6177:32995:71470:90038:61409:61402:42631:6351:1900464:90295:30466:6020:7266:31940:10619:1308:10526:30242:6875:36165:36177:9651:1901684:70783:160:71072:70301:9405:71963:6012:51083:10963:43619:723:5987:72462:70887:2000220:1903759:20…
65007	biological regulation	319 out of 1020 genes, 31.3%	1694 out of 13081 background genes, 13.0%	0.00177	0	PHR2:C1_00330C_A:HBR1:TTR1:UGA32:HGC1:C1_01130W_A:HOT1:SWI4:GAL10:C1_02240W_A:PSY2:SNO1:C1_02760W_A:C1_02850W_A:C1_03140W_A:CDC12:EHD3:TPS2:C1_03450C_A:SUA71:MSB1:SKO1:C1_03790C_A:RPP1:ELA1:PDR16:HTA2:BST1:HHF1:C1_04360C_A:PIL1:RPM2:C1_04980C_A:BRG1:C1_05800C_A:GIM5:PHO87:UME6:RAC1:DHH1:ZCF23:CCS1:RME1:CPH1:SMI1:IRE1:MED15:GCR3:ENO1:VCX1:CTR2:SWI6:C1_08680C_A:C1_08690W_A:MSN4:IPT1:SSU81:LYS143:C1…	7010:1902546:32889:5979:60258:737:2000370:1900443:33215:31939:30447:6002:7049:31589:463:48478:55085:43558:43409:71361:7004:60962:6116:16239:722:6325:55088:18027:42174:7039:45461:1903272:30174:43066:7114:1900101:1990236:16320:51666:1990145:34497:30968:45048:8361:90156:6827:31030:10520:44774:35955:71285:6814:10994:45980:43942:76:6749:7019:6564:1900239:917:51260:7155:70785:1903833:31929:6177:32995:7…
44262	cellular carbohydrate metabolic process	38 out of 1020 genes, 3.7%	115 out of 13081 background genes, 0.9%	0.00214	0	PHR2:C1_01360C_A:GSC1:TPS2:ICL1:RHD1:SMI1:IRE1:MLS1:GCA1:BIG1:MNN24:SCH9:C2_04620W_A:TPK2:RHR2:CHS8:FOX2:ZCF7:GPA2:GFA1:CHS4:KRE6:BMT1:MNN22:GDB1:GUT2:GDE1:GPH1:CYR1:NTH1:GSY1:CIT1:KRE1:HXK2:UGP1:GLC7:CR_08330W_A	5979:30447:7049:6002:6116:7114:30968:8361:76:16052:1900239:6071:51260:32995:71470:6020:10619:36165:70783:9651:46835:1678:1905213:9405:43619:5987:70887:1903759:46356:5978:6688:1900231:77:34501:6873:6031:6011:6042:30437:16576:36168:7186:32880:70786:10737:43065:6097:1903134:5992:22:42:9408:436:43044:72353:43936:36178:1900439:1900445:6486:30476:6306:71333:30010:15976:36244:9847:30847:1900428:31671:33…
51701	interaction with host	25 out of 1020 genes, 2.5%	63 out of 13081 background genes, 0.5%	0.00368	0	BST1:CPH1:ENO1:RIM20:SOD5:GPM1:IMH3:TPK2:RAS1:RHR2:CAP1:SAP9:YCK2:CTA4:TDH3:TPI1:FBA1:PHR1:GPR1:SSD1:ADH1:CYR1:YHB1:EFG1:SSB1	32889:5979:30447:31589:45461:1900101:71285:1900239:6071:7155:6177:71470:6505:15671:6351:10619:31940:36177:9651:70783:70301:9405:6012:51083:43935:43619:70887:2000220:1903759:2000769:44416:1900231:1900766:36252:36187:1900835:60237:36168:1900793:7186:70786:71432:36091:1900198:10737:2000377:43065:16485:9408:6357:72353:43936:1900182:36178:1900439:1900445:51701:61408:52155:71333:7160:751:15976:17148:98…
71554	cell wall organization or biogenesis	64 out of 1020 genes, 6.3%	240 out of 13081 background genes, 1.8%	0.00377	0	PHR2:ROT1:GAL10:GAL102:MNN11:GSC1:ECM33:TPS2:BST1:RHD1:RAC1:CPH1:SMI1:IRE1:SSU81:BIG1:ADA2:ECM25:ACT1:SIM1:MNN24:DCW1:MSB2:FEN12:DCK1:RCK2:TPK2:PRS5:PIR1:C2_08920W_A:CHS8:END3:MNT2:GFA1:SAP9:WSC1:RHB1:CHS4:KRE6:TSA1B:BMT1:SLK19:VAN1:SRB1:PGA59:HWP1:SAP10:PHR1:C4_04560C_A:MNN22:MYO5:CEK1:SUN41:ACF2:SUR7:WSC2:PMR1:SSR1:LMO1:LRG1:HST7:YPT31:EFG1:PGA13	32:30447:31589:43409:6458:45461:51666:30968:10520:1904541:1900239:917:34975:51260:7155:32995:71470:6505:90038:6020:7266:10526:30100:9651:70783:16337:9405:71963:6012:10963:70887:2000220:1903759:16998:35066:6348:6688:1900231:46777:35146:36187:6031:35024:60237:6042:30437:7231:43486:7186:51447:43410:70786:71432:33499:10737:16485:5992:10525:42:30866:9408:9165:6357:72353:71508:51127:43936:9116:916:3617…
6950	response to stress	173 out of 1020 genes, 17.0%	834 out of 13081 background genes, 6.4%	0.00411	0	HBR1:TTR1:C1_01040W_A:HOT1:SWI4:GAL10:PSY2:C1_02750C_A:C1_02760W_A:RAD16:RPL6:ECM33:EHD3:TPS2:SKO1:BNI4:HTA2:BST1:PIL1:BRG1:UME6:CPH1:GCS1:IRE1:OLE1:GCR3:EAF6:SWI6:MSN4:IPT1:SSU81:C1_09840C_A:HCM1:CPP1:CLA4:APN2:CDC48:BIG1:ADA2:C1_10880W_A:GAD1:KIP4:C1_12650C_A:ECM25:C1_13560W_A:ACT1:YBP1:FTR1:IML2:C1_14240W_A:RFA1:SOD5:REG1:SIR2:MSB2:OPI1:LHS1:RAD32:SCH9:DCK1:RIM11:MKK2:IMH3:C2_06530W_A:LSP1:RCK…	32581:1902546:5979:737:2000370:1900443:33215:30447:7049:31589:48478:55085:15753:43558:43409:71361:7004:6116:16239:722:42174:7039:45461:30174:43066:742:7114:1900101:16320:51666:34497:30968:45048:8361:90156:6827:10520:71285:10994:76:6749:7019:1900239:34975:917:8646:6071:51260:7155:70785:31929:6177:32995:71470:6505:15671:61409:61402:42631:6351:706:51306:1900464:90295:30466:6020:7266:10619:1308:10526…
51704	multi-organism process	125 out of 1020 genes, 12.3%	563 out of 13081 background genes, 4.3%	0.00416	0	PHR2:C1_00330C_A:TTR1:HGC1:GSC1:C1_02760W_A:ECM33:TPS2:MSB1:IFD6:BST1:HHF1:ICL1:ERG3:BRG1:UME6:RBT4:CPH1:SMI1:GCS1:IRE1:OLE1:ENO1:C1_08690W_A:IPT1:RIM20:CPP1:WOR1:CLA4:GCA1:BIG1:ADA2:RTG3:ACT1:PDX1:RBE1:FTR1:SOD5:CDC55:GPM1:SCH9:RIM11:MKK2:IMH3:RCK2:TPK2:JEM1:MIT1:ERG24:EAP1:RAS1:RHR2:FOX2:MSS4:END3:MNT2:STE50:CAP1:GPA2:SAP9:ADE2:TEC1:SFP1:NCE102:YCK2:CTA4:ALS6:ALS7:AAF1:TRY6:TDH3:SSN6:SLK19:MDS3…	32:32889:5979:1900443:33215:30447:7049:31589:55085:43409:42174:45461:742:7114:1900101:51666:30968:45048:8361:6827:31030:10520:35955:6673:71285:1904541:76:6749:16052:1900239:917:34975:6071:51260:7155:31929:6177:32995:71470:6505:90038:15671:6351:1900464:6020:6812:31940:10619:10526:30100:30242:36165:36177:9651:1901684:34553:70783:45332:160:1905213:16337:70301:9405:71963:6012:51083:9060:43935:43619:7…
36170	filamentous growth of a population of unicellular organisms in response to starvation	59 out of 1020 genes, 5.8%	216 out of 13081 background genes, 1.7%	0.00416	0	RPL6:ECM33:TPS2:BNI4:BRG1:UME6:CPH1:OLE1:IPT1:CPP1:CLA4:BIG1:C1_10880W_A:KIP4:ECM25:SCH9:DCK1:IMH3:RCK2:TPK2:GPA2:C3_02290W_A:RAS2:RHB1:DYN1:TSA1B:FCR1:ECM29:MDS3:TPI1:FGR3:PMT6:FGR10:MYO5:CEK1:CZF1:GPR1:FGR27:CDS1:CHT2:FET34:SUR7:FGR37:RAV2:FGR17:SNQ2:HGT12:ASC1:CYR1:NRG1:PIN4:HDA1:HST7:FGR14:SRR1:FGR50:EFG1:SSU1:RTA4	5979:1900443:33215:30447:31589:55085:15753:43409:42174:45461:51666:8361:6827:7019:1900239:917:8646:7155:70785:31929:6177:32995:71470:6351:1900464:30466:10619:1308:10526:36165:36177:1901684:9651:70783:160:70301:9405:71963:6012:10963:43619:70887:2000220:1903759:44416:447:6348:1900231:46777:480:35146:77:45827:36187:6031:6970:60237:30437:7231:36168:7186:1:51447:32880:70786:8645:10737:71214:43065:6676…
1901700	response to oxygen-containing compound	32 out of 1020 genes, 3.1%	92 out of 13081 background genes, 0.7%	0.00435	0	TTR1:GCS1:OLE1:MSN4:APN2:RTG3:YBP1:SOD5:SIR2:TPK2:C2_08100W_A:RAS1:NCE103:CAP1:GPA2:C3_04970C_A:YCK2:TSA1B:FGR3:PGA14:GPR1:GLR1:ACH1:MIG1:HGT12:ASC1:CYR1:NRG1:NTH1:SLN1:EFG1:SSY5	1902546:5979:30447:31589:15753:71361:6116:45461:1900101:8361:6749:1900239:8646:7155:32995:61409:61402:42631:1900464:10619:36165:36177:70783:70301:9405:43935:43619:70887:2000220:1903759:2000769:1900231:46777:1900766:36252:36187:45827:1900835:30437:36168:1900793:7186:1:6750:70786:36091:8645:10737:2000377:43065:16485:2001125:1903134:9408:6357:72353:61401:43936:1900182:36178:1900439:1900445:18106:517…
1900430	positive regulation of filamentous growth of a population of unicellular organisms	32 out of 1020 genes, 3.1%	93 out of 13081 background genes, 0.7%	0.00569	0	HGC1:BRG1:UME6:RME1:CPH1:MED15:SSU81:RIM20:WOR1:CLA4:MSB2:SCH9:TPK2:RAS1:ZCF7:GPA2:TEC1:CTA4:MDS3:ZCF27:CEK1:GPR1:CCN1:TAC1:MIG1:CYR1:SLN1:HDA1:HST7:SRR1:HMO1:EFG1	5979:30447:31589:43409:60962:42174:45461:8361:71285:1900239:7155:31929:6351:30466:31940:10619:1308:10526:36165:36177:9651:70783:160:9405:6012:43619:70887:2000220:1903759:2000769:6348:1900231:46777:35146:36187:6970:30437:36168:7186:32880:43410:70786:1900198:10737:2000377:43065:16485:70202:10525:31047:9408:6357:72353:71508:10527:43936:1900182:36178:1900439:1900445:18106:51726:10914:71333:30010:1597…
90033	positive regulation of filamentous growth	32 out of 1020 genes, 3.1%	93 out of 13081 background genes, 0.7%	0.00569	0	HGC1:BRG1:UME6:RME1:CPH1:MED15:SSU81:RIM20:WOR1:CLA4:MSB2:SCH9:TPK2:RAS1:ZCF7:GPA2:TEC1:CTA4:MDS3:ZCF27:CEK1:GPR1:CCN1:TAC1:MIG1:CYR1:SLN1:HDA1:HST7:SRR1:HMO1:EFG1	5979:30447:31589:43409:60962:42174:45461:8361:71285:1900239:7155:31929:6351:30466:31940:10619:1308:10526:36165:36177:9651:70783:160:9405:6012:43619:70887:2000220:1903759:2000769:6348:1900231:46777:35146:36187:6970:30437:36168:7186:32880:43410:70786:1900198:10737:2000377:43065:16485:70202:10525:31047:9408:6357:72353:71508:10527:43936:1900182:36178:1900439:1900445:18106:51726:10914:71333:30010:1597…
43207	response to external biotic stimulus	20 out of 1020 genes, 2.0%	46 out of 13081 background genes, 0.4%	0.00756	0	BST1:CPH1:ENO1:SOD5:IMH3:RAS1:MNT2:CAP1:SAP9:CTA4:TDH3:TPI1:FBA1:GPR1:SSD1:ADH1:CYR1:YHB1:EFG1:SSB1	32:32889:5979:30447:31589:45461:1900101:1900239:7155:6177:6505:15671:6351:10619:31940:70783:70301:16337:9405:6012:51083:43935:43619:70887:2000220:2000769:44416:1900231:1900766:36252:36187:1900835:60237:36168:7186:1900793:70786:71432:36091:2000377:43065:16485:9408:6357:1900182:36178:1900439:1900445:51701:61408:52155:71333:7160:751:15976:36244:17148:9847:1900432:15886:1900428:44409:1900461:75308:43…
51707	response to other organism	20 out of 1020 genes, 2.0%	46 out of 13081 background genes, 0.4%	0.00756	0	BST1:CPH1:ENO1:SOD5:IMH3:RAS1:MNT2:CAP1:SAP9:CTA4:TDH3:TPI1:FBA1:GPR1:SSD1:ADH1:CYR1:YHB1:EFG1:SSB1	32:32889:5979:30447:31589:45461:1900101:1900239:7155:6177:6505:15671:6351:10619:31940:70783:70301:16337:9405:6012:51083:43935:43619:70887:2000220:2000769:44416:1900231:1900766:36252:36187:1900835:60237:36168:7186:1900793:70786:71432:36091:2000377:43065:16485:9408:6357:1900182:36178:1900439:1900445:51701:61408:52155:71333:7160:751:15976:36244:17148:9847:1900432:15886:1900428:44409:1900461:75308:43…
52173	response to defenses of other organism involved in symbiotic interaction	20 out of 1020 genes, 2.0%	46 out of 13081 background genes, 0.4%	0.00756	0	BST1:CPH1:ENO1:SOD5:IMH3:RAS1:MNT2:CAP1:SAP9:CTA4:TDH3:TPI1:FBA1:GPR1:SSD1:ADH1:CYR1:YHB1:EFG1:SSB1	32:32889:5979:30447:31589:45461:1900101:1900239:7155:6177:6505:15671:6351:10619:31940:70783:70301:16337:9405:6012:51083:43935:43619:70887:2000220:2000769:44416:1900231:1900766:36252:36187:1900835:60237:36168:7186:1900793:70786:71432:36091:2000377:43065:16485:9408:6357:1900182:36178:1900439:1900445:51701:61408:52155:71333:7160:751:15976:36244:17148:9847:1900432:15886:1900428:44409:1900461:75308:43…
22610	biological adhesion	30 out of 1020 genes, 2.9%	86 out of 13081 background genes, 0.7%	0.00845	0	ECM33:MSB1:SMI1:WOR1:BIG1:ADA2:TPK2:EAP1:RAS1:RHR2:MNT2:SAP9:TEC1:SFP1:ALS6:ALS7:AAF1:TDH3:RFX2:HWP1:SAP10:PHR1:C4_07140W_A:INT1:ADH1:SUN41:ASC1:CYR1:NRG1:EFG1	32:5979:30447:31589:8361:10520:1900239:6071:7155:71470:32995:1900464:10619:36177:70783:9651:16337:9405:70887:2000220:1903759:44416:2000769:35066:6348:1900231:36187:45827:36168:7186:70786:71432:10737:2000377:43065:2001125:16485:9408:6357:72353:10527:43936:1900182:36178:1900439:1900445:51701:52155:71333:30010:7160:751:45892:1900189:36244:9847:15886:1900428:33554:44409:1900461:75308:43689:9267:16584…
71852	fungal-type cell wall organization or biogenesis	58 out of 1020 genes, 5.7%	216 out of 13081 background genes, 1.7%	0.00916	0	PHR2:ROT1:GAL10:GAL102:GSC1:ECM33:TPS2:BST1:RAC1:CPH1:SMI1:IRE1:SSU81:BIG1:ADA2:ECM25:ACT1:SIM1:DCW1:MSB2:FEN12:DCK1:RCK2:TPK2:PRS5:PIR1:C2_08920W_A:END3:MNT2:GFA1:SAP9:WSC1:RHB1:CHS4:KRE6:TSA1B:BMT1:SLK19:SRB1:PGA59:HWP1:SAP10:PHR1:C4_04560C_A:MYO5:CEK1:SUN41:ACF2:SUR7:WSC2:PMR1:SSR1:LMO1:LRG1:HST7:YPT31:EFG1:PGA13	32:30447:31589:43409:6458:45461:51666:30968:10520:1904541:1900239:917:34975:51260:7155:32995:71470:6505:90038:6020:7266:10526:30100:9651:70783:16337:9405:71963:6012:10963:70887:2000220:1903759:16998:35066:6348:1900231:46777:35146:36187:6031:35024:60237:6042:30437:7231:43486:7186:51447:43410:70786:71432:33499:10737:16485:5992:10525:42:30866:9408:9165:6357:72353:71508:51127:43936:9116:916:36178:190…
52200	response to host defenses	19 out of 1020 genes, 1.9%	43 out of 13081 background genes, 0.3%	0.00989	0	BST1:CPH1:ENO1:SOD5:IMH3:RAS1:CAP1:SAP9:CTA4:TDH3:TPI1:FBA1:GPR1:SSD1:ADH1:CYR1:YHB1:EFG1:SSB1	32889:5979:30447:31589:45461:1900101:1900239:7155:6177:6505:15671:6351:10619:31940:70783:70301:9405:6012:51083:43935:43619:70887:2000220:2000769:44416:1900231:1900766:36252:36187:1900835:60237:36168:7186:1900793:70786:71432:36091:2000377:43065:16485:9408:6357:1900182:36178:1900439:1900445:51701:61408:52155:71333:7160:751:15976:36244:17148:9847:1900432:15886:1900428:44409:1900461:75308:43689:9267:…
75136	response to host	19 out of 1020 genes, 1.9%	43 out of 13081 background genes, 0.3%	0.00989	0	BST1:CPH1:ENO1:SOD5:IMH3:RAS1:CAP1:SAP9:CTA4:TDH3:TPI1:FBA1:GPR1:SSD1:ADH1:CYR1:YHB1:EFG1:SSB1	32889:5979:30447:31589:45461:1900101:1900239:7155:6177:6505:15671:6351:10619:31940:70783:70301:9405:6012:51083:43935:43619:70887:2000220:2000769:44416:1900231:1900766:36252:36187:1900835:60237:36168:7186:1900793:70786:71432:36091:2000377:43065:16485:9408:6357:1900182:36178:1900439:1900445:51701:61408:52155:71333:7160:751:15976:36244:17148:9847:1900432:15886:1900428:44409:1900461:75308:43689:9267:…
42594	response to starvation	67 out of 1020 genes, 6.6%	262 out of 13081 background genes, 2.0%	0.01054	0	GAL10:RPL6:ECM33:TPS2:BNI4:BRG1:UME6:CPH1:OLE1:MSN4:IPT1:CPP1:CLA4:BIG1:C1_10880W_A:KIP4:ECM25:FTR1:REG1:SCH9:DCK1:IMH3:RCK2:TPK2:GPA2:C3_02290W_A:RAS2:RHB1:DYN1:TSA1B:FCR1:ECM29:MDS3:TPI1:PYC2:FGR3:PMT6:FGR10:MYO5:PHO4:CEK1:CZF1:GPR1:FGR27:CDS1:CHT2:FET34:SUR7:FGR37:RAV2:FGR17:SNQ2:HGT12:ASC1:CYR1:NRG1:PIN4:HDA1:HST7:GLN1:FGR14:SRR1:FGR50:EFG1:SSB1:SSU1:RTA4	5979:1900443:33215:30447:31589:55085:15753:43409:42174:7039:45461:51666:8361:6827:7019:1900239:917:8646:7155:70785:31929:6177:32995:71470:61409:61402:6351:1900464:30466:10619:1308:10526:6875:36165:36177:9651:1901684:70783:160:70301:9405:71963:6012:51083:10963:43619:70887:2000220:1903759:44416:447:6348:1900231:46777:480:35146:77:45827:36187:6031:6970:60237:30437:7231:36168:7186:1:51447:32880:70786…
10033	response to organic substance	56 out of 1020 genes, 5.5%	208 out of 13081 background genes, 1.6%	0.01229	0	C1_00330C_A:HGC1:C1_02760W_A:BST1:CPH1:IRE1:MSN4:C1_09840C_A:CPP1:CLA4:CDC48:RTG3:IML2:REG1:OPI1:LHS1:C2_05810W_A:JEM1:RAS1:NCE103:STE50:CAP1:GPA2:TEC1:C3_04970C_A:CDR1:YCK2:C4_03110W_A:FGR3:CEK1:C5_00570W_A:GPR1:GLR1:TAC1:ACH1:MIG1:SUT1:C5_04910W_A:C6_01370W_A:ORM1:HGT12:ASC1:C7_01360C_A:CYR1:NRG1:NTH1:SLN1:GZF3:HST7:CR_06560C_A:GLC7:YHB1:EFG1:SSY5:UGA3:UBC4	5979:30447:7049:31589:15753:43409:71361:7039:45461:742:7114:1900101:16320:30968:45048:8361:90156:71285:76:6749:1900239:34975:8646:51260:7155:32995:6505:15671:61409:61402:6351:51306:1900464:90295:6020:6812:10619:10526:34517:36165:36177:9651:70783:45332:71072:1905213:70301:9405:6012:43935:43619:61166:70887:2000220:1903759:2000769:45117:30970:1900231:46777:35146:6855:77:1900766:36252:36187:45827:345…
45927	positive regulation of growth	32 out of 1020 genes, 3.1%	96 out of 13081 background genes, 0.7%	0.01233	0	HGC1:BRG1:UME6:RME1:CPH1:MED15:SSU81:RIM20:WOR1:CLA4:MSB2:SCH9:TPK2:RAS1:ZCF7:GPA2:TEC1:CTA4:MDS3:ZCF27:CEK1:GPR1:CCN1:TAC1:MIG1:CYR1:SLN1:HDA1:HST7:SRR1:HMO1:EFG1	5979:30447:31589:43409:60962:42174:45461:8361:71285:1900239:7155:31929:6351:30466:31940:10619:1308:10526:36165:36177:9651:70783:160:9405:6012:43619:70887:2000220:1903759:2000769:6348:1900231:46777:35146:36187:6970:30437:36168:7186:32880:43410:70786:1900198:10737:2000377:43065:16485:70202:10525:31047:9408:6357:72353:71508:10527:43936:1900182:36178:1900439:1900445:18106:51726:10914:71333:30010:1597…
50789	regulation of biological process	279 out of 1020 genes, 27.4%	1481 out of 13081 background genes, 11.3%	0.01235	0	PHR2:C1_00330C_A:HBR1:TTR1:UGA32:HGC1:C1_01130W_A:HOT1:SWI4:GAL10:C1_02240W_A:PSY2:SNO1:C1_02760W_A:C1_02850W_A:C1_03140W_A:CDC12:EHD3:TPS2:C1_03450C_A:SUA71:MSB1:SKO1:C1_03790C_A:RPP1:ELA1:PDR16:HTA2:HHF1:C1_04360C_A:PIL1:RPM2:BRG1:C1_05800C_A:GIM5:PHO87:UME6:RAC1:DHH1:ZCF23:RME1:CPH1:SMI1:IRE1:MED15:GCR3:ENO1:SWI6:C1_08680C_A:C1_08690W_A:MSN4:IPT1:SSU81:LYS143:C1_09320C_A:RIM20:HCM1:CPP1:C1_101…	7010:32889:5979:60258:2000370:1900443:31939:30447:6002:7049:31589:463:48478:55085:43558:43409:71361:7004:60962:6116:16239:722:6325:18027:42174:7039:45461:1903272:30174:43066:7114:1900101:1990236:16320:51666:1990145:34497:30968:45048:8361:90156:31030:10520:44774:35955:71285:6814:45980:43942:76:6749:7019:6564:1900239:917:51260:7155:70785:1903833:31929:6177:32995:71470:90038:42780:61409:61402:6351:7…
9991	response to extracellular stimulus	75 out of 1020 genes, 7.4%	305 out of 13081 background genes, 2.3%	0.01363	0	GAL10:RPL6:ECM33:TPS2:BNI4:BRG1:UME6:CPH1:OLE1:MSN4:IPT1:CPP1:CLA4:BIG1:C1_10880W_A:RTG3:KIP4:ECM25:FTR1:REG1:SCH9:DCK1:C2_04620W_A:IMH3:RCK2:TPK2:GPA2:C3_02290W_A:RAS2:RHB1:DYN1:CTA4:TSA1B:FCR1:ECM29:MDS3:TPI1:PYC2:FGR3:PMT6:FGR10:MYO5:PHO4:CEK1:CZF1:PGA14:GPR1:MIG1:FGR27:CDS1:CHT2:FET34:SUR7:FGR37:RAV2:FGR17:SNQ2:HGT12:ASC1:CYR1:NRG1:NTH1:PIN4:HDA1:GZF3:HST7:GLN1:FGR14:SRR1:FGR50:EFG1:SSB1:SSU1…	5979:1900443:33215:30447:31589:55085:15753:43409:42174:7039:45461:51666:8361:6827:71285:7019:1900239:917:8646:7155:70785:31929:6177:32995:71470:61409:61402:42631:6351:1900464:90295:30466:31940:10619:1308:10526:6875:36165:36177:9651:1901684:70783:160:70301:9405:71963:6012:51083:10963:43619:5987:70887:2000220:1903759:44416:447:6348:1900231:46777:480:35146:77:45827:36187:6031:6970:60237:30437:7231:3…
9267	cellular response to starvation	64 out of 1020 genes, 6.3%	250 out of 13081 background genes, 1.9%	0.01658	0	GAL10:RPL6:ECM33:TPS2:BNI4:BRG1:UME6:CPH1:OLE1:MSN4:IPT1:CPP1:CLA4:BIG1:C1_10880W_A:KIP4:ECM25:FTR1:REG1:SCH9:DCK1:IMH3:RCK2:TPK2:GPA2:C3_02290W_A:RAS2:RHB1:DYN1:FCR1:ECM29:TPI1:PYC2:FGR3:PMT6:FGR10:MYO5:PHO4:CEK1:CZF1:GPR1:FGR27:CDS1:CHT2:FET34:SUR7:FGR37:RAV2:FGR17:SNQ2:HGT12:ASC1:CYR1:NRG1:PIN4:HDA1:HST7:GLN1:FGR14:FGR50:EFG1:SSB1:SSU1:RTA4	5979:1900443:33215:30447:31589:55085:15753:43409:7039:45461:51666:8361:6827:7019:1900239:917:8646:7155:70785:6177:32995:71470:61409:61402:6351:1900464:30466:10619:1308:10526:6875:36165:36177:9651:1901684:70783:70301:9405:71963:6012:51083:10963:43619:70887:2000220:1903759:44416:447:6348:1900231:46777:480:35146:77:45827:36187:6031:60237:30437:7231:36168:7186:1:51447:32880:70786:33499:8645:10737:712…
1901701	cellular response to oxygen-containing compound	26 out of 1020 genes, 2.5%	72 out of 13081 background genes, 0.6%	0.01805	0	TTR1:OLE1:MSN4:APN2:RTG3:YBP1:SOD5:SIR2:TPK2:RAS1:NCE103:CAP1:GPA2:C3_04970C_A:YCK2:TSA1B:FGR3:PGA14:GPR1:GLR1:ASC1:CYR1:NRG1:NTH1:SLN1:EFG1	1902546:5979:30447:31589:71361:45461:1900101:8361:6749:1900239:7155:32995:61409:61402:42631:1900464:10619:36165:36177:70783:70301:9405:43935:43619:70887:2000220:1903759:2000769:1900231:46777:1900766:36252:36187:45827:1900835:30437:36168:1900793:7186:1:70786:36091:10737:2000377:43065:2001125:1903134:9408:6357:72353:61401:43936:1900182:36178:1900439:1900445:18106:51701:61408:45454:6284:71333:751:45…
71496	cellular response to external stimulus	73 out of 1020 genes, 7.2%	297 out of 13081 background genes, 2.3%	0.01847	0	GAL10:RPL6:ECM33:TPS2:BNI4:BRG1:UME6:CPH1:OLE1:MSN4:IPT1:CPP1:CLA4:BIG1:C1_10880W_A:RTG3:KIP4:ECM25:FTR1:REG1:SCH9:DCK1:C2_04620W_A:IMH3:RCK2:TPK2:GPA2:C3_02290W_A:RAS2:RHB1:DYN1:CTA4:FCR1:ECM29:TPI1:PYC2:FGR3:PMT6:FGR10:MYO5:PHO4:CEK1:CZF1:PGA14:GPR1:MIG1:FGR27:CDS1:CHT2:FET34:SUR7:FGR37:RAV2:FGR17:SNQ2:HGT12:PMR1:ASC1:CYR1:NRG1:NTH1:PIN4:HDA1:GZF3:HST7:GLN1:FGR14:FGR50:EFG1:SSB1:SSU1:RTA4:UGA3	5979:1900443:33215:30447:31589:55085:15753:43409:7039:45461:51666:8361:6827:71285:7019:1900239:917:8646:7155:70785:6177:32995:71470:61409:61402:42631:6351:1900464:90295:30466:31940:10619:1308:10526:6875:36165:36177:9651:1901684:70783:70301:9405:71963:6012:51083:10963:43619:5987:70887:2000220:1903759:44416:447:6348:1900231:46777:480:35146:77:45827:36187:6031:60237:30437:7231:36168:7186:1:51447:328…
31668	cellular response to extracellular stimulus	72 out of 1020 genes, 7.1%	292 out of 13081 background genes, 2.2%	0.01891	0	GAL10:RPL6:ECM33:TPS2:BNI4:BRG1:UME6:CPH1:OLE1:MSN4:IPT1:CPP1:CLA4:BIG1:C1_10880W_A:RTG3:KIP4:ECM25:FTR1:REG1:SCH9:DCK1:C2_04620W_A:IMH3:RCK2:TPK2:GPA2:C3_02290W_A:RAS2:RHB1:DYN1:CTA4:FCR1:ECM29:TPI1:PYC2:FGR3:PMT6:FGR10:MYO5:PHO4:CEK1:CZF1:PGA14:GPR1:MIG1:FGR27:CDS1:CHT2:FET34:SUR7:FGR37:RAV2:FGR17:SNQ2:HGT12:ASC1:CYR1:NRG1:NTH1:PIN4:HDA1:GZF3:HST7:GLN1:FGR14:FGR50:EFG1:SSB1:SSU1:RTA4:UGA3	5979:1900443:33215:30447:31589:55085:15753:43409:7039:45461:51666:8361:6827:71285:7019:1900239:917:8646:7155:70785:6177:32995:71470:61409:61402:42631:6351:1900464:90295:30466:31940:10619:1308:10526:6875:36165:36177:9651:1901684:70783:70301:9405:71963:6012:51083:10963:43619:5987:70887:2000220:1903759:44416:447:6348:1900231:46777:480:35146:77:45827:36187:6031:60237:30437:7231:36168:7186:1:51447:328…
71214	cellular response to abiotic stimulus	46 out of 1020 genes, 4.5%	163 out of 13081 background genes, 1.2%	0.02238	0	PHR2:HGC1:HOT1:C1_02750C_A:TPS2:SKO1:UME6:OLE1:MSN4:SSU81:RIM20:ADA2:MSB2:RIM11:MKK2:RCK2:RHR2:C3_00570C_A:STE50:CAP1:GPA2:C3_05320W_A:SLK19:MDS3:TCC1:RFX2:PGA59:PHR1:PMT6:PGA14:C5_00560W_A:CCN1:ACH1:SUR7:HGT12:PMR1:ASC1:NRG1:NTH1:SLN1:HDA1:AQY1:CR_06040W_A:CRZ2:EFG1:SSU1	30447:31589:55085:15753:42174:45461:1900101:8361:10520:71285:10994:1900239:8646:6071:7155:31929:32995:71470:61409:61402:42631:1900464:30466:10619:1308:30242:36165:36177:9651:70301:6276:9405:43935:43619:70887:2000220:1903759:6337:35066:6348:1900231:46777:6303:1900766:36252:36187:45827:1900835:60237:30437:7231:36168:7186:1900793:1:51447:43410:36091:8645:1900198:71214:2001125:16485:1903134:5992:3104…
31667	response to nutrient levels	73 out of 1020 genes, 7.2%	301 out of 13081 background genes, 2.3%	0.03048	0	GAL10:RPL6:ECM33:TPS2:BNI4:BRG1:UME6:CPH1:OLE1:MSN4:IPT1:CPP1:CLA4:BIG1:C1_10880W_A:RTG3:KIP4:ECM25:FTR1:REG1:SCH9:DCK1:C2_04620W_A:IMH3:RCK2:TPK2:GPA2:C3_02290W_A:RAS2:RHB1:DYN1:CTA4:TSA1B:FCR1:ECM29:MDS3:TPI1:PYC2:FGR3:PMT6:FGR10:MYO5:PHO4:CEK1:CZF1:GPR1:MIG1:FGR27:CDS1:CHT2:FET34:SUR7:FGR37:RAV2:FGR17:SNQ2:HGT12:ASC1:CYR1:NRG1:PIN4:HDA1:GZF3:HST7:GLN1:FGR14:SRR1:FGR50:EFG1:SSB1:SSU1:RTA4:UGA3	5979:1900443:33215:30447:31589:55085:15753:43409:42174:7039:45461:51666:8361:6827:71285:7019:1900239:917:8646:7155:70785:31929:6177:32995:71470:61409:61402:6351:1900464:90295:30466:31940:10619:1308:10526:6875:36165:36177:9651:1901684:70783:160:70301:9405:71963:6012:51083:10963:43619:5987:70887:2000220:1903759:44416:447:6348:1900231:46777:480:35146:77:45827:36187:6031:6970:60237:30437:7231:36168:7…
9628	response to abiotic stimulus	70 out of 1020 genes, 6.9%	286 out of 13081 background genes, 2.2%	0.03303	0	PHR2:HGC1:HOT1:SWI4:C1_02750C_A:C1_02760W_A:TPS2:SKO1:PIL1:UME6:OLE1:GCR3:SWI6:MSN4:SSU81:RIM20:ADA2:MSB2:SCH9:RIM11:MKK2:LSP1:RCK2:PIR1:RAS1:RHR2:C3_00570C_A:PMA1:BZZ1:STE50:CAP1:GPA2:C3_05120C_A:C3_05320W_A:SLK19:MDS3:TCC1:RFX2:PGA59:HFL2:PYC2:PHR1:PMT6:MYO5:PGA14:C5_00560W_A:GPR1:CCN1:TAC1:ACH1:SUR7:WSC2:HGT12:PMR1:GPH1:ASC1:CYR1:NRG1:NTH1:SLN1:HDA1:GZF3:AQY1:SRR1:CR_06040W_A:CRZ2:GLC7:EFG1:SS…	5979:30447:7049:31589:55085:15753:42174:45461:7114:1900101:51666:45048:8361:10520:71285:10994:76:1900239:8646:6071:7155:31929:32995:71470:61409:61402:42631:6351:1900464:90295:30466:7266:10619:1308:30242:36165:36177:70783:9651:160:1905213:70301:6276:9405:71963:43935:43619:70887:2000220:1903759:2000769:6337:35066:6348:1900231:46777:7021:6303:77:1900766:36252:45827:36187:34501:6873:6970:1900835:6023…
16052	carbohydrate catabolic process	21 out of 1020 genes, 2.1%	54 out of 13081 background genes, 0.4%	0.03579	0	GAL10:GAL7:ENO1:GCA1:RTG3:GPM1:SCH9:C2_04620W_A:TPK2:ZCF7:GPA2:C3_06860C_A:TDH3:TPI1:FBA1:GDB1:PGA56:GPH1:CYR1:NTH1:HXK2	32889:5979:30447:6002:8361:16052:1900239:10619:36165:70783:9651:46835:1678:9405:43619:5987:70887:1903759:44416:5978:1900231:30437:36168:7186:32880:70786:33499:10737:43065:1903134:9408:436:43044:72353:43936:36178:1900439:1900445:51701:71333:7160:15976:36244:9847:15886:1900428:33554:44409:75308:9267:32445:5980:10515:45014:36170:71244:38202:45943:30448:45744:19592:31496:61621:55114:1900241:43950:190…
7155	cell adhesion	22 out of 1020 genes, 2.2%	58 out of 13081 background genes, 0.4%	0.0361	0	MSB1:WOR1:ADA2:TPK2:EAP1:RAS1:RHR2:MNT2:TEC1:SFP1:ALS6:ALS7:AAF1:TDH3:HWP1:PHR1:C4_07140W_A:INT1:ASC1:CYR1:NRG1:EFG1	32:5979:30447:31589:8361:10520:1900239:6071:7155:32995:71470:1900464:10619:36177:70783:9651:16337:9405:70887:2000220:1903759:44416:2000769:35066:6348:1900231:36187:45827:36168:7186:70786:10737:2000377:43065:2001125:9408:6357:72353:10527:43936:1900182:36178:1900439:1900445:51701:71333:30010:7160:751:45892:1900189:36244:9847:15886:1900428:33554:44409:1900461:75308:43689:9267:16584:10515:45014:36170…
31669	cellular response to nutrient levels	70 out of 1020 genes, 6.9%	287 out of 13081 background genes, 2.2%	0.03744	0	GAL10:RPL6:ECM33:TPS2:BNI4:BRG1:UME6:CPH1:OLE1:MSN4:IPT1:CPP1:CLA4:BIG1:C1_10880W_A:RTG3:KIP4:ECM25:FTR1:REG1:SCH9:DCK1:C2_04620W_A:IMH3:RCK2:TPK2:GPA2:C3_02290W_A:RAS2:RHB1:DYN1:CTA4:FCR1:ECM29:TPI1:PYC2:FGR3:PMT6:FGR10:MYO5:PHO4:CEK1:CZF1:GPR1:MIG1:FGR27:CDS1:CHT2:FET34:SUR7:FGR37:RAV2:FGR17:SNQ2:HGT12:ASC1:CYR1:NRG1:PIN4:HDA1:GZF3:HST7:GLN1:FGR14:FGR50:EFG1:SSB1:SSU1:RTA4:UGA3	5979:1900443:33215:30447:31589:55085:15753:43409:7039:45461:51666:8361:6827:71285:7019:1900239:917:8646:7155:70785:6177:32995:71470:61409:61402:6351:1900464:90295:30466:31940:10619:1308:10526:6875:36165:36177:9651:1901684:70783:70301:9405:71963:6012:51083:10963:43619:5987:70887:2000220:1903759:44416:447:6348:1900231:46777:480:35146:77:45827:36187:6031:60237:30437:7231:36168:7186:1:51447:32880:707…
1900428	regulation of filamentous growth of a population of unicellular organisms	48 out of 1020 genes, 4.7%	176 out of 13081 background genes, 1.3%	0.03937	0	HGC1:HOT1:GAL10:SKO1:BRG1:UME6:RME1:CPH1:MED15:IPT1:SSU81:RIM20:CPP1:WOR1:CLA4:ZCF3:MSB2:SCH9:TPK2:RAS1:ZCF7:GPA2:TEC1:CTA4:SSN6:MDS3:ZCF27:RFX2:MYO5:CEK1:CZF1:CLN3:GPR1:CCN1:TAC1:MIG1:SUT1:C6_01220C_A:FGR17:CYR1:NRG1:SLN1:HDA1:HST7:SRR1:HMO1:SFL1:EFG1	5979:1900443:31939:30447:31589:43409:60962:42174:45461:7114:51666:8361:35955:71285:1900239:7155:70785:31929:6351:1900464:30466:31940:10619:1308:10526:36165:36177:9651:70783:160:9405:71963:6012:43619:70887:2000220:1903759:2000769:6348:1900231:46777:35146:45827:36187:6970:60237:30437:36168:7186:70784:32880:43410:70786:33499:1900198:10737:2000377:43065:6676:16485:70202:10525:31047:9408:6357:72353:43…
71216	cellular response to biotic stimulus	63 out of 1020 genes, 6.2%	252 out of 13081 background genes, 1.9%	0.04383	0	HGC1:RPL6:ECM33:BNI4:ERG3:BRG1:UME6:CPH1:OLE1:ENO1:IPT1:SSU81:CPP1:CLA4:C1_10880W_A:KIP4:C1_12660W_A:ECM25:DCK1:IMH3:RCK2:TPK2:RAS1:ZCF7:GPA2:C3_02290W_A:RAS2:TEC1:DYN1:CTA4:FCR1:ECM29:TPI1:FGR3:FGR10:MYO5:VAC8:CEK1:CZF1:GPR1:CCN1:TAC1:FGR27:CDS1:SUN41:SUR7:FGR37:IPL1:RAV2:FGR17:SNQ2:HGT12:ASC1:CYR1:NRG1:PIN4:HDA1:FGR14:FGR50:LPD1:EFG1:SSU1:RTA4	32889:5979:1900443:30447:31589:55085:15753:43409:45461:51666:8361:44774:7019:6564:1900239:917:8646:7155:70785:6177:32995:6351:1900464:30466:31940:10619:1308:10526:36165:36177:9651:70783:70301:9405:71963:6012:70887:2000220:1903759:2000769:44416:447:6348:1900231:46777:480:35146:77:45827:36187:34501:6031:60237:30437:7231:36168:7186:1:51447:70786:8645:10737:2000377:71214:43065:6676:2001125:31047:6810…
1900445	positive regulation of filamentous growth of a population of unicellular organisms in response to biotic stimulus	18 out of 1020 genes, 1.8%	43 out of 13081 background genes, 0.3%	0.04386	0	HGC1:UME6:CPH1:CLA4:TPK2:RAS1:ZCF7:GPA2:TEC1:CTA4:CEK1:CCN1:TAC1:CYR1:SLN1:HDA1:SRR1:EFG1	5979:30447:31589:43409:45461:8361:1900239:7155:6351:30466:31940:10619:1308:10526:36165:36177:9651:70783:160:9405:6012:70887:2000220:1903759:2000769:6348:1900231:46777:35146:36187:6970:30437:36168:7186:70786:10737:2000377:43065:31047:9408:6357:72353:10527:43936:1900182:36178:1900439:1900445:18106:51726:10914:71333:751:16575:9847:36244:1900428:33554:44409:1900461:82:75308:43689:10621:9267:32000:79:…
2833	positive regulation of response to biotic stimulus	18 out of 1020 genes, 1.8%	43 out of 13081 background genes, 0.3%	0.04386	0	HGC1:UME6:CPH1:CLA4:TPK2:RAS1:ZCF7:GPA2:TEC1:CTA4:CEK1:CCN1:TAC1:CYR1:SLN1:HDA1:SRR1:EFG1	5979:30447:31589:43409:45461:8361:1900239:7155:6351:30466:31940:10619:1308:10526:36165:36177:9651:70783:160:9405:6012:70887:2000220:1903759:2000769:6348:1900231:46777:35146:36187:6970:30437:36168:7186:70786:10737:2000377:43065:31047:9408:6357:72353:10527:43936:1900182:36178:1900439:1900445:18106:51726:10914:71333:751:16575:9847:36244:1900428:33554:44409:1900461:82:75308:43689:10621:9267:32000:79:…
50794	regulation of cellular process	255 out of 1020 genes, 25.0%	1360 out of 13081 background genes, 10.4%	0.0544	0	PHR2:C1_00330C_A:TTR1:UGA32:HGC1:C1_01130W_A:HOT1:SWI4:C1_02240W_A:PSY2:SNO1:C1_02760W_A:C1_02850W_A:CDC12:EHD3:C1_03450C_A:SUA71:MSB1:SKO1:C1_03790C_A:ELA1:PDR16:HTA2:HHF1:C1_04360C_A:PIL1:RPM2:BRG1:C1_05800C_A:GIM5:UME6:RAC1:DHH1:ZCF23:RME1:CPH1:SMI1:IRE1:MED15:GCR3:ENO1:SWI6:C1_08680C_A:C1_08690W_A:MSN4:SSU81:LYS143:C1_09320C_A:RIM20:HCM1:CPP1:C1_10140C_A:WOR1:CLA4:C1_10350C_A:PEA2:CDC48:ADA2:…	7010:32889:5979:60258:2000370:1900443:31939:30447:6002:7049:31589:463:48478:55085:43558:43409:71361:7004:60962:6116:16239:722:6325:18027:42174:7039:45461:1903272:30174:43066:7114:1900101:1990236:16320:51666:1990145:34497:30968:45048:8361:90156:31030:10520:44774:35955:71285:45980:43942:76:6749:6564:1900239:917:51260:7155:70785:1903833:31929:71470:32995:90038:61409:61402:6351:706:51306:1900464:3455…
7165	signal transduction	53 out of 1020 genes, 5.2%	204 out of 13081 background genes, 1.6%	0.0648	0	PSY2:C1_02760W_A:EHD3:SKO1:RAC1:CPH1:IRE1:SSU81:CPP1:C1_10140C_A:RTG3:ECM25:KIS2:CDC55:MSB2:OPI1:SCH9:DCK1:MKK2:RCK2:TPK2:RAS1:MSS4:ARF3:STE50:GPA2:SAP9:RAS2:C3_04810C_A:RHB1:C3_05320W_A:YCK2:C3_07170C_A:MDS3:ARL1:C4_02720C_A:OMA1:CEK1:GPR1:WSC2:ASC1:BEM2:CYR1:LMO1:LRG1:SLN1:HST7:SRR1:SOK1:CR_06560C_A:RGS2:BUD5:YPT31	5979:30447:43558:43409:42174:45461:43066:51666:34497:30968:45048:8361:31030:1900239:917:51260:7155:31929:32995:90038:6020:7266:10619:10526:30242:36165:36177:9651:70783:160:71072:9405:6012:10963:43619:723:72462:70887:2000220:1903759:2000769:1900231:46777:35146:6970:35024:60237:30437:7231:7033:36168:7186:51447:32880:43410:70786:71432:10737:2000377:43065:2001125:16485:10525:42:9408:2001034:72353:436…
23052	signaling	53 out of 1020 genes, 5.2%	205 out of 13081 background genes, 1.6%	0.07491	0	PSY2:C1_02760W_A:EHD3:SKO1:RAC1:CPH1:IRE1:SSU81:CPP1:C1_10140C_A:RTG3:ECM25:KIS2:CDC55:MSB2:OPI1:SCH9:DCK1:MKK2:RCK2:TPK2:RAS1:MSS4:ARF3:STE50:GPA2:SAP9:RAS2:C3_04810C_A:RHB1:C3_05320W_A:YCK2:C3_07170C_A:MDS3:ARL1:C4_02720C_A:OMA1:CEK1:GPR1:WSC2:ASC1:BEM2:CYR1:LMO1:LRG1:SLN1:HST7:SRR1:SOK1:CR_06560C_A:RGS2:BUD5:YPT31	5979:30447:43558:43409:42174:45461:43066:51666:34497:30968:45048:8361:31030:1900239:917:51260:7155:31929:32995:90038:6020:7266:10619:10526:30242:36165:36177:9651:70783:160:71072:9405:6012:10963:43619:723:72462:70887:2000220:1903759:2000769:1900231:46777:35146:6970:35024:60237:30437:7231:7033:36168:7186:51447:32880:43410:70786:71432:10737:2000377:43065:2001125:16485:10525:42:9408:2001034:72353:436…
10570	regulation of filamentous growth	49 out of 1020 genes, 4.8%	185 out of 13081 background genes, 1.4%	0.07496	0	HGC1:HOT1:GAL10:SKO1:BRG1:UME6:RME1:CPH1:MED15:IPT1:SSU81:RIM20:CPP1:WOR1:CLA4:ZCF3:MSB2:SCH9:TPK2:RAS1:ZCF7:GPA2:TEC1:CTA4:SSN6:MDS3:ZCF27:RFX2:MYO5:CEK1:CZF1:CLN3:GPR1:CCN1:TAC1:MIG1:SUT1:C6_01220C_A:FGR17:DBF4:CYR1:NRG1:SLN1:HDA1:HST7:SRR1:HMO1:SFL1:EFG1	5979:60258:1900443:31939:30447:31589:43409:60962:42174:45461:7114:51666:8361:35955:71285:1900239:7155:70785:31929:6351:1900464:30466:31940:10619:1308:10526:36165:36177:9651:70783:160:9405:33314:71963:6012:43619:70887:2000220:1903759:2000769:6348:1900231:46777:35146:45827:36187:6970:60237:30437:36168:7186:70784:32880:43410:70786:33499:1900198:10737:2000377:43065:6676:16485:70202:10525:31047:9408:6…
9743	response to carbohydrate	9 out of 1020 genes, 0.9%	14 out of 13081 background genes, 0.1%	0.08206	0	RAS1:GPA2:YCK2:GPR1:MIG1:HGT12:ASC1:CYR1:NTH1	5979:30447:15753:8361:1900239:8646:7155:32995:10619:36165:70783:9405:70887:1903759:2000769:1900231:30437:36168:7186:70786:8645:2000377:43065:2001125:1903134:9408:6357:1900182:36178:1900439:1900445:51701:71333:15976:751:45892:36244:9847:1900432:33554:75308:9267:10515:45014:36170:71244:30448:1900241:43950:1900442:7265:6521:1903695:7124:1302:71465:32922:45944:48315:1402:75306:44413:15758:44182:9745:…
52564	response to immune response of other organism involved in symbiotic interaction	11 out of 1020 genes, 1.1%	20 out of 13081 background genes, 0.2%	0.08503	0	BST1:CPH1:SOD5:CAP1:SAP9:CTA4:GPR1:SSD1:CYR1:YHB1:EFG1	5979:30447:31589:45461:1900101:1900239:7155:6505:15671:6351:10619:31940:70783:70301:9405:6012:43935:43619:70887:2000220:1900231:1900766:36252:36187:1900835:60237:36168:7186:1900793:70786:71432:36091:43065:16485:9408:6357:36178:1900439:1900445:61408:52155:71333:36244:9847:17148:1900432:1900428:44409:1900461:75308:43689:9267:32000:71218:10515:45014:36170:71244:30448:8298:2000222:52565:61429:71852:5…
52572	response to host immune response	11 out of 1020 genes, 1.1%	20 out of 13081 background genes, 0.2%	0.08503	0	BST1:CPH1:SOD5:CAP1:SAP9:CTA4:GPR1:SSD1:CYR1:YHB1:EFG1	5979:30447:31589:45461:1900101:1900239:7155:6505:15671:6351:10619:31940:70783:70301:9405:6012:43935:43619:70887:2000220:1900231:1900766:36252:36187:1900835:60237:36168:7186:1900793:70786:71432:36091:43065:16485:9408:6357:36178:1900439:1900445:61408:52155:71333:36244:9847:17148:1900432:1900428:44409:1900461:75308:43689:9267:32000:71218:10515:45014:36170:71244:30448:8298:2000222:52565:61429:71852:5…
45859	regulation of protein kinase activity	20 out of 1020 genes, 2.0%	53 out of 13081 background genes, 0.4%	0.09465	0	HGC1:CDC12:PIL1:CPP1:BUB2:LSP1:MIH1:GPA2:C3_02720W_A:WSC1:RPP2B:C3_05320W_A:PTP2:CLN3:CCN1:DBF4:SLN1:CR_03470W_A:HST7:CLG1	60258:30447:16239:7114:8361:31030:10619:36165:9405:33314:31578:2000220:1903759:46777:87:60237:30437:36168:7186:32880:10525:9408:71508:43936:36178:1900445:18106:51726:200:71333:1903468:751:9847:36244:1900461:82:75308:9267:2181:79:45014:36170:920:30448:71852:43950:1900442:31505:1900429:6521:1903695:7124:70941:1302:7165:45860:43392:6279:31658:921:48315:71701:1402:7232:199:44182:9594:754:71507:34613:…

## Sheet: 5. Peaks in basal conditions
Sheet 5: ChIP-seq binding peak information for the basal targets
chr	start	end	length	abs_summit	pileup	-log10(pvalue)	fold_enrichment	-log10(qvalue)
Ca21chr1_C_albicans_SC5314	860603	860930	328	860771	181	91.099	7.09018	87.7879
Ca21chr1_C_albicans_SC5314	2520123	2520350	228	2520233	84	17.3202	2.91841	14.5702
Ca21chr1_C_albicans_SC5314	2870144	2870742	599	2870315	204	86.4166	5.79979	83.131
Ca21chr2_C_albicans_SC5314	349382	349631	250	349475	82	19.6107	3.23344	16.8273
Ca21chr2_C_albicans_SC5314	742902	743168	267	743032	109	35.6686	4.28528	32.7399
Ca21chr2_C_albicans_SC5314	1284722	1284923	202	1284830	83	20.1449	3.27239	17.3552
Ca21chr4_C_albicans_SC5314	128153	128469	317	128314	199	67.2574	4.57701	64.0992
Ca21chr5_C_albicans_SC5314	528461	528794	334	528620	155	65.3276	5.67778	62.1832
Ca21chr5_C_albicans_SC5314	974420	974696	277	974552	94	25.437	3.59665	22.5935
Ca21chr7_C_albicans_SC5314	657592	657845	254	657700	85	16.3725	2.79326	13.637
Ca21chrR_C_albicans_SC5314	2085443	2085721	279	2085575	130	50.1795	5.10337	47.1446
Ca21chr1_C_albicans_SC5314	1332295	1332652	358	1332465	162	72.3001	6.07833	69.1064
Ca21chr2_C_albicans_SC5314	2041237	2041448	212	2041366	79	18.0392	3.11656	15.2777
Ca21chr1_C_albicans_SC5314	2096116	2096340	225	2096221	66	11.8074	2.61012	9.14762
Ca21chr1_C_albicans_SC5314	2474815	2475128	314	2474961	189	84.7802	6.17116	81.5037
Ca21chr3_C_albicans_SC5314	340282	340511	230	340394	84	18.7741	3.08515	16.0029
Ca21chr6_C_albicans_SC5314	133908	134264	357	134091	266	118.986	6.25238	115.527
Ca21chr7_C_albicans_SC5314	519734	520248	515	519966	371	250.952	11.3202	245.942
Ca21chrR_C_albicans_SC5314	34287	34525	239	34385	93	22.138	3.25497	19.3275
Ca21chrR_C_albicans_SC5314	864436	864794	359	864611	165	77.5007	6.46687	74.2687
Ca21chrR_C_albicans_SC5314	2080756	2080989	234	2080872	98	19.142	2.84809	16.3647
Ca21chrR_C_albicans_SC5314	2190246	2190868	623	2190594	320	224.788	11.9702	220.223
Ca21chr1_C_albicans_SC5314	222497	222948	452	222674	258	127.342	7.04838	123.838
Ca21chr2_C_albicans_SC5314	180250	181034	785	180540	314	189.685	9.4065	185.696
Ca21chr2_C_albicans_SC5314	858310	858621	312	858466	167	65.0312	5.23315	61.8882
Ca21chr2_C_albicans_SC5314	2055408	2055640	233	2055533	86	20.6938	3.261	17.898
Ca21chr3_C_albicans_SC5314	1359348	1359560	213	1359431	66	11.8074	2.61012	9.14762
Ca21chr3_C_albicans_SC5314	1359951	1360151	201	1360042	67	12.2512	2.64908	9.58247
Ca21chr3_C_albicans_SC5314	1360813	1361108	296	1360970	92	22.7305	3.34418	19.914
Ca21chr4_C_albicans_SC5314	173370	173564	195	173474	64	5.15018	1.7689	2.72293
Ca21chr7_C_albicans_SC5314	628915	629107	193	629030	58	6.79741	2.05516	4.2854
Ca21chrR_C_albicans_SC5314	509236	509889	654	509508	327	197.713	9.43609	193.614
Ca21chrR_C_albicans_SC5314	2187947	2188163	217	2188045	70	13.6196	2.76595	10.9283
Ca21chr1_C_albicans_SC5314	1156053	1156289	237	1156154	87	19.1017	3.05529	16.325
Ca21chr1_C_albicans_SC5314	1396208	1396432	225	1396323	75	15.0071	2.83407	12.2933
Ca21chr1_C_albicans_SC5314	2003462	2003719	258	2003577	84	20.2981	3.26494	17.5071
Ca21chr3_C_albicans_SC5314	1758741	1758989	249	1758891	73	13.0408	2.63155	10.3604
Ca21chr5_C_albicans_SC5314	162632	162832	201	162738	68	12.7013	2.68804	10.0251
Ca21chr5_C_albicans_SC5314	506980	507192	213	507112	67	10.4063	2.40682	7.77932
Ca21chr6_C_albicans_SC5314	182139	182505	367	182321	216	82.6211	5.20249	79.3594
Ca21chrR_C_albicans_SC5314	71452	71764	313	71621	142	59.1397	5.57086	56.0418
Ca21chrR_C_albicans_SC5314	91925	92274	350	92099	151	42.4347	3.82632	39.4562
Ca21chr5_C_albicans_SC5314	423857	424047	191	423976	65	10.596	2.46684	7.96347
Ca21chr7_C_albicans_SC5314	788946	789196	251	789094	80	18.5578	3.15552	15.789
Ca21chrR_C_albicans_SC5314	1536636	1536952	317	1536786	132	51.3472	5.15032	48.304
Ca21chr1_C_albicans_SC5314	2992911	2993288	378	2993126	188	88.781	6.56194	85.4835
Ca21chr1_C_albicans_SC5314	1584849	1585237	389	1585037	210	110.564	7.58733	107.152
Ca21chr3_C_albicans_SC5314	1116416	1116683	268	1116557	66	11.8074	2.61012	9.14762
Ca21chr3_C_albicans_SC5314	1217763	1218010	248	1217907	97	28.1327	3.81779	25.2651
Ca21chr4_C_albicans_SC5314	1470221	1470690	470	1470452	211	76.5772	4.9228	73.3517
Ca21chr6_C_albicans_SC5314	163868	164190	323	164034	195	74.8069	5.19357	71.5925
Ca21chr3_C_albicans_SC5314	147676	147874	199	147790	82	17.5254	2.98459	14.7717
Ca21chr3_C_albicans_SC5314	855906	856521	616	856086	267	150.417	8.43263	146.773
Ca21chr3_C_albicans_SC5314	1364547	1364844	298	1364680	77	14.0938	2.68331	11.3937
Ca21chr7_C_albicans_SC5314	438961	439675	715	439356	373	220.693	9.18517	216.206
Ca21chr4_C_albicans_SC5314	480192	480521	330	480381	193	70.8405	4.95908	67.6562
Ca21chr1_C_albicans_SC5314	584083	584343	261	584201	85	20.4365	3.25592	17.6446
Ca21chr2_C_albicans_SC5314	1506653	1506941	289	1506811	106	30.9455	3.86503	28.0554
Ca21chrR_C_albicans_SC5314	204426	204832	407	204612	313	222.856	12.2325	218.329
Ca21chrR_C_albicans_SC5314	1296831	1297503	673	1297241	382	180.424	6.76619	176.549
Ca21chrR_C_albicans_SC5314	1815917	1816625	709	1816362	367	233.464	10.2518	228.742
Ca21chrR_C_albicans_SC5314	2258543	2259012	470	2258731	298	162.749	8.11522	159.011
Ca21chr7_C_albicans_SC5314	114881	115074	194	114952	74	10.9547	2.36416	8.3141
Ca21chr1_C_albicans_SC5314	897343	897693	351	897527	135	53.2208	5.23153	50.1634
Ca21chr1_C_albicans_SC5314	2954797	2955662	866	2955407	372	277.8	13.4127	270.644
Ca21chr2_C_albicans_SC5314	697733	697958	226	697840	76	16.5156	2.99969	13.7764
Ca21chr2_C_albicans_SC5314	2073976	2074234	259	2074090	82	19.6107	3.23344	16.8273
Ca21chr3_C_albicans_SC5314	1325177	1325376	200	1325258	68	12.5799	2.67197	9.90694
Ca21chr5_C_albicans_SC5314	409565	410011	447	409771	336	246.959	12.9729	242.012
Ca21chr5_C_albicans_SC5314	496731	496930	200	496876	56	6.0917	1.979	3.61153
Ca21chr5_C_albicans_SC5314	802806	803149	344	802983	201	92.1682	6.35594	88.8519
Ca21chrR_C_albicans_SC5314	330460	330827	368	330631	164	61.599	5.03444	58.4831
Ca21chrR_C_albicans_SC5314	938646	939097	452	938907	340	157.931	6.60338	154.228
Ca21chr1_C_albicans_SC5314	1214873	1215094	222	1214996	67	12.1747	2.63887	9.50934
Ca21chr1_C_albicans_SC5314	619578	620011	434	619823	236	134.561	8.52226	131.019
Ca21chr1_C_albicans_SC5314	2890688	2890975	288	2890859	54	7.00097	2.14264	4.47888
Ca21chr4_C_albicans_SC5314	233031	233394	364	233219	143	59.5829	5.57629	56.4826
Ca21chr7_C_albicans_SC5314	491735	491927	193	491842	66	10.9716	2.49845	8.33028
Ca21chr1_C_albicans_SC5314	1221202	1221456	255	1221335	81	19.0816	3.19448	16.305
Ca21chr1_C_albicans_SC5314	3104786	3105121	336	3104939	196	91.7738	6.50951	88.4598
Ca21chr6_C_albicans_SC5314	790010	790353	344	790191	161	68.5952	5.76096	65.4269
Ca21chr1_C_albicans_SC5314	2441353	2441681	329	2441532	153	47.7034	4.19093	44.6855
Ca21chr3_C_albicans_SC5314	1254252	1254513	262	1254373	135	53.7373	5.28551	50.6766
Ca21chrR_C_albicans_SC5314	556562	556843	282	556702	121	43.7682	4.75276	40.7793
Ca21chrR_C_albicans_SC5314	1611035	1611483	449	1611233	346	170.775	7.13091	166.982
Ca21chr2_C_albicans_SC5314	1742155	1742404	250	1742284	95	26.9361	3.73988	24.0789
Ca21chr1_C_albicans_SC5314	2009455	2009944	490	2009744	321	195.553	9.53588	191.49
Ca21chrR_C_albicans_SC5314	2103659	2103968	310	2103783	125	35.7884	3.84448	32.8588
Ca21chr1_C_albicans_SC5314	444538	444739	202	444630	78	12.8808	2.52497	10.2024
Ca21chr1_C_albicans_SC5314	445564	445832	269	445692	93	19.3365	2.95771	16.5579
Ca21chr1_C_albicans_SC5314	519481	519811	331	519652	173	62.672	4.86671	59.5468
Ca21chr1_C_albicans_SC5314	1086589	1086803	215	1086735	73	15.0418	2.88282	12.3253
Ca21chr1_C_albicans_SC5314	3186253	3186467	215	3186421	78	8.50532	2.03966	5.93055
Ca21chr2_C_albicans_SC5314	723318	723546	229	723428	107	24.5307	3.19837	21.6954
Ca21chr2_C_albicans_SC5314	840280	840598	319	840448	139	56.8575	5.45399	53.7763
Ca21chr2_C_albicans_SC5314	1032125	1032529	405	1032380	126	42.7625	4.48005	39.7821
Ca21chr2_C_albicans_SC5314	1936246	1936492	247	1936350	80	16.2714	2.88048	13.5374
Ca21chr5_C_albicans_SC5314	205387	205921	535	205685	371	266.791	12.5517	261.248
Ca21chr6_C_albicans_SC5314	810417	810808	392	810603	303	181.529	9.27557	177.64
Ca21chr7_C_albicans_SC5314	888678	888981	304	888821	137	39.1513	3.85981	36.1962
Ca21chrR_C_albicans_SC5314	2048548	2048739	192	2048622	64	7.78361	2.11119	5.23347
Ca21chrR_C_albicans_SC5314	2227132	2227412	281	2227259	72	7.4617	1.98131	4.92326
Ca21chr3_C_albicans_SC5314	1406595	1406791	197	1406703	81	10.5388	2.22558	7.90765
Ca21chr6_C_albicans_SC5314	906778	906995	218	906898	92	20.6939	3.12128	17.898
Ca21chr2_C_albicans_SC5314	838891	839293	403	839072	294	139.624	6.75109	136.051
Ca21chr3_C_albicans_SC5314	541490	541858	369	541681	216	99.4963	6.41464	96.1434
Ca21chr3_C_albicans_SC5314	725238	725566	329	725382	74	11.5642	2.43598	8.9106
Ca21chr6_C_albicans_SC5314	386650	387055	406	386813	247	115.45	6.57145	112.011
Ca21chr6_C_albicans_SC5314	533856	534199	344	534025	239	124.899	7.56532	121.407
Ca21chrR_C_albicans_SC5314	2044548	2044815	268	2044661	86	21.7778	3.38926	18.9704
Ca21chr1_C_albicans_SC5314	606783	607044	262	606916	75	14.1843	2.73288	11.4834
Ca21chr1_C_albicans_SC5314	891372	891625	254	891521	73	5.39373	1.73287	2.95009
Ca21chr1_C_albicans_SC5314	891979	893059	1081	892735	381	195.807	7.54236	191.738
Ca21chr1_C_albicans_SC5314	1280797	1281347	551	1281070	373	236.087	10.178	231.317
Ca21chr1_C_albicans_SC5314	1783440	1783689	250	1783590	97	28.1327	3.81779	25.2651
Ca21chr4_C_albicans_SC5314	461763	461974	212	461876	77	11.4704	2.37992	8.81825
Ca21chr6_C_albicans_SC5314	668402	668717	316	668531	85	21.2285	3.35031	18.4271
Ca21chrR_C_albicans_SC5314	842638	842993	356	842806	120	36.7191	4.06103	33.7827
Ca21chrR_C_albicans_SC5314	1388198	1388613	416	1388414	327	231.649	12.1561	226.949
Ca21chr1_C_albicans_SC5314	436396	436688	293	436556	93	25.7573	3.66196	22.9099
Ca21chr1_C_albicans_SC5314	451299	451556	258	451461	94	13.7507	2.39145	11.0578
Ca21chr1_C_albicans_SC5314	2385119	2385463	345	2385286	206	105.817	7.33648	102.429
Ca21chr3_C_albicans_SC5314	1669915	1670147	233	1670012	96	25.1097	3.50622	22.2694
Ca21chrR_C_albicans_SC5314	2211081	2211377	297	2211235	148	63.7852	5.8046	60.6502
Ca21chrR_C_albicans_SC5314	299589	299779	191	299663	79	13.8213	2.61559	11.1275
Ca21chrR_C_albicans_SC5314	1791760	1792284	525	1791995	382	139.999	5.0748	136.423
Ca21chr2_C_albicans_SC5314	564646	564999	354	564829	155	69.3364	6.0773	66.1624
Ca21chr2_C_albicans_SC5314	709729	710076	348	709909	338	213.227	10.0832	208.898
Ca21chr3_C_albicans_SC5314	566008	566524	517	566224	357	223.862	10.0131	219.314
Ca21chrR_C_albicans_SC5314	1967733	1968061	329	1967903	175	77.5247	6.05465	74.2923
Ca21chrR_C_albicans_SC5314	1469686	1469880	195	1469768	80	17.4706	3.02321	14.7187
Ca21chr2_C_albicans_SC5314	1333302	1333715	414	1333470	99	10.5784	2.05502	7.94606
Ca21chr5_C_albicans_SC5314	640078	640615	538	640335	376	216.494	8.82827	212.092
Ca21chr7_C_albicans_SC5314	111593	111970	378	111780	259	68.9046	3.74029	65.7345
Ca21chr7_C_albicans_SC5314	113954	114261	308	114102	187	78.251	5.69466	75.0145
Ca21chr1_C_albicans_SC5314	153731	153999	269	153879	106	24.011	3.16875	21.1811
Ca21chr2_C_albicans_SC5314	218903	219224	322	219069	169	80.8402	6.6227	77.59
Ca21chr2_C_albicans_SC5314	738182	738505	324	738335	132	33.8272	3.52421	30.9154
Ca21chr2_C_albicans_SC5314	814300	814517	218	814424	74	10.306	2.28838	7.68105
Ca21chr7_C_albicans_SC5314	422510	422713	204	422538	59	5.28293	1.8307	2.84795
Ca21chr7_C_albicans_SC5314	923638	923868	231	923755	96	22.0764	3.18127	19.2663
Ca21chr1_C_albicans_SC5314	1951758	1952173	416	1951984	315	207.983	10.8004	203.727
Ca21chr5_C_albicans_SC5314	413667	413948	282	413793	72	12.8868	2.63148	10.2084
Ca21chrR_C_albicans_SC5314	1147615	1147814	200	1147686	64	7.78361	2.11119	5.23347
Ca21chrR_C_albicans_SC5314	1146140	1146403	264	1146271	103	31.2155	3.98315	28.3232
Ca21chr2_C_albicans_SC5314	1332272	1332755	484	1332481	328	197.278	9.36322	193.186
Ca21chr6_C_albicans_SC5314	42775	43114	340	42973	137	37.89	3.75551	34.9448

## Sheet: 6. Peaks upon overexpression
Sheet 6: ChIP-seq binding peak information for the overexpression-specific targets
chr	start	end	length	abs_summit	pileup	-log10(pvalue)	fold_enrichment	-log10(qvalue)
Ca21chr3_C_albicans_SC5314	1359123	1360469	1347	1359468	337.93	247.966	13.0359	241.658
Ca21chrR_C_albicans_SC5314	2085114	2085911	798	2085578	323.67	233.06	12.5624	228.1
Ca21chr2_C_albicans_SC5314	564555	565117	563	564830	323.67	233.06	12.5624	228.1
Ca21chr1_C_albicans_SC5314	2384987	2385528	542	2385296	332.58	230.157	11.7503	225.368
Ca21chr2_C_albicans_SC5314	1283947	1285082	1136	1284830	320.1	229.718	12.4244	224.954
Ca21chr1_C_albicans_SC5314	1155897	1156419	523	1156154	333.48	228.31	11.5337	223.663
Ca21chr1_C_albicans_SC5314	436318	436945	628	436542	316.54	225.28	12.2864	220.733
Ca21chr1_C_albicans_SC5314	1332133	1333063	931	1332502	315.64	224.174	12.2518	219.659
Ca21chr1_C_albicans_SC5314	2954543	2955795	1253	2955419	332.58	222.591	11.1195	218.132
Ca21chr1_C_albicans_SC5314	1951706	1952295	590	1951997	329.91	221.879	11.2329	217.458
Ca21chr7_C_albicans_SC5314	923504	924164	661	923772	329.02	216.633	10.7764	212.382
Ca21chr1_C_albicans_SC5314	860246	861027	782	860779	308.51	215.702	11.9042	211.479
Ca21chrR_C_albicans_SC5314	1967601	1968118	518	1967899	317.43	210.041	10.8797	205.945
Ca21chr6_C_albicans_SC5314	789378	790690	1313	790186	312.97	209.144	11.0967	205.063
Ca21chr1_C_albicans_SC5314	2474754	2475557	804	2474959	322.78	208.594	10.5136	204.528
Ca21chrR_C_albicans_SC5314	330400	330877	478	330626	326.34	205.527	10.0674	201.529
Ca21chr3_C_albicans_SC5314	1253900	1254577	678	1254370	297.81	204.12	11.5257	200.149
Ca21chr3_C_albicans_SC5314	1758631	1759144	514	1758865	305.84	202.18	10.8813	198.252
Ca21chr1_C_albicans_SC5314	1280749	1281316	568	1281060	331.69	200.76	9.50552	196.856
Ca21chrR_C_albicans_SC5314	204379	204816	438	204615	292.46	199.125	11.3548	195.25
Ca21chr1_C_albicans_SC5314	583990	584417	428	584189	296.03	199.042	11.0893	195.171
Ca21chr7_C_albicans_SC5314	657517	657965	449	657723	297.81	198.539	11.0145	194.674
Ca21chr1_C_albicans_SC5314	2870003	2870902	900	2870624	331.69	197.54	9.2782	193.692
Ca21chrR_C_albicans_SC5314	1388186	1388610	425	1388411	296.92	197.31	10.9662	193.47
Ca21chr7_C_albicans_SC5314	114638	115186	549	114915	316.54	196.787	9.87017	192.956
Ca21chr5_C_albicans_SC5314	409573	409980	408	409771	290.68	195.549	11.152	191.742
Ca21chr1_C_albicans_SC5314	619601	620104	504	619821	297.81	194.671	10.6718	190.882
Ca21chr3_C_albicans_SC5314	147564	147976	413	147779	295.14	194.557	10.7494	190.771
Ca21chr2_C_albicans_SC5314	709657	710079	423	709909	320.99	194.236	9.5118	190.456
Ca21chr2_C_albicans_SC5314	723145	723659	515	723391	316.54	193.533	9.62228	189.77
Ca21chrR_C_albicans_SC5314	1815817	1816668	852	1816363	327.23	192.59	9.08131	188.844
Ca21chrR_C_albicans_SC5314	2190367	2191038	672	2190602	295.14	192.587	10.5763	188.841
Ca21chr1_C_albicans_SC5314	2992456	2993363	908	2993109	295.14	188.344	10.2116	184.673
Ca21chr5_C_albicans_SC5314	528414	528846	433	528629	289.79	187.72	10.5042	184.058
Ca21chrR_C_albicans_SC5314	1536583	1537065	483	1536801	280.87	185.669	10.8411	182.038
Ca21chr1_C_albicans_SC5314	2519981	2520475	495	2520213	293.35	185.119	10.0506	181.504
Ca21chr6_C_albicans_SC5314	533758	534280	523	534013	302.27	183.681	9.49436	180.09
Ca21chr1_C_albicans_SC5314	3104667	3105190	524	3104954	296.92	183.401	9.77703	179.813
Ca21chr3_C_albicans_SC5314	1360607	1361232	626	1360970	286.22	183.279	10.2578	179.693
Ca21chr3_C_albicans_SC5314	566006	566621	616	566234	323.67	182.279	8.5439	178.707
Ca21chr7_C_albicans_SC5314	439101	439627	527	439363	333.48	181.767	8.15796	178.207
Ca21chr2_C_albicans_SC5314	349261	349742	482	349483	276.41	181.475	10.6697	177.92
Ca21chr2_C_albicans_SC5314	838759	839474	716	839061	339.72	180.986	7.92367	177.443
Ca21chr6_C_albicans_SC5314	42432	43340	909	42975	306.73	179.965	9.05079	176.44
Ca21chrR_C_albicans_SC5314	91890	92357	468	92135	301.38	178.738	9.16294	175.232
Ca21chrR_C_albicans_SC5314	299493	300154	662	299693	291.57	177.149	9.50023	173.666
Ca21chr6_C_albicans_SC5314	906357	907075	719	906556	271.95	176.937	10.5613	173.456
Ca21chr1_C_albicans_SC5314	2441285	2441789	505	2441542	306.73	176.417	8.7922	172.948
Ca21chr3_C_albicans_SC5314	541259	541886	628	541641	302.27	176.149	8.92342	172.684
Ca21chr1_C_albicans_SC5314	1584813	1585314	502	1585037	279.98	176.125	10.0349	172.66
Ca21chr4_C_albicans_SC5314	479963	480608	646	480394	319.21	175.214	8.20862	171.764
Ca21chr2_C_albicans_SC5314	1332129	1332838	710	1332479	306.73	175.1	8.69777	171.653
Ca21chr6_C_albicans_SC5314	163638	164846	1209	164022	311.19	174.338	8.43744	170.903
Ca21chrR_C_albicans_SC5314	1146085	1146868	784	1146300	270.17	174.247	10.3377	170.814
Ca21chr6_C_albicans_SC5314	810411	810843	433	810627	292.46	173.835	9.1873	170.409
Ca21chrR_C_albicans_SC5314	2258477	2259135	659	2258739	309.4	172.768	8.41015	169.362
Ca21chr2_C_albicans_SC5314	738064	738704	641	738350	302.27	172.602	8.66482	169.199
Ca21chr4_C_albicans_SC5314	233000	233466	467	233218	267.49	172.129	10.3267	168.733
Ca21chr2_C_albicans_SC5314	697604	698186	583	697808	264.82	169.694	10.2853	166.338
Ca21chr2_C_albicans_SC5314	840184	840894	711	840447	263.93	168.666	10.2508	165.324
Ca21chr1_C_albicans_SC5314	444459	445899	1441	444691	285.33	168.548	9.08347	165.213
Ca21chr1_C_albicans_SC5314	222483	222997	515	222671	304.94	167.801	8.26875	164.476
Ca21chrR_C_albicans_SC5314	2103531	2104052	522	2103863	273.74	167.403	9.58073	164.085
Ca21chr4_C_albicans_SC5314	128034	128575	542	128302	327.23	167.251	7.45988	163.935
Ca21chrR_C_albicans_SC5314	509269	509748	480	509522	288.89	166.176	8.78467	162.878
Ca21chr6_C_albicans_SC5314	133856	134354	499	134093	319.21	165.981	7.62405	162.685
Ca21chr5_C_albicans_SC5314	205515	205893	379	205678	275.52	165.674	9.32612	162.382
Ca21chr7_C_albicans_SC5314	888619	889092	474	888819	294.24	165.041	8.43554	161.759
Ca21chr3_C_albicans_SC5314	1669827	1670275	449	1670067	267.49	164.305	9.61278	161.035
Ca21chr2_C_albicans_SC5314	858112	858695	584	858497	277.3	162.034	8.92625	158.798
Ca21chr3_C_albicans_SC5314	1115773	1117106	1334	1116565	256.79	160.886	9.91518	157.665
Ca21chrR_C_albicans_SC5314	2044476	2044909	434	2044651	255.9	160.5	9.94032	157.283
Ca21chr7_C_albicans_SC5314	519752	520184	433	519963	280.87	158.274	8.51877	155.097
Ca21chr2_C_albicans_SC5314	180261	180738	478	180510	282.65	158.173	8.42196	154.996
Ca21chr1_C_albicans_SC5314	892475	893038	564	892733	338.83	157.871	6.66326	154.698
Ca21chrR_C_albicans_SC5314	2187777	2188255	479	2188054	251.44	156.457	9.76781	153.302
Ca21chr2_C_albicans_SC5314	2055231	2055859	629	2055531	255.9	156.406	9.55723	153.254
Ca21chr3_C_albicans_SC5314	855902	856770	869	856081	273.74	155.343	8.5855	152.205
Ca21chrR_C_albicans_SC5314	71087	71823	737	71620	249.66	154.446	9.69881	151.316
Ca21chrR_C_albicans_SC5314	1610977	1611557	581	1611264	324.56	151.245	6.64408	148.155
Ca21chr3_C_albicans_SC5314	724823	725718	896	725319	252.34	146.764	8.82859	143.724
Ca21chr5_C_albicans_SC5314	640090	640589	500	640362	327.23	146.408	6.31221	143.374
Ca21chrR_C_albicans_SC5314	1296938	1297529	592	1297238	339.72	142.386	5.87445	139.401
Ca21chr2_C_albicans_SC5314	1742113	1742666	554	1742286	235.4	140.567	9.14681	137.6
Ca21chr3_C_albicans_SC5314	340013	340606	594	340394	242.53	140.523	8.77896	137.56
Ca21chr5_C_albicans_SC5314	423810	424161	352	423974	236.29	137.654	8.81494	134.719
Ca21chr1_C_albicans_SC5314	1783310	1783753	444	1783577	231.83	136.666	9.0088	133.741
Ca21chrR_C_albicans_SC5314	2210590	2211418	829	2211240	230.94	135.696	8.9743	132.78
Ca21chr1_C_albicans_SC5314	2009335	2009944	610	2009747	255.01	132.466	7.52975	129.585
Ca21chr5_C_albicans_SC5314	974369	974737	369	974548	230.94	132.375	8.65921	129.495
Ca21chr7_C_albicans_SC5314	113920	114280	361	114107	252.34	131.973	7.61687	129.096
Ca21chr2_C_albicans_SC5314	218892	219253	362	219065	226.48	131.832	8.8018	128.957
Ca21chr1_C_albicans_SC5314	153672	154086	415	153885	254.12	131.576	7.50352	128.704
Ca21chr2_C_albicans_SC5314	1333222	1333872	651	1333454	305.84	131.131	6.01638	128.264
Ca21chr1_C_albicans_SC5314	1214831	1215197	367	1215001	225.59	130.52	8.73349	127.659
Ca21chr4_C_albicans_SC5314	173213	173769	557	173473	259.47	130.263	7.23527	127.404
Ca21chr3_C_albicans_SC5314	1217682	1218161	480	1217875	224.7	129.912	8.7328	127.055
Ca21chrR_C_albicans_SC5314	556525	556888	364	556711	224.7	129.912	8.7328	127.055
Ca21chrR_C_albicans_SC5314	2048401	2048941	541	2048626	237.18	128.338	7.93928	125.497
Ca21chr1_C_albicans_SC5314	2096078	2096438	361	2096255	222.91	128	8.6638	125.162
Ca21chrR_C_albicans_SC5314	938720	939146	427	938918	304.05	126.014	5.7557	123.201
Ca21chr1_C_albicans_SC5314	519434	519840	407	519639	255.9	124.089	6.94333	121.294
Ca21chrR_C_albicans_SC5314	34198	34562	365	34392	228.26	122.993	7.88465	120.207
Ca21chr4_C_albicans_SC5314	1470104	1470826	723	1470465	270.17	120.755	6.25887	117.99
Ca21chr2_C_albicans_SC5314	2073870	2074376	507	2074126	213.1	119.491	8.2843	116.735
Ca21chr7_C_albicans_SC5314	111570	112032	463	111800	328.13	118.618	4.98677	115.871
Ca21chr1_C_albicans_SC5314	1086522	1086945	424	1086701	212.21	118.556	8.24979	115.809
Ca21chrR_C_albicans_SC5314	1791706	1792301	596	1791982	340.61	116.695	4.74458	113.965
Ca21chr5_C_albicans_SC5314	802802	803250	449	802984	230.05	116.15	7.22016	113.425
Ca21chr5_C_albicans_SC5314	162553	162900	348	162726	212.21	114.85	7.89675	112.135
Ca21chrR_C_albicans_SC5314	864423	864939	517	864606	206.86	112.986	8.04279	110.286
Ca21chr2_C_albicans_SC5314	1506211	1507031	821	1506416	212.21	112.573	7.6861	109.877
Ca21chr5_C_albicans_SC5314	506894	507285	392	507113	213.1	111.358	7.52649	108.672
Ca21chr2_C_albicans_SC5314	1032086	1032549	464	1032366	212.21	110.074	7.46009	107.399
Ca21chr1_C_albicans_SC5314	606534	607121	588	606941	206.86	109.398	7.69861	106.728
Ca21chr7_C_albicans_SC5314	628510	629260	751	629038	210.43	107.367	7.31459	104.715
Ca21chr1_C_albicans_SC5314	897130	897723	594	897517	199.73	105.639	7.67469	103.001
Ca21chr6_C_albicans_SC5314	182131	182674	544	182309	249.66	102.735	5.69685	100.12
Ca21chr3_C_albicans_SC5314	1406504	1407403	900	1406718	228.26	102.358	6.24403	99.7448
Ca21chr6_C_albicans_SC5314	386656	387011	356	386822	230.94	100.992	6.1036	98.3904
Ca21chrR_C_albicans_SC5314	842409	843019	611	842809	203.3	98.3217	6.80986	95.7402
Ca21chr5_C_albicans_SC5314	413521	413931	411	413751	197.05	96.6642	6.90205	94.097
Ca21chr2_C_albicans_SC5314	742848	743447	600	743043	184.57	93.2249	7.18028	90.6822
Ca21chr1_C_albicans_SC5314	1221140	1221508	369	1221334	184.57	93.2249	7.18028	90.6822
Ca21chr3_C_albicans_SC5314	1325105	1325506	402	1325283	175.65	85.4599	6.83528	82.9736
Ca21chr7_C_albicans_SC5314	788947	789263	317	789119	164.06	76.2406	6.38677	73.8198
Ca21chr1_C_albicans_SC5314	3186195	3186543	349	3186366	207.75	75.6345	4.97033	73.2205
Ca21chr3_C_albicans_SC5314	1364513	1364984	472	1364661	181.9	73.6974	5.54231	71.2976
Ca21chr1_C_albicans_SC5314	1396169	1396481	313	1396328	166.74	72.7892	5.99065	70.3958
Ca21chr1_C_albicans_SC5314	2890564	2891240	677	2890829	158.71	71.3441	6.17977	68.9592
Ca21chr6_C_albicans_SC5314	668317	668910	594	668537	156.04	69.7335	6.07627	67.3602
Ca21chr5_C_albicans_SC5314	496624	496997	374	496825	170.3	69.4517	5.52596	67.0834
Ca21chr1_C_albicans_SC5314	2003363	2003772	410	2003611	148.91	60.9588	5.55205	58.6556
Ca21chrR_C_albicans_SC5314	1469592	1469939	348	1469802	144.45	59.5398	5.54887	57.2457
Ca21chr4_C_albicans_SC5314	461683	462085	403	461887	158.71	55.2571	4.69745	52.9978
Ca21chr2_C_albicans_SC5314	1936184	1936501	318	1936363	140.88	51.4948	4.91174	49.2646
Ca21chr1_C_albicans_SC5314	451114	451648	535	451463	167.63	50.511	4.11292	48.2921
Ca21chrR_C_albicans_SC5314	2080702	2081029	328	2080874	150.69	48.3387	4.33396	46.1384
Ca21chr2_C_albicans_SC5314	2041206	2041515	310	2041367	114.13	38.7	4.45475	36.5882
Ca21chr7_C_albicans_SC5314	491678	492001	324	491848	111.46	36.4752	4.32523	34.3865
Ca21chr2_C_albicans_SC5314	814289	814596	308	814451	109.67	22.4728	2.99115	20.5469
Ca21chrR_C_albicans_SC5314	1611733	1611943	211	1611842	91.84	16.7716	2.75495	14.9261
Ca21chr1_C_albicans_SC5314	890614	890981	368	890767	103.43	12.2713	2.17565	10.5084
Ca21chr1_C_albicans_SC5314	2956896	2957378	483	2957211	61.52	8.61639	2.28539	6.94317
Ca21chrR_C_albicans_SC5314	1147516	1147893	378	1147692	64.2	7.17019	2.03746	5.54421
Ca21chrR_C_albicans_SC5314	2227112	2227412	301	2227205	74.01	6.69541	1.87517	5.08432
Ca21chr1_C_albicans_SC5314	2955896	2956117	222	2956020	48.15	4.91674	1.90172	3.37543
Ca21chr1_C_albicans_SC5314	2235572	2236082	511	2235874	323.67	233.06	12.5624	228.1
Ca21chr1_C_albicans_SC5314	871325	871964	640	871713	322.78	221.81	11.6159	217.403
Ca21chr3_C_albicans_SC5314	487572	487998	427	487751	308.51	215.702	11.9042	211.479
Ca21chrR_C_albicans_SC5314	1757747	1758233	487	1758003	321.89	206.693	10.4156	202.665
Ca21chr6_C_albicans_SC5314	286041	286545	505	286325	298.7	205.587	11.5963	201.583
Ca21chr7_C_albicans_SC5314	731161	731698	538	731409	313.86	198.484	10.1568	194.621
Ca21chr2_C_albicans_SC5314	550007	550499	493	550226	287.11	193.781	11.1478	190.01
Ca21chr3_C_albicans_SC5314	235531	236366	836	235882	285.33	191.654	11.0788	187.923
Ca21chr3_C_albicans_SC5314	1672392	1673057	666	1672605	296.03	190.409	10.3306	186.704
Ca21chr1_C_albicans_SC5314	2555342	2555837	496	2555607	303.16	189.16	9.87662	185.476
Ca21chr5_C_albicans_SC5314	1136735	1137169	435	1136964	278.19	184.257	10.8028	180.655
Ca21chr1_C_albicans_SC5314	1033196	1033735	540	1033390	285.33	182.253	10.226	178.682
Ca21chr1_C_albicans_SC5314	580745	581429	685	580997	292.46	181.243	9.78202	177.692
Ca21chrR_C_albicans_SC5314	78022	78449	428	78232	273.74	179.02	10.6303	175.511
Ca21chr6_C_albicans_SC5314	144623	145190	568	144961	279.09	176.406	10.0278	172.937
Ca21chr4_C_albicans_SC5314	580380	580791	412	580605	281.76	176.114	9.92004	172.65
Ca21chrR_C_albicans_SC5314	769847	770214	368	770033	270.17	175.897	10.4923	172.434
Ca21chr6_C_albicans_SC5314	360914	361344	431	361097	286.22	175.854	9.62498	172.395
Ca21chr5_C_albicans_SC5314	628316	628892	577	628693	277.3	175.619	10.0742	172.163
Ca21chr1_C_albicans_SC5314	275001	275527	527	275266	274.63	175.135	10.2084	171.687
Ca21chr1_C_albicans_SC5314	726724	727145	422	726958	294.24	175.087	9.18818	171.641
Ca21chr6_C_albicans_SC5314	375643	376582	940	376365	296.92	173.973	9.03513	170.544
Ca21chr4_C_albicans_SC5314	568224	568766	543	568424	267.49	172.788	10.3888	169.38
Ca21chr3_C_albicans_SC5314	1681425	1682008	584	1681643	280.87	172.685	9.68117	169.28
Ca21chr1_C_albicans_SC5314	1080247	1080808	562	1080513	287.11	172.427	9.29389	169.026
Ca21chr5_C_albicans_SC5314	134190	135224	1035	134541	296.92	170.857	8.80063	167.482
Ca21chr6_C_albicans_SC5314	126117	126488	372	126319	263.93	168.666	10.2508	165.324
Ca21chrR_C_albicans_SC5314	1315344	1316369	1026	1316022	264.82	167.455	10.0751	164.137
Ca21chrR_C_albicans_SC5314	1999812	2000243	432	2000037	261.25	166.614	10.1473	163.306
Ca21chr2_C_albicans_SC5314	2098576	2099051	476	2098757	261.25	166.614	10.1473	163.306
Ca21chr2_C_albicans_SC5314	853754	854303	550	854037	258.58	163.549	10.0438	160.291
Ca21chr1_C_albicans_SC5314	116291	116742	452	116513	256.79	161.515	9.97482	158.283
Ca21chrR_C_albicans_SC5314	1269713	1270095	383	1269905	256.79	161.515	9.97482	158.283
Ca21chrR_C_albicans_SC5314	1461910	1462393	484	1462103	288	160.692	8.34881	157.473
Ca21chr3_C_albicans_SC5314	564569	565035	467	564840	266.6	159.255	9.22768	156.065
Ca21chr2_C_albicans_SC5314	240523	240971	449	240726	275.52	157.241	8.64123	154.078
Ca21chr3_C_albicans_SC5314	1606872	1607439	568	1607257	261.25	154.65	9.0669	151.518
Ca21chr4_C_albicans_SC5314	567350	567713	364	567523	248.77	153.443	9.66431	150.324
Ca21chr1_C_albicans_SC5314	1047266	1047649	384	1047442	248.77	153.443	9.66431	150.324
Ca21chr4_C_albicans_SC5314	975529	976015	487	975715	267.49	153.071	8.66111	149.959
Ca21chrR_C_albicans_SC5314	340139	340536	398	340355	279.98	151.79	8.07688	148.69
Ca21chr1_C_albicans_SC5314	2839617	2840092	476	2839842	275.52	151.703	8.21483	148.605
Ca21chr1_C_albicans_SC5314	881497	882108	612	881893	258.58	151.121	8.9214	148.033
Ca21chr1_C_albicans_SC5314	2629556	2631282	1727	2630731	284.44	149.513	7.71448	146.443
Ca21chr1_C_albicans_SC5314	143369	143892	524	143604	252.34	149.256	9.04773	146.19
Ca21chr1_C_albicans_SC5314	517599	517997	399	517801	252.34	147.714	8.91164	144.665
Ca21chr4_C_albicans_SC5314	1052746	1053138	393	1052945	263.04	147.652	8.38647	144.603
Ca21chr2_C_albicans_SC5314	113303	113768	466	113521	242.53	147.463	9.42281	144.416
Ca21chr3_C_albicans_SC5314	469959	470341	383	470141	243.42	147.202	9.33834	144.159
Ca21chr3_C_albicans_SC5314	371605	372035	431	371826	246.09	147.066	9.15166	144.023
Ca21chr5_C_albicans_SC5314	246678	247612	935	246958	242.53	146.792	9.35891	143.752
Ca21chr7_C_albicans_SC5314	445703	446064	362	445888	260.36	146.619	8.44496	143.58
Ca21chrR_C_albicans_SC5314	1208492	1208941	450	1208749	253.23	146.581	8.76054	143.543
Ca21chr4_C_albicans_SC5314	602918	603319	402	603130	252.34	145.692	8.73574	142.663
Ca21chrR_C_albicans_SC5314	2168577	2169944	1368	2169745	240.75	145.483	9.35381	142.458
Ca21chrR_C_albicans_SC5314	891349	892191	843	891827	240.75	144.898	9.29789	141.879
Ca21chr6_C_albicans_SC5314	364982	366031	1050	365809	249.66	144.22	8.76454	141.21
Ca21chrR_C_albicans_SC5314	1263649	1264340	692	1263851	239.85	143.913	9.26359	140.907
Ca21chr4_C_albicans_SC5314	699130	699520	391	699339	238.96	143.511	9.28481	140.508
Ca21chr2_C_albicans_SC5314	748817	749276	460	749047	238.96	143.511	9.28481	140.508
Ca21chr6_C_albicans_SC5314	706860	707333	474	707145	237.18	142.528	9.21581	139.539
Ca21chr1_C_albicans_SC5314	2243720	2244061	342	2243887	237.18	142.528	9.21581	139.539
Ca21chr4_C_albicans_SC5314	495476	495908	433	495711	236.29	141.546	9.18131	138.569
Ca21chrR_C_albicans_SC5314	1970702	1971057	356	1970888	236.29	141.546	9.18131	138.569
Ca21chr5_C_albicans_SC5314	912259	913040	782	912665	238.96	140.061	8.95881	137.101
Ca21chr1_C_albicans_SC5314	2270202	2270615	414	2270373	238.96	139.378	8.89538	136.426
Ca21chr5_C_albicans_SC5314	1050828	1051804	977	1051603	233.61	138.613	9.07781	135.667
Ca21chr1_C_albicans_SC5314	1914054	1914828	775	1914623	248.77	138.515	8.32566	135.573
Ca21chr1_C_albicans_SC5314	2887427	2887800	374	2887612	244.31	138.476	8.4924	135.534
Ca21chr3_C_albicans_SC5314	589879	590342	464	590108	234.5	135.133	8.69318	132.227
Ca21chrR_C_albicans_SC5314	410396	410799	404	410571	229.15	134.727	8.9053	131.824
Ca21chr7_C_albicans_SC5314	692365	692764	400	692579	237.18	133.166	8.35597	130.278
Ca21chr2_C_albicans_SC5314	854420	854886	467	854631	227.37	132.104	8.76995	129.226
Ca21chr1_C_albicans_SC5314	631528	632141	614	631883	267.49	132.062	7.09121	129.184
Ca21chr6_C_albicans_SC5314	520504	520947	444	520681	226.48	131.832	8.8018	128.957
Ca21chr5_C_albicans_SC5314	1086282	1086673	392	1086469	226.48	131.832	8.8018	128.957
Ca21chr5_C_albicans_SC5314	12354	12778	425	12560	264.82	131.561	7.16514	128.69
Ca21chr1_C_albicans_SC5314	972284	973189	906	972965	247.88	131.263	7.77744	128.394
Ca21chr6_C_albicans_SC5314	37603	38453	851	37772	236.29	131.224	8.23638	128.355
Ca21chr2_C_albicans_SC5314	936648	937026	379	936834	225.59	130.871	8.7673	128.005
Ca21chr5_C_albicans_SC5314	983176	984037	862	983860	230.94	130.417	8.47785	127.556
Ca21chr1_C_albicans_SC5314	1895952	1896284	333	1896129	229.15	130.118	8.47181	127.26
Ca21chrR_C_albicans_SC5314	403945	404580	636	404416	274.63	129.461	6.70464	126.61
Ca21chr1_C_albicans_SC5314	2117314	2117737	424	2117504	226.48	129.226	8.55376	126.377
Ca21chr1_C_albicans_SC5314	293654	294102	449	293868	230.94	128.949	8.34386	126.103
Ca21chr2_C_albicans_SC5314	318985	319672	688	319493	230.94	128.28	8.28346	125.44
Ca21chr1_C_albicans_SC5314	873827	874165	339	874003	231.83	127.138	8.13014	124.312
Ca21chr6_C_albicans_SC5314	151222	151747	526	151567	222.91	124.808	8.35961	122.005
Ca21chr7_C_albicans_SC5314	296985	297513	529	297192	276.41	124.019	6.30479	121.224
Ca21chrR_C_albicans_SC5314	185346	185765	420	185554	228.26	123.829	7.95783	121.036
Ca21chr1_C_albicans_SC5314	146448	146908	461	146614	217.56	122.73	8.40624	119.946
Ca21chr5_C_albicans_SC5314	854889	855582	694	855376	240.75	122.086	7.32561	119.308
Ca21chr2_C_albicans_SC5314	1455624	1456010	387	1455779	218.45	120.452	8.13515	117.688
Ca21chr1_C_albicans_SC5314	473085	473438	354	473251	214.89	120.428	8.3533	117.665
Ca21chr2_C_albicans_SC5314	738878	739740	863	739075	214.89	118.967	8.21226	116.219
Ca21chr6_C_albicans_SC5314	840403	840807	405	840611	269.28	118.387	6.14268	115.643
Ca21chr1_C_albicans_SC5314	66577	67022	446	66831	235.4	117.718	7.16349	114.98
Ca21chr6_C_albicans_SC5314	740009	740399	391	740195	211.32	117.622	8.21529	114.884
Ca21chr2_C_albicans_SC5314	739861	740441	581	740251	220.24	115.983	7.62887	113.259
Ca21chr2_C_albicans_SC5314	939398	939762	365	939587	218.45	115.1	7.64781	112.383
Ca21chr4_C_albicans_SC5314	1495350	1495804	455	1495635	222.91	114.613	7.44631	111.902
Ca21chr3_C_albicans_SC5314	171432	172072	641	171862	219.35	114.291	7.52855	111.582
Ca21chr3_C_albicans_SC5314	1024402	1024885	484	1024689	220.24	113.175	7.3855	110.473
Ca21chr5_C_albicans_SC5314	855883	857026	1144	856095	205.08	112.065	7.97379	109.372
Ca21chr2_C_albicans_SC5314	1181981	1182355	375	1182179	204.19	111.146	7.93929	108.462
Ca21chrR_C_albicans_SC5314	1703966	1704404	439	1704151	205.97	110.436	7.85027	107.757
Ca21chrR_C_albicans_SC5314	1195501	1195933	433	1195675	208.65	109.377	7.59413	106.707
Ca21chr5_C_albicans_SC5314	890036	891083	1048	890701	202.4	109.314	7.87029	106.645
Ca21chr2_C_albicans_SC5314	1498248	1498640	393	1498448	240.75	109.051	6.36171	106.385
Ca21chrR_C_albicans_SC5314	443593	443986	394	443800	211.32	107.977	7.3214	105.318
Ca21chr1_C_albicans_SC5314	2557672	2558065	394	2557852	207.75	106.97	7.42316	104.319
Ca21chr3_C_albicans_SC5314	130850	131192	343	131022	224.7	106.073	6.66712	103.43
Ca21chr3_C_albicans_SC5314	1451742	1452608	867	1452383	237.18	105.592	6.19675	102.953
Ca21chr2_C_albicans_SC5314	1364223	1364922	700	1364679	201.51	104.913	7.50046	102.278
Ca21chrR_C_albicans_SC5314	626935	627300	366	627119	197.05	104.773	7.66329	102.139
Ca21chr1_C_albicans_SC5314	600157	600684	528	600413	197.05	104.773	7.66329	102.139
Ca21chr1_C_albicans_SC5314	2774164	2774514	351	2774341	196.16	103.871	7.62879	101.246
Ca21chr1_C_albicans_SC5314	1091108	1091477	370	1091288	196.16	103.871	7.62879	101.246
Ca21chr1_C_albicans_SC5314	1087218	1087799	582	1087529	196.16	103.871	7.62879	101.246
Ca21chrR_C_albicans_SC5314	649734	650159	426	649913	196.16	103.871	7.62879	101.246
Ca21chr1_C_albicans_SC5314	2581168	2581526	359	2581341	200.62	103.259	7.39554	100.638
Ca21chr7_C_albicans_SC5314	297782	298231	450	297968	205.97	102.731	7.13692	100.115
Ca21chr2_C_albicans_SC5314	461908	462285	378	462101	194.38	102.074	7.55979	99.4629
Ca21chr2_C_albicans_SC5314	1744592	1745022	431	1744844	198.84	101.876	7.36625	99.2672
Ca21chr4_C_albicans_SC5314	325469	326107	639	325653	200.62	101.085	7.19394	98.4833
Ca21chr2_C_albicans_SC5314	2080596	2080985	390	2080800	209.54	100.791	6.79153	98.1909
Ca21chr4_C_albicans_SC5314	1582858	1583223	366	1583047	212.21	100.061	6.60781	97.4662
Ca21chr1_C_albicans_SC5314	543066	543403	338	543233	195.27	99.9964	7.3068	97.4019
Ca21chrR_C_albicans_SC5314	1718300	1719035	736	1718473	205.08	99.9383	6.86198	97.3442
Ca21chr4_C_albicans_SC5314	977605	978000	396	977798	205.97	99.7362	6.87419	97.1434
Ca21chr1_C_albicans_SC5314	2532169	2532546	378	2532358	193.49	99.7131	7.38214	97.1204
Ca21chr3_C_albicans_SC5314	1648945	1649302	358	1649131	195.27	99.6012	7.2693	97.0089
Ca21chr5_C_albicans_SC5314	867127	867489	363	867305	188.14	96.7374	7.31828	94.1679
Ca21chrR_C_albicans_SC5314	688657	689010	354	688826	191.7	96.5967	7.18424	94.0299
Ca21chrR_C_albicans_SC5314	1411687	1412029	343	1411859	187.25	95.8558	7.28378	93.2928
Ca21chrR_C_albicans_SC5314	835037	835391	355	835209	200.62	95.7853	6.7207	93.2246
Ca21chrR_C_albicans_SC5314	80179	80518	340	80367	187.25	95.4136	7.24024	92.855
Ca21chr3_C_albicans_SC5314	50546	50972	427	50740	192.6	95.2009	7.00306	92.6432
Ca21chr1_C_albicans_SC5314	2052242	2053018	777	2052490	186.35	94.9765	7.24928	92.4202
Ca21chrR_C_albicans_SC5314	1363958	1364301	344	1364134	185.46	94.0996	7.21478	91.5502
Ca21chr1_C_albicans_SC5314	811677	812031	355	811835	184.57	93.2249	7.18028	90.6822
Ca21chrR_C_albicans_SC5314	1412910	1413260	351	1413091	183.68	92.3526	7.14578	89.8165
Ca21chrR_C_albicans_SC5314	126028	126427	400	126239	181.9	90.615	7.07678	88.0906
Ca21chrR_C_albicans_SC5314	729687	730165	479	729934	181.9	90.615	7.07678	88.0906
Ca21chr2_C_albicans_SC5314	1815228	1815827	600	1815656	181	90.615	7.04228	88.0906
Ca21chr2_C_albicans_SC5314	94158	94497	340	94320	189.92	89.8893	6.65346	87.372
Ca21chr1_C_albicans_SC5314	2567267	2567610	344	2567432	193.49	89.3938	6.43509	86.8801
Ca21chr3_C_albicans_SC5314	1039850	1040395	546	1040219	203.3	89.2391	6.0589	86.7263
Ca21chr2_C_albicans_SC5314	1208736	1209070	335	1208899	186.35	89.15	6.69123	86.6378
Ca21chr2_C_albicans_SC5314	326316	326657	342	326500	192.6	89.0385	6.44632	86.5273
Ca21chr4_C_albicans_SC5314	1113410	1113806	397	1113588	180.11	88.2435	6.85956	85.7378
Ca21chr6_C_albicans_SC5314	911792	912134	343	911960	178.33	88.0266	6.93878	85.5219
Ca21chr1_C_albicans_SC5314	664287	664691	405	664494	189.03	87.6446	6.4215	85.1434
Ca21chr2_C_albicans_SC5314	1304092	1304479	388	1304279	190.81	87.4723	6.39376	84.9724
Ca21chr3_C_albicans_SC5314	1566672	1567004	333	1566841	192.6	87.1911	6.2864	84.6926
Ca21chr2_C_albicans_SC5314	1378907	1379681	775	1379097	178.33	86.9427	6.83155	84.4469
Ca21chr2_C_albicans_SC5314	608407	608746	340	608574	178.33	86.6401	6.80186	84.1464
Ca21chrR_C_albicans_SC5314	1266691	1267160	470	1266967	176.55	86.3131	6.86978	83.8207
Ca21chr7_C_albicans_SC5314	640699	641064	366	640881	211.32	86.2025	5.58739	83.712
Ca21chr6_C_albicans_SC5314	837637	837971	335	837790	189.92	86.1631	6.32107	83.673
Ca21chr1_C_albicans_SC5314	2275359	2275715	357	2275535	176.55	85.9006	6.82871	83.4119
Ca21chr1_C_albicans_SC5314	1128195	1128530	336	1128346	178.33	84.9913	6.64184	82.5088
Ca21chr2_C_albicans_SC5314	1167996	1168392	397	1168207	191.7	84.5979	6.10597	82.1189
Ca21chr3_C_albicans_SC5314	407253	407649	397	407465	186.35	84.4512	6.26639	81.973
Ca21chr1_C_albicans_SC5314	1535669	1536014	346	1535828	180.11	84.2639	6.47987	81.7865
Ca21chr4_C_albicans_SC5314	1529595	1530003	409	1529821	181.9	83.8181	6.42512	81.3432
Ca21chr4_C_albicans_SC5314	1440229	1440544	316	1440387	175.65	82.4838	6.54277	80.0198
Ca21chr5_C_albicans_SC5314	1057649	1057991	343	1057816	171.2	82.072	6.66278	79.6097
Ca21chr5_C_albicans_SC5314	771527	771864	338	771706	185.46	81.8617	6.08118	79.4019
Ca21chr1_C_albicans_SC5314	2990847	2991559	713	2991366	171.2	80.8445	6.54078	78.3915
Ca21chr6_C_albicans_SC5314	788255	788699	445	788529	201.51	80.6822	5.47331	78.2301
Ca21chr1_C_albicans_SC5314	3053872	3054192	321	3054010	175.65	80.6579	6.36823	78.2059
Ca21chr3_C_albicans_SC5314	553415	553840	426	553580	173.87	80.5065	6.44597	78.0551
Ca21chrR_C_albicans_SC5314	1400863	1401239	377	1401068	169.41	80.3931	6.59377	77.9422
Ca21chr1_C_albicans_SC5314	2269411	2269783	373	2269573	178.33	80.0932	6.18378	77.6455
Ca21chrR_C_albicans_SC5314	1997846	1998172	327	1997998	172.09	79.9983	6.41067	77.5515
Ca21chr3_C_albicans_SC5314	245380	245695	316	245544	167.63	78.7244	6.52477	76.2856
Ca21chr1_C_albicans_SC5314	1892447	1892832	386	1892664	167.63	78.7244	6.52477	76.2856
Ca21chr5_C_albicans_SC5314	453611	454021	411	453777	185.46	78.5873	5.80285	76.1508
Ca21chr7_C_albicans_SC5314	725291	725613	323	725455	166.74	77.8939	6.49027	75.4611
Ca21chr3_C_albicans_SC5314	588005	588397	393	588178	168.52	77.56	6.36072	75.1306
Ca21chrR_C_albicans_SC5314	2009808	2010910	1103	2010703	165.85	77.0659	6.45577	74.6393
Ca21chr1_C_albicans_SC5314	1548810	1549145	336	1548975	185.46	76.9587	5.66808	74.5342
Ca21chrR_C_albicans_SC5314	2110005	2111302	1298	2110970	164.95	76.2406	6.42127	73.8198
Ca21chr3_C_albicans_SC5314	1045311	1045678	368	1045490	175.65	76.2084	5.958	73.7911
Ca21chr1_C_albicans_SC5314	1953066	1953550	485	1953360	215.78	76.0257	4.81731	73.6092
Ca21chr3_C_albicans_SC5314	1305298	1305665	368	1305482	166.74	75.0952	6.21253	72.6855
Ca21chr3_C_albicans_SC5314	1274554	1274932	379	1274747	162.28	74.5978	6.31777	72.1907
Ca21chr1_C_albicans_SC5314	2485813	2486453	641	2486044	162.28	73.9444	6.25199	71.5419
Ca21chr3_C_albicans_SC5314	1305814	1306255	442	1305981	162.28	73.7169	6.22921	71.317
Ca21chr7_C_albicans_SC5314	924253	924602	350	924432	172.09	73.4739	5.80406	71.0755
Ca21chr4_C_albicans_SC5314	1102751	1103128	378	1102955	160.5	72.9656	6.24877	70.5696
Ca21chr6_C_albicans_SC5314	588326	588704	379	588519	160.5	72.9656	6.24877	70.5696
Ca21chr2_C_albicans_SC5314	1949848	1950276	429	1950037	174.76	72.5024	5.66978	70.1105
Ca21chr7_C_albicans_SC5314	193240	193796	557	193570	159.61	72.1535	6.21427	69.7629
Ca21chr2_C_albicans_SC5314	1188322	1188997	676	1188825	159.61	72.1535	6.21427	69.7629
Ca21chr1_C_albicans_SC5314	2390346	2390715	370	2390529	169.41	71.4306	5.7401	69.0453
Ca21chrR_C_albicans_SC5314	1144578	1144950	373	1144772	160.5	71.3427	6.08579	68.9592
Ca21chr2_C_albicans_SC5314	236525	236894	370	236715	164.06	71.2081	5.89512	68.8256
Ca21chrR_C_albicans_SC5314	2061838	2062631	794	2062289	157.82	70.5375	6.14527	68.1583
Ca21chr2_C_albicans_SC5314	2180524	2181174	651	2180666	187.25	70.2071	5.07416	67.8317
Ca21chr4_C_albicans_SC5314	478698	479150	453	478840	167.63	69.9674	5.68735	67.593
Ca21chr7_C_albicans_SC5314	540146	540498	353	540322	156.93	69.7335	6.11077	67.3602
Ca21chr7_C_albicans_SC5314	453690	454454	765	453999	172.98	68.9397	5.43687	66.574
Ca21chr6_C_albicans_SC5314	756255	756672	418	756431	154.26	68.1339	6.00727	65.7745
Ca21chr2_C_albicans_SC5314	1097588	1097942	355	1097765	154.26	68.1339	6.00727	65.7745
Ca21chrR_C_albicans_SC5314	2112206	2112540	335	2112367	154.26	68.1339	6.00727	65.7745
Ca21chrR_C_albicans_SC5314	1478118	1478511	394	1478321	157.82	67.9163	5.88229	65.5597
Ca21chr2_C_albicans_SC5314	1785753	1786076	324	1785924	155.15	67.7097	5.91826	65.3541
Ca21chr5_C_albicans_SC5314	815944	816408	465	816221	162.28	67.4942	5.63034	65.1397
Ca21chr1_C_albicans_SC5314	1511948	1512310	363	1512133	158.71	67.4142	5.7894	65.06
Ca21chr7_C_albicans_SC5314	562623	562939	317	562789	153.36	67.3383	5.97277	64.9843
Ca21chrR_C_albicans_SC5314	2055232	2055578	347	2055419	153.36	67.3383	5.97277	64.9843
Ca21chr7_C_albicans_SC5314	451365	451778	414	451536	161.39	66.8867	5.61427	64.5371
Ca21chr1_C_albicans_SC5314	68978	69299	322	69161	187.25	66.8371	4.82682	64.4878
Ca21chr3_C_albicans_SC5314	862016	862362	347	862152	175.65	66.7696	5.15446	64.4207
Ca21chr1_C_albicans_SC5314	2199120	2199735	616	2199561	152.47	66.5455	5.93827	64.1975
Ca21chr3_C_albicans_SC5314	1144409	1144849	441	1144582	165.85	66.4804	5.45161	64.1347
Ca21chr1_C_albicans_SC5314	1379925	1380530	606	1380363	170.3	66.0799	5.23772	63.7366
Ca21chrR_C_albicans_SC5314	1719556	1720811	1256	1720628	161.39	65.1628	5.45575	62.8255
Ca21chrR_C_albicans_SC5314	475132	475447	316	475280	156.04	65.1345	5.62237	62.7974
Ca21chrR_C_albicans_SC5314	914212	914551	340	914385	158.71	65.0334	5.56219	62.697
Ca21chr1_C_albicans_SC5314	1675243	1676094	852	1675399	150.69	64.9683	5.86927	62.6324
Ca21chr7_C_albicans_SC5314	605050	605393	344	605224	163.17	64.6087	5.33094	62.2765
Ca21chr1_C_albicans_SC5314	2220336	2220652	317	2220489	153.36	64.0356	5.64235	61.708
Ca21chr2_C_albicans_SC5314	520864	521172	309	521011	157.82	63.6931	5.47661	61.3673
Ca21chr1_C_albicans_SC5314	579482	579834	353	579647	150.69	63.4646	5.71618	61.1402
Ca21chr1_C_albicans_SC5314	822074	822420	347	822252	148.01	63.4026	5.76576	61.0785
Ca21chr3_C_albicans_SC5314	136892	137290	399	137115	168.52	63.0946	5.05622	60.7753
Ca21chr7_C_albicans_SC5314	444829	445339	511	445025	169.41	62.952	5.01215	60.6335
Ca21chrR_C_albicans_SC5314	2015762	2016195	434	2015957	171.2	62.586	4.9199	60.2711
Ca21chr3_C_albicans_SC5314	935788	936240	453	935968	178.33	62.3086	4.7192	59.995
Ca21chr5_C_albicans_SC5314	340411	340805	395	340618	155.15	62.1917	5.38437	59.8788
Ca21chr3_C_albicans_SC5314	478374	478733	360	478547	146.23	61.8484	5.69676	59.5373
Ca21chrR_C_albicans_SC5314	1217012	1217483	472	1217171	147.12	61.6368	5.63041	59.3284
Ca21chr3_C_albicans_SC5314	300512	300848	337	300675	159.61	61.2734	5.18081	58.9669
Ca21chr1_C_albicans_SC5314	1879085	1879667	583	1879512	146.23	60.8293	5.59245	58.5271
Ca21chr6_C_albicans_SC5314	56555	56934	380	56745	154.26	60.5853	5.27363	58.2843
Ca21chr3_C_albicans_SC5314	197837	198214	378	198022	149.8	60.403	5.45486	58.1031
Ca21chr3_C_albicans_SC5314	277093	277397	305	277236	144.45	60.306	5.62776	58.0064
Ca21chrR_C_albicans_SC5314	707839	708165	327	708003	144.45	60.306	5.62776	58.0064
Ca21chr1_C_albicans_SC5314	405095	406006	912	405352	154.26	60.1803	5.23626	57.8831
Ca21chr6_C_albicans_SC5314	326372	326928	557	326529	160.5	60.142	5.04677	57.845
Ca21chr3_C_albicans_SC5314	1145051	1145523	473	1145372	157.82	59.9515	5.13493	57.6554
Ca21chr6_C_albicans_SC5314	462743	463143	401	462969	145.34	59.9463	5.54651	57.6501
Ca21chr5_C_albicans_SC5314	976699	977057	359	976880	146.23	59.5702	5.46557	57.276
Ca21chr6_C_albicans_SC5314	147974	148541	568	148164	143.56	59.5393	5.59326	57.2452
Ca21chr4_C_albicans_SC5314	472812	473139	328	472964	150.69	58.9998	5.27921	56.7101
Ca21chr1_C_albicans_SC5314	456181	456632	452	456404	142.66	58.7755	5.55876	56.4871
Ca21chr5_C_albicans_SC5314	896571	897349	779	896860	142.66	58.7755	5.55876	56.4871
Ca21chr7_C_albicans_SC5314	694409	694748	340	694571	142.66	58.1386	5.49285	55.8547
Ca21chr2_C_albicans_SC5314	324248	324617	370	324418	154.26	58.034	5.04141	55.7506
Ca21chr5_C_albicans_SC5314	259762	260086	325	259913	142.66	57.9832	5.47685	55.7019
Ca21chr4_C_albicans_SC5314	1248416	1248708	293	1248549	145.34	57.7525	5.32671	55.4721
Ca21chrR_C_albicans_SC5314	1132824	1133143	320	1132979	178.33	57.6643	4.38255	55.3844
Ca21chr1_C_albicans_SC5314	2992057	2992392	336	2992216	146.23	57.4654	5.25823	55.1867
Ca21chrR_C_albicans_SC5314	1528507	1528849	343	1528668	146.23	57.4654	5.25823	55.1867
Ca21chrR_C_albicans_SC5314	1831838	1832183	346	1831996	151.58	57.3365	5.08601	55.0585
Ca21chrR_C_albicans_SC5314	334294	334585	292	334425	164.06	57.3275	4.68568	55.0496
Ca21chr7_C_albicans_SC5314	277780	278072	293	277927	140.88	57.2571	5.48976	54.9799
Ca21chr2_C_albicans_SC5314	979975	980444	470	980188	140.88	57.2571	5.48976	54.9799
Ca21chr3_C_albicans_SC5314	1212992	1213331	340	1213152	144.45	57.2341	5.31643	54.9587
Ca21chr1_C_albicans_SC5314	3135369	3135772	404	3135533	145.34	56.9717	5.25006	54.6977
Ca21chr2_C_albicans_SC5314	1655946	1656274	329	1656104	145.34	56.8613	5.23929	54.5884
Ca21chr7_C_albicans_SC5314	916841	917232	392	917020	165.85	56.7374	4.63463	54.4648
Ca21chr4_C_albicans_SC5314	431848	432151	304	432000	139.99	56.5025	5.45526	54.2317
Ca21chrR_C_albicans_SC5314	2058753	2059064	312	2058908	139.1	56.5025	5.42076	54.2317
Ca21chr3_C_albicans_SC5314	954278	954600	323	954436	147.12	56.2981	5.10765	54.0311
Ca21chr6_C_albicans_SC5314	551304	551631	328	551484	156.93	55.5599	4.78576	53.2988
Ca21chrR_C_albicans_SC5314	383553	383874	322	383725	138.21	55.2108	5.33017	52.9518
Ca21chr1_C_albicans_SC5314	2523769	2524068	300	2523908	172.09	55.1406	4.3272	52.8821
Ca21chr1_C_albicans_SC5314	1943960	1944278	319	1944115	137.31	55.0025	5.35176	52.7449
Ca21chrR_C_albicans_SC5314	1196074	1196390	317	1196237	140.88	54.971	5.25483	52.7149
Ca21chr3_C_albicans_SC5314	649572	649937	366	649757	143.56	54.8207	5.11943	52.5656
Ca21chr7_C_albicans_SC5314	839922	840248	327	840080	164.06	54.4729	4.46117	52.2197
Ca21chr2_C_albicans_SC5314	1366263	1366609	347	1366426	136.42	54.2572	5.31726	52.0051
Ca21chrR_C_albicans_SC5314	838858	839212	355	839031	138.21	54.0592	5.21201	51.8097
Ca21chr4_C_albicans_SC5314	477387	478051	665	477595	147.12	53.8748	4.88245	51.6265
Ca21chr3_C_albicans_SC5314	1701850	1702141	292	1701989	165.85	53.8016	4.40659	51.5536
Ca21chr1_C_albicans_SC5314	674322	674716	395	674498	142.66	53.7451	5.05367	51.4974
Ca21chr7_C_albicans_SC5314	193941	194421	481	194154	135.53	53.515	5.28276	51.2684
Ca21chr2_C_albicans_SC5314	1338685	1339020	336	1338876	135.53	53.515	5.28276	51.2684
Ca21chr3_C_albicans_SC5314	1278649	1279040	392	1278853	135.53	53.515	5.28276	51.2684
Ca21chr3_C_albicans_SC5314	305533	305869	337	305706	134.64	52.776	5.24826	50.5351
Ca21chr6_C_albicans_SC5314	431546	431863	318	431686	147.12	52.7249	4.77813	50.4859
Ca21chr1_C_albicans_SC5314	1833320	1833614	295	1833469	153.36	52.4421	4.58843	50.2049
Ca21chr2_C_albicans_SC5314	1933661	1934432	772	1934284	139.1	52.3719	5.00347	50.135
Ca21chr3_C_albicans_SC5314	818428	818757	330	818574	172.09	52.1543	4.11478	49.9184
Ca21chrR_C_albicans_SC5314	1267238	1267800	563	1267405	133.75	52.0401	5.21376	49.8051
Ca21chrR_C_albicans_SC5314	604114	604715	602	604524	133.75	52.0401	5.21376	49.8051
Ca21chr6_C_albicans_SC5314	814501	814808	308	814640	137.31	51.5854	5.0033	49.3549
Ca21chr6_C_albicans_SC5314	498762	499083	322	498923	132.86	51.3075	5.17926	49.0786
Ca21chr6_C_albicans_SC5314	312435	312804	370	312642	132.86	51.3075	5.17926	49.0786
Ca21chr2_C_albicans_SC5314	169072	169599	528	169425	177.44	51.0111	3.94964	48.7856
Ca21chrR_C_albicans_SC5314	589953	590327	375	590138	174.76	50.7471	3.99461	48.5232
Ca21chr2_C_albicans_SC5314	1324087	1324402	316	1324242	156.04	50.7422	4.36218	48.5183
Ca21chr1_C_albicans_SC5314	1211674	1212073	400	1211835	133.75	50.5979	5.06319	48.3749
Ca21chr5_C_albicans_SC5314	161423	161741	319	161577	139.99	50.5912	4.86168	48.3682
Ca21chr4_C_albicans_SC5314	1220710	1221245	536	1220944	131.07	50.5782	5.11026	48.3555
Ca21chr2_C_albicans_SC5314	315470	316049	580	315643	131.96	50.5782	5.14476	48.3555
Ca21chr2_C_albicans_SC5314	1829908	1830215	308	1830075	131.07	50.5782	5.11026	48.3555
Ca21chr5_C_albicans_SC5314	238956	239466	511	239298	131.96	50.5782	5.14476	48.3555
Ca21chrR_C_albicans_SC5314	2121392	2122090	699	2121582	131.96	50.5782	5.14476	48.3555
Ca21chr3_C_albicans_SC5314	1057788	1058442	655	1057934	131.07	50.5782	5.11026	48.3555
Ca21chr2_C_albicans_SC5314	1923296	1923605	310	1923446	184.57	50.3022	3.78717	48.0843
Ca21chr2_C_albicans_SC5314	1147287	1147799	513	1147471	171.2	50.2502	4.00457	48.0328
Ca21chr4_C_albicans_SC5314	855562	856093	532	855922	148.01	50.1068	4.51556	47.8901
Ca21chr1_C_albicans_SC5314	2314512	2314892	381	2314700	131.07	49.3008	4.97697	47.0904
Ca21chr4_C_albicans_SC5314	1179097	1179389	293	1179257	129.29	49.1293	5.04125	46.9203
Ca21chr4_C_albicans_SC5314	1101295	1101811	517	1101477	128.4	48.4098	5.00675	46.2075
Ca21chr3_C_albicans_SC5314	1108837	1109191	355	1108996	128.4	48.3319	4.99849	46.1317
Ca21chr1_C_albicans_SC5314	3013465	3013766	302	3013606	130.18	48.2789	4.91155	46.079
Ca21chr5_C_albicans_SC5314	997665	998076	412	997921	156.93	47.4703	4.12943	45.2765
Ca21chr2_C_albicans_SC5314	1082459	1082741	283	1082611	129.29	47.2018	4.84009	45.01
Ca21chr4_C_albicans_SC5314	824971	825299	329	825143	134.64	47.1238	4.6772	44.9324
Ca21chr4_C_albicans_SC5314	347867	348205	339	348037	145.34	47.0972	4.34742	44.9061
Ca21chr2_C_albicans_SC5314	1662155	1662446	292	1662299	126.61	46.9809	4.93775	44.7905
Ca21chr5_C_albicans_SC5314	380993	381733	741	381554	126.61	46.9809	4.93775	44.7905
Ca21chr1_C_albicans_SC5314	1534557	1534885	329	1534719	142.66	46.8777	4.41838	44.6892
Ca21chr1_C_albicans_SC5314	2398319	2398622	304	2398465	131.07	46.8531	4.72852	44.6647
Ca21chr7_C_albicans_SC5314	109550	109901	352	109698	178.33	46.8172	3.65979	44.6291
Ca21chr7_C_albicans_SC5314	70544	70878	335	70698	132.86	46.7698	4.71498	44.582
Ca21chr6_C_albicans_SC5314	932607	932961	355	932771	131.96	46.7361	4.74871	44.5484
Ca21chr4_C_albicans_SC5314	641456	641774	319	641590	140.88	46.3527	4.43376	44.1675
Ca21chr3_C_albicans_SC5314	162446	162741	296	162585	125.72	46.2715	4.90325	44.0866
Ca21chr6_C_albicans_SC5314	788792	789149	358	788961	131.96	46.2419	4.69939	44.059
Ca21chr1_C_albicans_SC5314	2890016	2890379	364	2890197	125.72	45.8931	4.86287	43.7123
Ca21chrR_C_albicans_SC5314	1410457	1411043	587	1410613	124.83	45.5655	4.86875	43.3867
Ca21chr3_C_albicans_SC5314	1176430	1177309	880	1176591	124.83	45.5655	4.86875	43.3867
Ca21chrR_C_albicans_SC5314	1846935	1847260	326	1847105	124.83	45.5655	4.86875	43.3867
Ca21chr7_C_albicans_SC5314	128548	128938	391	128770	125.72	45.131	4.78225	42.9564
Ca21chrR_C_albicans_SC5314	1338158	1338483	326	1338333	123.94	44.863	4.83425	42.69
Ca21chr1_C_albicans_SC5314	2901551	2901816	266	2901680	123.94	44.863	4.83425	42.69
Ca21chr3_C_albicans_SC5314	1456754	1457051	298	1456891	148.01	44.8609	4.07966	42.69
Ca21chr5_C_albicans_SC5314	155053	155671	619	155479	133.75	44.8279	4.49157	42.6587
Ca21chr3_C_albicans_SC5314	683776	684095	320	683942	132.86	44.7434	4.51743	42.5747
Ca21chr1_C_albicans_SC5314	2010299	2013124	2826	2012891	123.94	44.594	4.80535	42.4263
Ca21chr3_C_albicans_SC5314	1680995	1681293	299	1681136	130.18	44.1927	4.50262	42.0279
Ca21chr3_C_albicans_SC5314	1403255	1403542	288	1403375	138.21	43.9827	4.25627	41.821
Ca21chr5_C_albicans_SC5314	121755	122211	457	121969	134.64	43.9393	4.37545	41.7778
Ca21chrR_C_albicans_SC5314	214067	214375	309	214223	143.56	43.8643	4.13039	41.7033
Ca21chr5_C_albicans_SC5314	2030	2332	303	2190	162.28	43.5894	3.71091	41.4302
Ca21chrR_C_albicans_SC5314	1938362	1938669	308	1938506	121.26	43.4684	4.73075	41.3101
Ca21chr3_C_albicans_SC5314	1067456	1067891	436	1067734	127.51	43.3978	4.52959	41.2414
Ca21chrR_C_albicans_SC5314	206100	206460	361	206277	151.58	43.37	3.91231	41.2138
Ca21chr1_C_albicans_SC5314	1032681	1033010	330	1032835	133.75	43.2851	4.34668	41.1295
Ca21chr7_C_albicans_SC5314	294690	295039	350	294874	135.53	43.0901	4.26658	40.9359
Ca21chr6_C_albicans_SC5314	437627	437962	336	437829	124.83	43.0061	4.59941	40.8525
Ca21chr4_C_albicans_SC5314	626360	626697	338	626516	132.86	42.7968	4.33309	40.6449
Ca21chr7_C_albicans_SC5314	668066	668443	378	668211	120.37	42.7764	4.69625	40.6246
Ca21chr7_C_albicans_SC5314	328476	329153	678	328992	120.37	42.7764	4.69625	40.6246
Ca21chr3_C_albicans_SC5314	1646319	1646662	344	1646490	120.37	42.7764	4.69625	40.6246
Ca21chr1_C_albicans_SC5314	3051012	3051285	274	3051145	122.16	42.7092	4.61109	40.5595
Ca21chr1_C_albicans_SC5314	2289699	2289996	298	2289828	124.83	42.6963	4.56753	40.5467
Ca21chr2_C_albicans_SC5314	1164920	1165185	266	1165045	129.29	42.6026	4.38294	40.4538
Ca21chr1_C_albicans_SC5314	2564023	2564564	542	2564175	124.83	42.5732	4.55489	40.4246
Ca21chr4_C_albicans_SC5314	371591	371871	281	371737	138.21	42.3324	4.11218	40.1853
Ca21chr6_C_albicans_SC5314	270686	271042	357	270852	129.29	42.1851	4.34297	40.039
Ca21chrR_C_albicans_SC5314	669218	669550	333	669391	119.48	42.0879	4.66175	39.9424
Ca21chrR_C_albicans_SC5314	608151	608550	400	608357	119.48	42.0879	4.66175	39.9424
Ca21chr4_C_albicans_SC5314	342357	342651	295	342535	140.88	42.0686	4.06061	39.9248
Ca21chr3_C_albicans_SC5314	445468	445828	361	445652	130.18	42.0405	4.29698	39.897
Ca21chr7_C_albicans_SC5314	51303	51655	353	51491	125.72	42.0296	4.46372	39.886
Ca21chr5_C_albicans_SC5314	1047672	1048464	793	1047952	133.75	41.8071	4.21085	39.6654
Ca21chr2_C_albicans_SC5314	876708	877252	545	877100	123.05	41.7186	4.47179	39.5776
Ca21chr2_C_albicans_SC5314	287109	287390	282	287231	129.29	41.4209	4.27044	39.2817
Ca21chr3_C_albicans_SC5314	575668	576001	334	575847	118.59	41.403	4.62725	39.2641
Ca21chr2_C_albicans_SC5314	1607469	1608119	651	1607904	122.16	41.3522	4.47043	39.2154
Ca21chr5_C_albicans_SC5314	249701	249993	293	249842	118.59	41.1131	4.59587	38.9783
Ca21chr4_C_albicans_SC5314	1245666	1245972	307	1245830	134.64	41.0157	4.11027	38.8814
Ca21chr3_C_albicans_SC5314	1263579	1263955	377	1263770	127.51	40.8834	4.28352	38.75
Ca21chrR_C_albicans_SC5314	723936	724236	301	724100	117.7	40.7218	4.59275	38.5894
Ca21chr4_C_albicans_SC5314	239389	239878	490	239695	117.7	40.7218	4.59275	38.5894
Ca21chr6_C_albicans_SC5314	308640	308957	318	308785	117.7	40.7218	4.59275	38.5894
Ca21chr2_C_albicans_SC5314	1083297	1083582	286	1083423	117.7	40.4968	4.56831	38.3678
Ca21chrR_C_albicans_SC5314	184536	185119	584	184978	124.83	40.4314	4.33899	38.3027
Ca21chr2_C_albicans_SC5314	1486439	1486790	352	1486615	124.83	40.4314	4.33899	38.3027
Ca21chr2_C_albicans_SC5314	702522	702799	278	702687	123.94	40.2394	4.35404	38.1117
Ca21chr5_C_albicans_SC5314	374485	374789	305	374613	119.48	40.2154	4.46225	38.0881
Ca21chr3_C_albicans_SC5314	1703979	1704248	270	1704114	131.96	40.1874	4.12322	38.0604
Ca21chr7_C_albicans_SC5314	911088	911466	379	911313	129.29	40.1696	4.15343	38.0427
Ca21chr4_C_albicans_SC5314	201717	202058	342	201868	123.94	39.7807	4.30824	37.658
Ca21chr4_C_albicans_SC5314	338847	339147	301	338994	121.26	39.7131	4.33879	37.5911
Ca21chr4_C_albicans_SC5314	591076	591360	285	591238	118.59	39.5503	4.42923	37.4293
Ca21chr2_C_albicans_SC5314	2008195	2008514	320	2008352	115.91	39.3702	4.52375	37.2505
Ca21chrR_C_albicans_SC5314	657786	658061	276	657918	115.91	39.3702	4.52375	37.2505
Ca21chr1_C_albicans_SC5314	2339605	2339909	305	2339768	115.91	39.3702	4.52375	37.2505
Ca21chr3_C_albicans_SC5314	1058978	1059274	297	1059138	115.02	39.3702	4.48925	37.2505
Ca21chr2_C_albicans_SC5314	1014692	1014957	266	1014811	115.02	39.3702	4.48925	37.2505
Ca21chr4_C_albicans_SC5314	219100	219417	318	219264	117.7	39.2218	4.43149	37.1063
Ca21chr1_C_albicans_SC5314	2160447	2160755	309	2160581	117.7	39.1624	4.42518	37.047
Ca21chr1_C_albicans_SC5314	298708	299168	461	298984	137.31	38.8332	3.84205	36.7206
Ca21chr5_C_albicans_SC5314	1127577	1127878	302	1127742	119.48	38.6783	4.30289	36.5684
Ca21chrR_C_albicans_SC5314	1800623	1800937	315	1800780	120.37	38.2379	4.22412	36.1311
Ca21chr2_C_albicans_SC5314	2057513	2057804	292	2057658	118.59	38.189	4.28746	36.0827
Ca21chr1_C_albicans_SC5314	1526383	1526733	351	1526560	121.26	38.0174	4.16924	35.9143
Ca21chr1_C_albicans_SC5314	2973673	2973939	267	2973818	124.83	37.5457	4.05906	35.4461
Ca21chr1_C_albicans_SC5314	1673135	1673419	285	1673272	112.35	37.3708	4.38575	35.2727
Ca21chr1_C_albicans_SC5314	834827	835120	294	834978	112.35	37.3708	4.38575	35.2727
Ca21chrR_C_albicans_SC5314	1959735	1960019	285	1959870	112.35	37.3708	4.38575	35.2727
Ca21chr1_C_albicans_SC5314	3070165	3070479	315	3070327	120.37	37.1381	4.11471	35.0428
Ca21chr7_C_albicans_SC5314	207167	207450	284	207317	121.26	37.0687	4.07631	34.9741
Ca21chr1_C_albicans_SC5314	665570	665872	303	665706	123.94	36.9426	4.03198	34.8488
Ca21chr2_C_albicans_SC5314	1350446	1350770	325	1350630	123.94	36.9248	4.03029	34.8314
Ca21chr6_C_albicans_SC5314	850951	851244	294	851080	122.16	36.8457	4.02404	34.753
Ca21chr1_C_albicans_SC5314	1090196	1090556	361	1090373	112.35	36.8081	4.32427	34.7157
Ca21chr1_C_albicans_SC5314	447403	447774	372	447609	125.72	36.8055	3.96008	34.7132
Ca21chr3_C_albicans_SC5314	1220915	1221177	263	1221036	111.46	36.7119	4.35125	34.6201
Ca21chr6_C_albicans_SC5314	38911	39231	321	39065	118.59	36.5796	4.12377	34.4901
Ca21chr7_C_albicans_SC5314	206314	206901	588	206721	131.96	36.5315	3.79897	34.4423
Ca21chr5_C_albicans_SC5314	924418	924757	340	924594	118.59	36.4707	4.11285	34.3821
Ca21chr5_C_albicans_SC5314	886195	886481	287	886329	115.91	36.1047	4.17551	34.0187
Ca21chr3_C_albicans_SC5314	247161	247456	296	247312	110.56	36.0568	4.31675	33.9713
Ca21chrR_C_albicans_SC5314	881233	881556	324	881392	110.56	36.0568	4.31675	33.9713
Ca21chr1_C_albicans_SC5314	2217396	2217735	340	2217563	124.83	35.7702	3.8928	33.6882
Ca21chr1_C_albicans_SC5314	486644	487245	602	487096	152.47	35.7544	3.33634	33.6726
Ca21chr1_C_albicans_SC5314	1382569	1382877	309	1382729	121.26	35.6935	3.94401	33.612
Ca21chr4_C_albicans_SC5314	1099759	1100040	282	1099895	121.26	35.6935	3.94401	33.612
Ca21chr4_C_albicans_SC5314	347192	347502	311	347339	141.77	35.6866	3.52202	33.6054
Ca21chr3_C_albicans_SC5314	862717	863001	285	862856	127.51	35.5341	3.78969	33.454
Ca21chr3_C_albicans_SC5314	521007	521284	278	521129	109.67	35.4056	4.28225	33.3263
Ca21chr6_C_albicans_SC5314	489249	489547	299	489411	109.67	35.4056	4.28225	33.3263
Ca21chr1_C_albicans_SC5314	1872622	1872944	323	1872793	111.46	35.0315	4.16874	32.9567
Ca21chr3_C_albicans_SC5314	728636	728982	347	728822	109.67	34.9742	4.23456	32.8999
Ca21chr7_C_albicans_SC5314	61209	61541	333	61359	124.83	34.9016	3.81305	32.8276
Ca21chr7_C_albicans_SC5314	451003	451285	283	451127	115.02	34.8061	4.01126	32.7329
Ca21chr1_C_albicans_SC5314	2101827	2102207	381	2102078	108.78	34.7583	4.24775	32.6854
Ca21chrR_C_albicans_SC5314	743889	744191	303	744043	108.78	34.7583	4.24775	32.6854
Ca21chr2_C_albicans_SC5314	311574	311853	280	311717	108.78	34.7583	4.24775	32.6854
Ca21chrR_C_albicans_SC5314	602594	602942	349	602732	108.78	34.7583	4.24775	32.6854
Ca21chr4_C_albicans_SC5314	1384847	1385134	288	1384981	111.46	34.7298	4.13653	32.6588
Ca21chr1_C_albicans_SC5314	231886	232223	338	232063	115.02	34.7021	4.00078	32.6311
Ca21chr2_C_albicans_SC5314	1222649	1222955	307	1222784	117.7	34.5813	3.95659	32.5115
Ca21chr1_C_albicans_SC5314	649839	650127	289	649972	119.48	34.4763	3.88648	32.4074
Ca21chr1_C_albicans_SC5314	1962231	1962505	275	1962371	112.35	34.2133	4.04813	32.146
Ca21chr6_C_albicans_SC5314	707901	708214	314	708082	107.89	34.115	4.21324	32.0485
Ca21chr3_C_albicans_SC5314	1412249	1412572	324	1412363	113.24	33.9841	3.99179	31.9204
Ca21chr7_C_albicans_SC5314	378146	378525	380	378362	109.67	33.5759	4.0824	31.515
Ca21chr2_C_albicans_SC5314	230131	230473	343	230294	107	33.4756	4.17874	31.4153
Ca21chr1_C_albicans_SC5314	390927	391253	327	391105	106.11	33.4756	4.14424	31.4153
Ca21chr3_C_albicans_SC5314	1642122	1642396	275	1642247	110.56	33.3262	4.02179	31.2707
Ca21chr3_C_albicans_SC5314	347436	347765	330	347636	117.7	33.2734	3.82895	31.2183
Ca21chrR_C_albicans_SC5314	1041728	1042049	322	1041906	153.36	33.2644	3.15028	31.2094
Ca21chrR_C_albicans_SC5314	1714674	1714994	321	1714822	115.02	33.1974	3.85105	31.1429
Ca21chr1_C_albicans_SC5314	1043929	1044258	330	1044105	127.51	33.0087	3.5696	30.9558
Ca21chr7_C_albicans_SC5314	41079	41349	271	41239	108.78	32.8709	4.04097	30.8189
Ca21chr3_C_albicans_SC5314	85425	85719	295	85575	112.35	32.8579	3.90854	30.806
Ca21chr1_C_albicans_SC5314	787890	788187	298	788072	105.21	32.8402	4.10974	30.7886
Ca21chrR_C_albicans_SC5314	1264553	1264943	391	1264797	105.21	32.8402	4.10974	30.7886
Ca21chr3_C_albicans_SC5314	1214440	1214754	315	1214600	105.21	32.6198	4.08517	30.5714
Ca21chr1_C_albicans_SC5314	866889	867366	478	867205	118.59	32.6079	3.73716	30.5598
Ca21chr6_C_albicans_SC5314	778844	779171	328	779011	110.56	32.5501	3.94039	30.5025
Ca21chr1_C_albicans_SC5314	747912	748283	372	748052	148.01	32.4328	3.1556	30.3859
Ca21chr2_C_albicans_SC5314	1607116	1607395	280	1607241	109.67	32.3562	3.9526	30.3098
Ca21chr4_C_albicans_SC5314	479243	479553	311	479387	114.13	32.2302	3.78546	30.1847
Ca21chrR_C_albicans_SC5314	403395	403869	475	403553	136.42	32.1248	3.32733	30.0817
Ca21chr1_C_albicans_SC5314	3076439	3076707	269	3076545	111.46	32.1005	3.86245	30.0575
Ca21chr2_C_albicans_SC5314	613635	613993	359	613817	115.91	32.0851	3.77143	30.0423
Ca21chr1_C_albicans_SC5314	1464540	1464856	317	1464695	108.78	31.7449	3.92075	29.7049
Ca21chr4_C_albicans_SC5314	946558	946908	351	946756	114.13	31.4965	3.7139	29.46
Ca21chr2_C_albicans_SC5314	1939451	1939714	264	1939571	106.11	31.4792	3.92595	29.4428
Ca21chrR_C_albicans_SC5314	344935	345254	320	345090	103.43	31.3115	4.0104	29.2765
Ca21chr6_C_albicans_SC5314	107191	107733	543	107586	105.21	31.1731	3.92625	29.1389
Ca21chr1_C_albicans_SC5314	787470	787791	322	787616	109.67	31.0479	3.8163	29.0146
Ca21chr2_C_albicans_SC5314	1590185	1590496	312	1590341	111.46	30.9731	3.74853	28.9402
Ca21chr3_C_albicans_SC5314	442069	442361	293	442213	107	30.8723	3.89322	28.8418
Ca21chr2_C_albicans_SC5314	732387	732724	338	732520	125.72	30.7714	3.42493	28.7421
Ca21chr3_C_albicans_SC5314	573733	574286	554	573870	104.32	30.6316	3.90085	28.6032
Ca21chr5_C_albicans_SC5314	889276	889537	262	889425	101.65	30.3397	3.97174	28.3136
Ca21chr5_C_albicans_SC5314	654582	655046	465	654808	101.65	30.3397	3.97174	28.3136
Ca21chr4_C_albicans_SC5314	282607	282883	277	282777	101.65	30.3397	3.97174	28.3136
Ca21chrR_C_albicans_SC5314	1421838	1422236	399	1421970	101.65	30.3397	3.97174	28.3136
Ca21chr1_C_albicans_SC5314	914144	914520	377	914355	116.81	30.155	3.56038	28.1317
Ca21chr1_C_albicans_SC5314	536019	536531	513	536179	129.29	29.9889	3.27582	27.9668
Ca21chr4_C_albicans_SC5314	453185	453509	325	453350	104.32	29.9142	3.82311	27.8926
Ca21chr6_C_albicans_SC5314	546633	547140	508	546956	114.13	29.9079	3.56178	27.8863
Ca21chr2_C_albicans_SC5314	1916150	1916458	309	1916303	107.89	29.8608	3.75481	27.8395
Ca21chr2_C_albicans_SC5314	1893309	1893617	309	1893446	117.7	29.844	3.50637	27.823
Ca21chr1_C_albicans_SC5314	267683	268195	513	267800	109.67	29.8315	3.6922	27.8106
Ca21chr5_C_albicans_SC5314	815364	815667	304	815492	109.67	29.7617	3.68516	27.7413
Ca21chr1_C_albicans_SC5314	1243618	1244042	425	1243873	100.76	29.725	3.93724	27.705
Ca21chr4_C_albicans_SC5314	279167	279514	348	279337	100.76	29.725	3.93724	27.705
Ca21chr7_C_albicans_SC5314	684709	685047	339	684875	100.76	29.725	3.93724	27.705
Ca21chr2_C_albicans_SC5314	735716	735983	268	735832	100.76	29.725	3.93724	27.705
Ca21chr7_C_albicans_SC5314	912552	912803	252	912680	111.46	29.5418	3.6069	27.525
Ca21chr3_C_albicans_SC5314	422932	423225	294	423084	108.78	29.5283	3.69068	27.5117
Ca21chr7_C_albicans_SC5314	448375	449028	654	448862	107	29.2724	3.72398	27.2579
Ca21chr4_C_albicans_SC5314	1435916	1436190	275	1436059	99.86	29.1146	3.90274	27.1015
Ca21chr6_C_albicans_SC5314	304333	304585	253	304479	99.86	29.1146	3.90274	27.1015
Ca21chr1_C_albicans_SC5314	1865510	1866073	564	1865632	156.04	28.9944	2.83284	26.9835
Ca21chr2_C_albicans_SC5314	1745395	1745734	340	1745580	100.76	28.9646	3.85118	26.9539
Ca21chrR_C_albicans_SC5314	1762173	1762571	399	1762321	115.02	28.9248	3.44484	26.9144
Ca21chr4_C_albicans_SC5314	1307784	1308066	283	1307939	99.86	28.9103	3.87941	26.9
Ca21chr4_C_albicans_SC5314	1506152	1506760	609	1506421	115.02	28.5713	3.41243	26.5642
Ca21chr6_C_albicans_SC5314	89993	90372	380	90227	98.08	28.5084	3.83374	26.5018
Ca21chrR_C_albicans_SC5314	883621	883927	307	883750	98.97	28.5084	3.86824	26.5018
Ca21chrR_C_albicans_SC5314	1313192	1313475	284	1313335	98.08	28.5084	3.83374	26.5018
Ca21chr2_C_albicans_SC5314	1623703	1623981	279	1623830	115.91	28.1297	3.39809	26.1298
Ca21chr6_C_albicans_SC5314	747489	747775	287	747661	98.97	28.0346	3.81401	26.0363
Ca21chr1_C_albicans_SC5314	709094	709450	357	709325	110.56	27.9858	3.48231	25.9882
Ca21chrR_C_albicans_SC5314	894401	894775	375	894587	97.19	27.9065	3.79924	25.9092
Ca21chr1_C_albicans_SC5314	796979	797294	316	797160	97.19	27.9065	3.79924	25.9092
Ca21chr4_C_albicans_SC5314	721376	721629	254	721480	97.19	27.9065	3.79924	25.9092
Ca21chr6_C_albicans_SC5314	330900	331304	405	331038	97.19	27.9065	3.79924	25.9092
Ca21chr4_C_albicans_SC5314	935682	936025	344	935844	104.32	27.8811	3.60798	25.8859
Ca21chr3_C_albicans_SC5314	320233	320493	261	320369	107	27.8332	3.57562	25.8383
Ca21chr1_C_albicans_SC5314	1718215	1718471	257	1718337	98.08	27.5518	3.7257	25.5593
Ca21chr2_C_albicans_SC5314	316613	316992	380	316808	103.43	27.5344	3.60108	25.5422
Ca21chr3_C_albicans_SC5314	707200	707499	300	707344	103.43	27.5344	3.60108	25.5422
Ca21chr4_C_albicans_SC5314	973232	973972	741	973830	105.21	27.5029	3.54048	25.511
Ca21chr2_C_albicans_SC5314	1146022	1146302	281	1146181	114.13	27.405	3.32962	25.4144
Ca21chr5_C_albicans_SC5314	653723	654079	357	653897	96.3	27.3091	3.76474	25.3191
Ca21chrR_C_albicans_SC5314	1578626	1578924	299	1578796	96.3	27.3091	3.76474	25.3191
Ca21chrR_C_albicans_SC5314	844888	845189	302	845055	96.3	27.3091	3.76474	25.3191
Ca21chrR_C_albicans_SC5314	2120914	2121183	270	2121050	96.3	27.3091	3.76474	25.3191
Ca21chr1_C_albicans_SC5314	375580	375862	283	375723	96.3	27.1826	3.75022	25.1954
Ca21chr1_C_albicans_SC5314	438844	439156	313	439014	105.21	27.1802	3.50771	25.193
Ca21chr3_C_albicans_SC5314	1447228	1447505	278	1447348	100.76	27.0593	3.64064	25.0728
Ca21chr4_C_albicans_SC5314	963728	964096	369	963926	108.78	26.9638	3.43483	24.9783
Ca21chr3_C_albicans_SC5314	992610	993367	758	992763	118.59	26.9271	3.22352	24.9426
Ca21chrR_C_albicans_SC5314	2124901	2125167	267	2125026	95.41	26.716	3.73024	24.7332
Ca21chr5_C_albicans_SC5314	384084	384349	266	384227	95.41	26.716	3.73024	24.7332
Ca21chr7_C_albicans_SC5314	39827	40112	286	39990	98.08	26.477	3.60655	24.4978
Ca21chr3_C_albicans_SC5314	1145733	1146052	320	1145870	107	26.3054	3.42198	24.3286
Ca21chr6_C_albicans_SC5314	240343	240617	275	240481	94.51	26.1274	3.69574	24.1517
Ca21chr5_C_albicans_SC5314	981603	981934	332	981751	110.56	25.872	3.28131	23.9001
Ca21chr1_C_albicans_SC5314	1442173	1442446	274	1442323	104.32	25.8354	3.39894	23.8643
Ca21chr1_C_albicans_SC5314	1902713	1903002	290	1902862	100.76	25.8328	3.50884	23.8618
Ca21chr7_C_albicans_SC5314	835874	836167	294	835997	93.62	25.5434	3.66124	23.5746
Ca21chr2_C_albicans_SC5314	788724	789012	289	788863	105.21	25.2902	3.3192	23.3255
Ca21chr1_C_albicans_SC5314	2131500	2132086	587	2131940	105.21	25.2902	3.3192	23.3255
Ca21chr5_C_albicans_SC5314	1046715	1047040	326	1046874	99.86	25.274	3.47809	23.3102
Ca21chr7_C_albicans_SC5314	909905	910281	377	910072	122.16	25.2345	3.0038	23.2711
Ca21chr5_C_albicans_SC5314	250410	250797	388	250611	93.62	25.1014	3.60991	23.1389
Ca21chr3_C_albicans_SC5314	174167	174597	431	174332	101.65	25.0885	3.4028	23.1262
Ca21chr3_C_albicans_SC5314	1573737	1574374	638	1573901	113.24	25.06	3.14076	23.0978
Ca21chr6_C_albicans_SC5314	92447	92694	248	92544	101.65	25.0261	3.39635	23.0641
Ca21chrR_C_albicans_SC5314	2084619	2084937	319	2084780	92.73	24.9639	3.62674	23.0022
Ca21chr2_C_albicans_SC5314	664825	665181	357	665018	92.73	24.9639	3.62674	23.0022
Ca21chr1_C_albicans_SC5314	878077	878486	410	878309	99.86	24.7855	3.42612	22.827
Ca21chr2_C_albicans_SC5314	1783241	1783644	404	1783461	94.51	24.7467	3.53758	22.7889
Ca21chr1_C_albicans_SC5314	2407036	2407382	347	2407210	119.48	24.6669	3.01202	22.7107
Ca21chr2_C_albicans_SC5314	200627	200918	292	200769	96.3	24.5468	3.45516	22.5914
Ca21chr1_C_albicans_SC5314	2519507	2519804	298	2519663	98.08	24.4666	3.38974	22.5116
Ca21chr1_C_albicans_SC5314	1388158	1388428	271	1388280	91.84	24.389	3.59224	22.4345
Ca21chr4_C_albicans_SC5314	388207	388468	262	388336	103.43	24.223	3.26347	22.2716
Ca21chr6_C_albicans_SC5314	734997	735229	233	735126	95.41	24.1704	3.44308	22.2201
Ca21chr1_C_albicans_SC5314	497129	497469	341	497236	97.19	24.1694	3.38585	22.2193
Ca21chr4_C_albicans_SC5314	486943	487209	267	487082	93.62	23.9924	3.48301	22.0436
Ca21chr2_C_albicans_SC5314	112845	113157	313	112990	110.56	23.893	3.09901	21.9448
Ca21chr4_C_albicans_SC5314	430046	430318	273	430166	90.06	23.8187	3.52324	21.8709
Ca21chr3_C_albicans_SC5314	247825	248126	302	247968	90.95	23.8187	3.55774	21.8709
Ca21chrR_C_albicans_SC5314	1362897	1363161	265	1363031	90.95	23.8187	3.55774	21.8709
Ca21chr5_C_albicans_SC5314	895945	896396	452	896089	90.95	23.8187	3.55774	21.8709
Ca21chr4_C_albicans_SC5314	960616	960968	353	960814	107	23.7818	3.17641	21.8382
Ca21chr1_C_albicans_SC5314	2776148	2776418	271	2776288	100.76	23.6634	3.28246	21.7211
Ca21chr1_C_albicans_SC5314	1439395	1439728	334	1439594	92.73	23.6224	3.47153	21.6814
Ca21chrR_C_albicans_SC5314	603488	603747	260	603632	94.51	23.6177	3.41124	21.6769
Ca21chr2_C_albicans_SC5314	958361	958636	276	958505	90.95	23.3957	3.50786	21.4565
Ca21chr2_C_albicans_SC5314	163241	163510	270	163356	124.83	23.2741	2.83555	21.3358
Ca21chr4_C_albicans_SC5314	1434851	1435105	255	1434974	89.16	23.2531	3.48874	21.3151
Ca21chr3_C_albicans_SC5314	953388	953695	308	953525	92.73	23.2233	3.42611	21.2873
Ca21chr1_C_albicans_SC5314	2359369	2359881	513	2359743	89.16	23.0759	3.46788	21.1417
Ca21chr1_C_albicans_SC5314	1406406	1406647	242	1406530	93.62	23.0696	3.3794	21.1356
Ca21chr1_C_albicans_SC5314	1080956	1081186	231	1081070	91.84	23.0672	3.43851	21.1334
Ca21chr1_C_albicans_SC5314	84682	85034	353	84888	92.73	22.8056	3.37893	20.874
Ca21chr1_C_albicans_SC5314	1933627	1933871	245	1933742	88.27	22.6923	3.45424	20.7616
Ca21chr6_C_albicans_SC5314	430729	431074	346	430898	111.46	22.5544	2.95937	20.6271
Ca21chr2_C_albicans_SC5314	784515	784782	268	784632	94.51	22.5453	3.29361	20.618
Ca21chr1_C_albicans_SC5314	1525001	1525323	323	1525179	96.3	22.4432	3.22954	20.5176
Ca21chr1_C_albicans_SC5314	230591	230875	285	230754	88.27	22.4304	3.42327	20.5048
Ca21chr6_C_albicans_SC5314	549488	549898	411	549769	90.06	22.3971	3.35882	20.4717
Ca21chr1_C_albicans_SC5314	1503786	1504073	288	1503914	90.95	22.2318	3.3727	20.3076
Ca21chr1_C_albicans_SC5314	1744302	1744710	409	1744443	87.38	22.1364	3.41973	20.2127
Ca21chr6_C_albicans_SC5314	327625	327956	332	327790	87.38	22.1364	3.41973	20.2127
Ca21chrR_C_albicans_SC5314	607194	607472	279	607326	87.38	22.1364	3.41973	20.2127
Ca21chr6_C_albicans_SC5314	330455	330839	385	330673	97.19	22.0893	3.16741	20.1679
Ca21chr3_C_albicans_SC5314	1366405	1366910	506	1366669	92.73	21.9947	3.28836	20.0743
Ca21chr1_C_albicans_SC5314	2979877	2980151	275	2979994	87.38	21.9644	3.39929	20.0447
Ca21chr2_C_albicans_SC5314	4369	4659	291	4533	115.02	21.8827	2.82982	19.9637
Ca21chr1_C_albicans_SC5314	206278	206571	294	206401	98.97	21.8682	3.14866	19.9493
Ca21chr1_C_albicans_SC5314	655494	655768	275	655644	90.06	21.8043	3.29156	19.8859
Ca21chr5_C_albicans_SC5314	350845	351243	399	351056	102.54	21.7556	3.04528	19.8375
Ca21chr4_C_albicans_SC5314	441316	441601	286	441437	86.49	21.5852	3.38523	19.6686
Ca21chr6_C_albicans_SC5314	570173	570412	240	570295	86.49	21.5852	3.38523	19.6686
Ca21chr1_C_albicans_SC5314	136932	137425	494	137252	86.49	21.5852	3.38523	19.6686
Ca21chr1_C_albicans_SC5314	863834	864159	326	863998	86.49	21.5852	3.38523	19.6686
Ca21chr1_C_albicans_SC5314	1157040	1157375	336	1157196	94.51	21.5254	3.18382	19.6112
Ca21chrR_C_albicans_SC5314	1337471	1337727	257	1337597	94.51	21.5254	3.18382	19.6112
Ca21chr4_C_albicans_SC5314	281363	281602	240	281475	92.73	21.485	3.23212	19.5712
Ca21chr2_C_albicans_SC5314	1502678	1502949	272	1502814	90.06	21.4527	3.25202	19.5394
Ca21chr6_C_albicans_SC5314	310425	310759	335	310629	88.27	21.4294	3.30641	19.5166
Ca21chr1_C_albicans_SC5314	1082029	1082365	337	1082207	105.21	21.4172	2.9504	19.5047
Ca21chrR_C_albicans_SC5314	1845098	1845359	262	1845222	89.16	21.3886	3.27289	19.4764
Ca21chr3_C_albicans_SC5314	1712768	1713016	249	1712883	106.11	21.1198	2.90348	19.2097
Ca21chr2_C_albicans_SC5314	407234	407531	298	407409	87.38	21.1185	3.29966	19.2083
Ca21chr1_C_albicans_SC5314	1979670	1979932	263	1979800	85.6	21.039	3.35073	19.1294
Ca21chr4_C_albicans_SC5314	327497	327703	207	327611	103.43	20.9967	2.9517	19.0895
Ca21chr1_C_albicans_SC5314	2227964	2228212	249	2228105	85.6	20.8725	3.3307	18.9667
Ca21chr3_C_albicans_SC5314	428316	428571	256	428438	93.62	20.8465	3.13678	18.9412
Ca21chr3_C_albicans_SC5314	684829	685282	454	684988	92.73	20.8174	3.15923	18.9122
Ca21chr4_C_albicans_SC5314	843441	843680	240	843551	88.27	20.739	3.2271	18.8345
Ca21chr5_C_albicans_SC5314	775840	776340	501	776202	98.97	20.691	3.02948	18.7867
Ca21chrR_C_albicans_SC5314	1688399	1688690	292	1688539	92.73	20.6495	3.14103	18.7456
Ca21chrR_C_albicans_SC5314	452106	452376	271	452209	96.3	20.6384	3.04245	18.7346
Ca21chr1_C_albicans_SC5314	2402730	2403044	315	2402879	96.3	20.62	3.04056	18.7162
Ca21chrR_C_albicans_SC5314	1622281	1622557	277	1622423	86.49	20.5834	3.26638	18.6801
Ca21chr3_C_albicans_SC5314	69067	69332	266	69210	90.06	20.5367	3.15019	18.6338
Ca21chr1_C_albicans_SC5314	1571891	1572149	259	1572059	112.35	20.5009	2.76458	18.5983
Ca21chrR_C_albicans_SC5314	2133496	2133778	283	2133625	84.71	20.4977	3.31623	18.5951
Ca21chr2_C_albicans_SC5314	1395276	1395542	267	1395417	100.76	20.3879	2.95588	18.4887
Ca21chr1_C_albicans_SC5314	793996	794245	250	794112	83.81	19.9615	3.28173	18.0661
Ca21chr2_C_albicans_SC5314	373052	373313	262	373197	83.81	19.9615	3.28173	18.0661
Ca21chr5_C_albicans_SC5314	1086747	1087104	358	1086933	83.81	19.8004	3.26211	17.9086
Ca21chr6_C_albicans_SC5314	791148	791421	274	791268	98.97	19.7584	2.93667	17.8672
Ca21chrR_C_albicans_SC5314	4491	4745	255	4626	130.18	19.6582	2.48632	17.7679
Ca21chrR_C_albicans_SC5314	128437	128719	283	128554	90.95	19.4838	3.06494	17.5949
Ca21chr1_C_albicans_SC5314	993428	993784	357	993641	82.03	19.4303	3.21273	17.542
Ca21chr1_C_albicans_SC5314	2348910	2349217	308	2349038	82.92	19.4303	3.24723	17.542
Ca21chrR_C_albicans_SC5314	1836762	1837040	279	1836933	82.03	19.4303	3.21273	17.542
Ca21chr7_C_albicans_SC5314	770205	770417	213	770325	82.03	19.4303	3.21273	17.542
Ca21chr6_C_albicans_SC5314	145954	146282	329	146120	82.92	19.4303	3.24723	17.542
Ca21chr3_C_albicans_SC5314	1163262	1163830	569	1163687	82.03	19.4303	3.21273	17.542
Ca21chr1_C_albicans_SC5314	986008	986266	259	986112	82.92	19.4303	3.24723	17.542
Ca21chr4_C_albicans_SC5314	922600	922821	222	922709	82.92	19.4303	3.24723	17.542
Ca21chr7_C_albicans_SC5314	118127	118452	326	118256	82.03	19.4303	3.21273	17.542
Ca21chrR_C_albicans_SC5314	1312513	1313057	545	1312894	82.03	19.4303	3.21273	17.542
Ca21chr2_C_albicans_SC5314	131226	131495	270	131354	84.71	19.3133	3.17432	17.43
Ca21chr3_C_albicans_SC5314	1787848	1788112	265	1788013	111.46	19.2752	2.67752	17.3924
Ca21chr7_C_albicans_SC5314	451969	452376	408	452227	87.38	19.2402	3.08414	17.3581
Ca21chr1_C_albicans_SC5314	1836541	1836766	226	1836652	97.19	19.214	2.87783	17.3322
Ca21chr7_C_albicans_SC5314	463150	463419	270	463295	91.84	19.2109	3.01094	17.329
Ca21chr3_C_albicans_SC5314	1567476	1567731	256	1567592	84.71	19.1483	3.1548	17.2669
Ca21chr2_C_albicans_SC5314	1642606	1642867	262	1642739	89.16	19.0788	3.01572	17.1981
Ca21chr1_C_albicans_SC5314	1846068	1846314	247	1846185	97.19	18.9862	2.85545	17.1062
Ca21chr7_C_albicans_SC5314	942957	943291	335	943104	103.43	18.9711	2.76371	17.0913
Ca21chr7_C_albicans_SC5314	859103	859424	322	859257	98.08	18.9403	2.83089	17.0607
Ca21chr5_C_albicans_SC5314	888749	888994	246	888864	81.14	18.9043	3.17823	17.0253
Ca21chr5_C_albicans_SC5314	204905	205163	259	205049	85.6	18.8526	3.09279	16.9761
Ca21chr6_C_albicans_SC5314	311661	312241	581	312108	83.81	18.8201	3.14409	16.9442
Ca21chr4_C_albicans_SC5314	39311	39654	344	39478	103.43	18.8012	2.74819	16.9254
Ca21chr2_C_albicans_SC5314	593569	593826	258	593701	89.16	18.7809	2.98332	16.9054
Ca21chr6_C_albicans_SC5314	126665	126924	260	126767	81.14	18.7486	3.15923	16.8733
Ca21chr3_C_albicans_SC5314	466715	466955	241	466861	81.14	18.7486	3.15923	16.8733
Ca21chr3_C_albicans_SC5314	1718482	1718711	230	1718594	99.86	18.6805	2.81143	16.8061
Ca21chr1_C_albicans_SC5314	2347369	2347737	369	2347595	92.73	18.657	2.92911	16.7828
Ca21chr7_C_albicans_SC5314	446561	446840	280	446718	88.27	18.4909	2.97577	16.6183
Ca21chr1_C_albicans_SC5314	1349403	1349847	445	1349694	80.25	18.3835	3.14373	16.512
Ca21chrR_C_albicans_SC5314	736914	737149	236	737038	80.25	18.3835	3.14373	16.512
Ca21chr1_C_albicans_SC5314	151825	152069	245	151950	80.25	18.3835	3.14373	16.512
Ca21chr2_C_albicans_SC5314	1947844	1948077	234	1947971	91.84	18.2277	2.90651	16.3601
Ca21chr4_C_albicans_SC5314	1452758	1453034	277	1452858	82.92	18.1256	3.08916	16.2589
Ca21chr2_C_albicans_SC5314	1146502	1146777	276	1146601	98.97	18.1217	2.77703	16.2551
Ca21chr2_C_albicans_SC5314	1887108	1887387	280	1887243	98.97	18.1217	2.77703	16.2551
Ca21chr2_C_albicans_SC5314	164111	164334	224	164189	112.35	18.119	2.5664	16.2525
Ca21chr2_C_albicans_SC5314	523649	523889	241	523757	80.25	18.0981	3.10872	16.2317
Ca21chr5_C_albicans_SC5314	773852	774292	441	774022	93.62	18.0373	2.84333	16.1715
Ca21chrR_C_albicans_SC5314	1397849	1398167	319	1397998	87.38	18.0017	2.94605	16.1363
Ca21chr5_C_albicans_SC5314	342437	342871	435	342576	84.71	17.8797	3.00683	16.0155
Ca21chr1_C_albicans_SC5314	2759468	2759726	259	2759612	79.36	17.868	3.10923	16.0039
Ca21chr1_C_albicans_SC5314	801200	801683	484	801353	79.36	17.868	3.10923	16.0039
Ca21chr3_C_albicans_SC5314	882046	882299	254	882145	79.36	17.868	3.10923	16.0039
Ca21chr3_C_albicans_SC5314	362168	362519	352	362336	107	17.8404	2.63409	15.9788
Ca21chr1_C_albicans_SC5314	87225	87516	292	87354	81.14	17.7294	3.03633	15.8689
Ca21chr2_C_albicans_SC5314	1533343	1533579	237	1533475	80.25	17.676	3.05733	15.8164
Ca21chr5_C_albicans_SC5314	1106690	1106946	257	1106822	98.08	17.601	2.70273	15.7421
Ca21chr1_C_albicans_SC5314	3063598	3063841	244	3063723	83.81	17.4562	2.98354	15.5985
Ca21chr1_C_albicans_SC5314	49804	50103	300	49949	93.62	17.4437	2.78303	15.5862
Ca21chr4_C_albicans_SC5314	228003	228246	244	228112	123.94	17.364	2.40281	15.5073
Ca21chr5_C_albicans_SC5314	741180	741418	239	741294	78.47	17.3578	3.07473	15.5011
Ca21chrR_C_albicans_SC5314	1272558	1272807	250	1272702	78.47	17.3578	3.07473	15.5011
Ca21chrR_C_albicans_SC5314	2041875	2042110	236	2041989	78.47	17.3578	3.07473	15.5011
Ca21chr3_C_albicans_SC5314	1561640	1561920	281	1561758	85.6	17.3418	2.92068	15.4876
Ca21chr3_C_albicans_SC5314	338850	339233	384	339094	82.03	17.1723	2.94455	15.3202
Ca21chr2_C_albicans_SC5314	1652908	1653264	357	1653122	78.47	17.1542	3.0494	15.3022
Ca21chr1_C_albicans_SC5314	584842	585087	246	584944	106.11	17.121	2.55015	15.2694
Ca21chr5_C_albicans_SC5314	234513	234790	278	234642	85.6	17.0377	2.88661	15.1869
Ca21chr5_C_albicans_SC5314	236600	237051	452	236961	83.81	16.947	2.92465	15.0972
Ca21chr1_C_albicans_SC5314	1110925	1111205	281	1111045	86.49	16.9469	2.85334	15.0972
Ca21chrR_C_albicans_SC5314	1803846	1804129	284	1803993	85.6	16.8956	2.87075	15.0463
Ca21chrR_C_albicans_SC5314	2159768	2160083	316	2159941	77.57	16.8529	3.04023	15.0044
Ca21chr6_C_albicans_SC5314	184487	184742	256	184607	77.57	16.8529	3.04023	15.0044
Ca21chr4_C_albicans_SC5314	691734	692061	328	691901	77.57	16.8529	3.04023	15.0044
Ca21chrR_C_albicans_SC5314	874100	874352	253	874203	77.57	16.8529	3.04023	15.0044
Ca21chrR_C_albicans_SC5314	2130039	2130308	270	2130168	77.57	16.8529	3.04023	15.0044
Ca21chrR_C_albicans_SC5314	899840	900076	237	899961	77.57	16.8529	3.04023	15.0044
Ca21chr2_C_albicans_SC5314	744853	745145	293	745015	77.57	16.8529	3.04023	15.0044
Ca21chr6_C_albicans_SC5314	128739	129088	350	128926	84.71	16.8455	2.88875	14.9992
Ca21chrR_C_albicans_SC5314	1998801	1999126	326	1998994	128.4	16.839	2.31067	14.9927
Ca21chr1_C_albicans_SC5314	78398	78613	216	78511	90.06	16.8044	2.75195	14.9584
Ca21chr1_C_albicans_SC5314	439350	439623	274	439516	93.62	16.6523	2.70352	14.8081
Ca21chr3_C_albicans_SC5314	1057241	1057510	270	1057389	90.95	16.6515	2.76295	14.8074
Ca21chr1_C_albicans_SC5314	771257	771719	463	771595	77.57	16.6178	3.01077	14.7739
Ca21chr4_C_albicans_SC5314	1325686	1325910	225	1325793	82.03	16.5658	2.87446	14.7223
Ca21chrR_C_albicans_SC5314	2105318	2105775	458	2105557	91.84	16.5342	2.73058	14.6911
Ca21chrR_C_albicans_SC5314	1730402	1730693	292	1730589	82.03	16.4674	2.86316	14.6249
Ca21chr1_C_albicans_SC5314	371091	371341	251	371202	82.03	16.4674	2.86316	14.6249
Ca21chr3_C_albicans_SC5314	1480274	1480541	268	1480425	78.47	16.4152	2.95834	14.5735
Ca21chr2_C_albicans_SC5314	1604152	1604410	259	1604288	80.25	16.3764	2.90173	14.535
Ca21chr2_C_albicans_SC5314	1854062	1854308	247	1854211	76.68	16.3536	3.00573	14.5125
Ca21chr1_C_albicans_SC5314	1287129	1287572	444	1287273	76.68	16.3536	3.00573	14.5125
Ca21chr6_C_albicans_SC5314	90772	91096	325	90961	76.68	16.3536	3.00573	14.5125
Ca21chr2_C_albicans_SC5314	222697	222961	265	222820	76.68	16.3536	3.00573	14.5125
Ca21chrR_C_albicans_SC5314	296594	296863	270	296751	76.68	16.3536	3.00573	14.5125
Ca21chr1_C_albicans_SC5314	1989672	1989913	242	1989807	76.68	16.3536	3.00573	14.5125
Ca21chr4_C_albicans_SC5314	588274	588589	316	588447	76.68	16.3536	3.00573	14.5125
Ca21chr1_C_albicans_SC5314	3109265	3109635	371	3109423	84.71	16.3436	2.83223	14.5048
Ca21chrR_C_albicans_SC5314	592421	592692	272	592565	76.68	16.2112	2.98776	14.3737
Ca21chr2_C_albicans_SC5314	1179727	1180046	320	1179863	97.19	16.1578	2.58394	14.321
Ca21chr3_C_albicans_SC5314	810639	810885	247	810746	83.81	16.0987	2.82775	14.2624
Ca21chr1_C_albicans_SC5314	3110519	3110769	251	3110625	83.81	16.0511	2.82236	14.2157
Ca21chrR_C_albicans_SC5314	1717949	1718192	244	1718065	83.81	16.0195	2.81877	14.1843
Ca21chr1_C_albicans_SC5314	1323997	1324545	549	1324169	81.14	15.9929	2.83241	14.1579
Ca21chr3_C_albicans_SC5314	722457	722849	393	722745	83.81	15.9093	2.8063	14.0752
Ca21chr3_C_albicans_SC5314	1373074	1373320	247	1373224	75.79	15.8597	2.97123	14.0263
Ca21chr5_C_albicans_SC5314	564472	564960	489	564840	75.79	15.8597	2.97123	14.0263
Ca21chr5_C_albicans_SC5314	368899	369119	221	369019	75.79	15.8597	2.97123	14.0263
Ca21chr2_C_albicans_SC5314	2091621	2091830	210	2091748	75.79	15.8597	2.97123	14.0263
Ca21chr1_C_albicans_SC5314	1735546	1735767	222	1735653	75.79	15.8597	2.97123	14.0263
Ca21chr1_C_albicans_SC5314	468748	468976	229	468843	75.79	15.8597	2.97123	14.0263
Ca21chr6_C_albicans_SC5314	162542	162787	246	162676	79.36	15.8412	2.86327	14.0106
Ca21chrR_C_albicans_SC5314	1095200	1095565	366	1095440	81.14	15.768	2.80648	13.9382
Ca21chr1_C_albicans_SC5314	3040545	3040825	281	3040645	80.25	15.7627	2.82956	13.933
Ca21chr1_C_albicans_SC5314	403812	404065	254	403943	84.71	15.7384	2.76473	13.9089
Ca21chr4_C_albicans_SC5314	972786	973060	275	972901	82.92	15.728	2.80875	13.8987
Ca21chr1_C_albicans_SC5314	2607189	2607444	256	2607318	87.38	15.5205	2.67823	13.6936
Ca21chrR_C_albicans_SC5314	1721700	1722204	505	1721974	81.14	15.4841	2.77389	13.6577
Ca21chr3_C_albicans_SC5314	1445808	1446300	493	1446128	77.57	15.4295	2.86405	13.6037
Ca21chr1_C_albicans_SC5314	2505420	2505627	208	2505487	78.47	15.4224	2.83804	13.5966
Ca21chr1_C_albicans_SC5314	2279285	2279558	274	2279411	74.01	15.3715	2.90223	13.5463
Ca21chr2_C_albicans_SC5314	1808346	1808635	290	1808480	74.01	15.3715	2.90223	13.5463
Ca21chr1_C_albicans_SC5314	2233911	2234164	254	2234023	74.01	15.3715	2.90223	13.5463
Ca21chr1_C_albicans_SC5314	2792465	2792727	263	2792584	74.01	15.3715	2.90223	13.5463
Ca21chr1_C_albicans_SC5314	1322910	1323215	306	1323066	74.01	15.3715	2.90223	13.5463
Ca21chr6_C_albicans_SC5314	905933	906183	251	906024	74.9	15.3715	2.93673	13.5463
Ca21chr6_C_albicans_SC5314	244944	245177	234	245053	74.01	15.3715	2.90223	13.5463
Ca21chr1_C_albicans_SC5314	152515	152759	245	152636	74.9	15.3715	2.93673	13.5463
Ca21chrR_C_albicans_SC5314	1311834	1312231	398	1311968	74.9	15.3715	2.93673	13.5463
Ca21chr6_C_albicans_SC5314	348981	349187	207	349074	85.6	15.2973	2.69499	13.478
Ca21chr4_C_albicans_SC5314	1524272	1524570	299	1524446	74.01	15.2345	2.88488	13.4158
Ca21chr7_C_albicans_SC5314	201953	202363	411	202115	78.47	15.208	2.81235	13.3898
Ca21chr2_C_albicans_SC5314	746023	746336	314	746144	74.9	15.1827	2.91254	13.3649
Ca21chr1_C_albicans_SC5314	1540053	1540260	208	1540154	79.36	15.1214	2.77818	13.3044
Ca21chr2_C_albicans_SC5314	204601	205029	429	204780	92.73	15.0866	2.56616	13.2698
Ca21chr1_C_albicans_SC5314	282094	282328	235	282203	77.57	14.9534	2.80619	13.1382
Ca21chr1_C_albicans_SC5314	535197	535428	232	535301	82.03	14.903	2.68619	13.0885
Ca21chr1_C_albicans_SC5314	981746	981965	220	981868	73.12	14.8889	2.86773	13.0746
Ca21chr7_C_albicans_SC5314	368162	368389	228	368284	73.12	14.8889	2.86773	13.0746
Ca21chr5_C_albicans_SC5314	233970	234263	294	234080	73.12	14.8889	2.86773	13.0746
Ca21chrR_C_albicans_SC5314	1585582	1585892	311	1585708	73.12	14.8889	2.86773	13.0746
Ca21chrR_C_albicans_SC5314	310165	310387	223	310278	73.12	14.8889	2.86773	13.0746
Ca21chr4_C_albicans_SC5314	1096719	1096946	228	1096840	73.12	14.8889	2.86773	13.0746
Ca21chr1_C_albicans_SC5314	744652	744875	224	744800	82.03	14.8584	2.68122	13.0468
Ca21chr1_C_albicans_SC5314	446923	447289	367	447090	82.92	14.6522	2.68681	12.8433
Ca21chr6_C_albicans_SC5314	414255	414520	266	414404	78.47	14.6008	2.74017	12.7924
Ca21chr7_C_albicans_SC5314	453135	453404	270	453253	77.57	14.5724	2.76027	12.7644
Ca21chr2_C_albicans_SC5314	1034257	1034456	200	1034356	75.79	14.5211	2.80295	12.7138
Ca21chr5_C_albicans_SC5314	1030091	1030298	208	1030215	83.81	14.5137	2.65047	12.7065
Ca21chrR_C_albicans_SC5314	2160733	2160958	226	2160848	72.22	14.4121	2.83323	12.6059
Ca21chr3_C_albicans_SC5314	364772	365012	241	364891	72.22	14.4121	2.83323	12.6059
Ca21chr1_C_albicans_SC5314	1076385	1076601	217	1076480	74.01	14.3829	2.77803	12.5798
Ca21chr2_C_albicans_SC5314	2054874	2055149	276	2055008	74.9	14.3829	2.81105	12.5798
Ca21chr2_C_albicans_SC5314	737161	737705	545	737559	74.01	14.3829	2.77803	12.5798
Ca21chr3_C_albicans_SC5314	1474623	1474998	376	1474857	86.49	14.3424	2.57323	12.54
Ca21chr3_C_albicans_SC5314	1786859	1787120	262	1786994	86.49	14.2842	2.5671	12.4824
Ca21chr3_C_albicans_SC5314	455023	455257	235	455161	81.14	14.2827	2.63778	12.4809
Ca21chr5_C_albicans_SC5314	188828	189073	246	188933	77.57	14.0872	2.70225	12.2881
Ca21chr7_C_albicans_SC5314	110377	110568	192	110463	135.53	14.0803	2.07654	12.2813
Ca21chr2_C_albicans_SC5314	1057116	1057366	251	1057245	82.03	14.0779	2.59474	12.2789
Ca21chr3_C_albicans_SC5314	496206	496466	261	496299	75.79	14.0318	2.7425	12.2337
Ca21chr6_C_albicans_SC5314	210522	210715	194	210621	71.33	13.941	2.79873	12.1441
Ca21chr3_C_albicans_SC5314	234968	235445	478	235268	71.33	13.941	2.79873	12.1441
Ca21chr5_C_albicans_SC5314	380265	380545	281	380386	71.33	13.941	2.79873	12.1441
Ca21chr5_C_albicans_SC5314	380635	380895	261	380740	71.33	13.941	2.79873	12.1441
Ca21chr2_C_albicans_SC5314	1232386	1232626	241	1232497	71.33	13.8896	2.79205	12.096
Ca21chrR_C_albicans_SC5314	19690	19958	269	19826	82.03	13.8274	2.56721	12.0343
Ca21chr1_C_albicans_SC5314	2303981	2304277	297	2304117	78.47	13.8229	2.64883	12.0299
Ca21chr4_C_albicans_SC5314	574797	575053	257	574914	71.33	13.8121	2.78199	12.0195
Ca21chr3_C_albicans_SC5314	1723611	1723802	192	1723682	78.47	13.7698	2.64265	11.9781
Ca21chr1_C_albicans_SC5314	3156917	3157153	237	3157061	91.84	13.6707	2.44315	11.8799
Ca21chr1_C_albicans_SC5314	2295102	2295332	231	2295189	73.12	13.6631	2.71287	11.8724
Ca21chr3_C_albicans_SC5314	416954	417164	211	417064	76.68	13.6551	2.67334	11.8645
Ca21chr5_C_albicans_SC5314	318825	319038	214	318898	81.14	13.6472	2.56687	11.8566
Ca21chr1_C_albicans_SC5314	1088018	1088237	220	1088111	72.22	13.6343	2.73375	11.8442
Ca21chr2_C_albicans_SC5314	1645852	1646068	217	1645952	73.12	13.6327	2.70909	11.8427
Ca21chrR_C_albicans_SC5314	1290303	1290548	246	1290423	74.01	13.5793	2.67881	11.7898
Ca21chr3_C_albicans_SC5314	1117556	1117780	225	1117638	70.44	13.4759	2.76423	11.6881
Ca21chr4_C_albicans_SC5314	1178548	1178747	200	1178642	70.44	13.4759	2.76423	11.6881
Ca21chr3_C_albicans_SC5314	150804	151057	254	150929	70.44	13.4759	2.76423	11.6881
Ca21chr1_C_albicans_SC5314	142081	142289	209	142172	70.44	13.4759	2.76423	11.6881
Ca21chr1_C_albicans_SC5314	945679	945926	248	945814	77.57	13.4746	2.6297	11.6881
Ca21chr2_C_albicans_SC5314	1431024	1431283	260	1431160	72.22	13.4626	2.71198	11.6774
Ca21chr1_C_albicans_SC5314	249802	250087	286	249964	72.22	13.4626	2.71198	11.6774
Ca21chr6_C_albicans_SC5314	349499	349732	234	349604	82.92	13.432	2.55109	11.6473
Ca21chr2_C_albicans_SC5314	1238849	1239055	207	1238947	74.01	13.3811	2.65457	11.597
Ca21chr1_C_albicans_SC5314	442112	442305	194	442246	90.95	13.3603	2.42844	11.5765
Ca21chr3_C_albicans_SC5314	1250447	1250691	245	1250559	82.92	13.3597	2.54313	11.5759
Ca21chr3_C_albicans_SC5314	797430	797646	217	797558	79.36	13.2883	2.56635	11.5058
Ca21chr1_C_albicans_SC5314	35756	35987	232	35868	80.25	13.2086	2.53755	11.4273
Ca21chrR_C_albicans_SC5314	1018745	1019006	262	1018886	76.68	13.1805	2.61659	11.3996
Ca21chrR_C_albicans_SC5314	392306	392597	292	392462	70.44	13.1794	2.72548	11.3985
Ca21chr3_C_albicans_SC5314	1791967	1792181	215	1792055	102.54	13.1778	2.26499	11.397
Ca21chrR_C_albicans_SC5314	766374	766601	228	766455	70.44	13.1642	2.72349	11.3835
Ca21chr7_C_albicans_SC5314	145106	145359	254	145218	73.12	13.1325	2.64697	11.352
Ca21chrR_C_albicans_SC5314	2081122	2081631	510	2081507	73.12	13.1325	2.64697	11.352
Ca21chr1_C_albicans_SC5314	1210202	1210480	279	1210337	78.47	13.0856	2.56339	11.3057
Ca21chrR_C_albicans_SC5314	1995605	1995870	266	1995707	69.55	13.0167	2.72973	11.2378
Ca21chrR_C_albicans_SC5314	226588	226874	287	226693	69.55	13.0167	2.72973	11.2378
Ca21chr6_C_albicans_SC5314	911233	911559	327	911395	69.55	13.0167	2.72973	11.2378
Ca21chr2_C_albicans_SC5314	453360	453562	203	453452	69.55	13.0167	2.72973	11.2378
Ca21chr3_C_albicans_SC5314	1358669	1358975	307	1358857	71.33	13.0111	2.67896	11.2348
Ca21chr1_C_albicans_SC5314	394555	394826	272	394687	76.68	12.9518	2.58939	11.1762
Ca21chr6_C_albicans_SC5314	5641	5926	286	5798	114.13	12.9294	2.13206	11.1543
Ca21chrR_C_albicans_SC5314	188899	189122	224	189024	72.22	12.9021	2.64145	11.1273
Ca21chr4_C_albicans_SC5314	1100441	1100720	280	1100574	84.71	12.8237	2.44876	11.0499
Ca21chrR_C_albicans_SC5314	2036703	2037100	398	2036881	74.9	12.8203	2.61719	11.0466
Ca21chr3_C_albicans_SC5314	1248837	1249061	225	1248925	71.33	12.8086	2.65316	11.0353
Ca21chr6_C_albicans_SC5314	855431	855639	209	855547	77.57	12.7926	2.54983	11.0197
Ca21chr5_C_albicans_SC5314	45269	45548	280	45386	74.01	12.7496	2.5779	10.977
Ca21chrR_C_albicans_SC5314	348847	349061	215	348946	69.55	12.7415	2.69342	10.969
Ca21chr3_C_albicans_SC5314	1365094	1365331	238	1365197	71.33	12.6343	2.63104	10.8636
Ca21chr1_C_albicans_SC5314	513934	514150	217	514027	72.22	12.6146	2.60555	10.8441
Ca21chr2_C_albicans_SC5314	310638	310860	223	310765	70.44	12.5655	2.64593	10.7956
Ca21chr3_C_albicans_SC5314	246409	246922	514	246529	68.66	12.5636	2.69523	10.794
Ca21chr3_C_albicans_SC5314	711133	711361	229	711242	68.66	12.5636	2.69523	10.794
Ca21chr4_C_albicans_SC5314	569783	569987	205	569894	68.66	12.5636	2.69523	10.794
Ca21chr6_C_albicans_SC5314	709189	709449	261	709313	68.66	12.5636	2.69523	10.794
Ca21chr5_C_albicans_SC5314	547146	547434	289	547273	68.66	12.5636	2.69523	10.794
Ca21chrR_C_albicans_SC5314	311708	311915	208	311802	68.66	12.5636	2.69523	10.794
Ca21chrR_C_albicans_SC5314	1259392	1259652	261	1259493	68.66	12.5636	2.69523	10.794
Ca21chr3_C_albicans_SC5314	1472975	1473218	244	1473095	72.22	12.5578	2.59849	10.7908
Ca21chr3_C_albicans_SC5314	44349	44613	265	44470	71.33	12.5481	2.62012	10.7812
Ca21chr1_C_albicans_SC5314	1594700	1594937	238	1594819	77.57	12.5373	2.52016	10.7705
Ca21chr1_C_albicans_SC5314	451732	451989	258	451860	69.55	12.4317	2.6528	10.6665
Ca21chr1_C_albicans_SC5314	2981340	2981566	227	2981422	75.79	12.3664	2.54078	10.6024
Ca21chr1_C_albicans_SC5314	2291500	2291808	309	2291642	68.66	12.1781	2.64396	10.4167
Ca21chr7_C_albicans_SC5314	872164	872360	197	872278	82.92	12.1493	2.4111	10.3882
Ca21chrR_C_albicans_SC5314	1428533	1428766	234	1428651	67.77	12.1166	2.66073	10.3562
Ca21chrR_C_albicans_SC5314	2008123	2008401	279	2008255	67.77	12.1166	2.66073	10.3562
Ca21chr7_C_albicans_SC5314	912090	912436	347	912303	101.65	12.1048	2.184	10.3471
Ca21chr3_C_albicans_SC5314	1378059	1378278	220	1378173	74.01	12.1026	2.50023	10.345
Ca21chr6_C_albicans_SC5314	840001	840215	215	840115	78.47	12.0023	2.43965	10.2462
Ca21chrR_C_albicans_SC5314	129431	129685	255	129572	69.55	12.0021	2.59685	10.2461
Ca21chr3_C_albicans_SC5314	15076	15311	236	15185	93.62	11.9979	2.25293	10.2421
Ca21chr3_C_albicans_SC5314	418249	418473	225	418358	77.57	11.9767	2.45542	10.2213
Ca21chr4_C_albicans_SC5314	575229	575688	460	575392	72.22	11.9636	2.52495	10.2085
Ca21chr5_C_albicans_SC5314	1066692	1066918	227	1066834	68.66	11.8497	2.60059	10.0961
Ca21chr4_C_albicans_SC5314	811179	811404	226	811273	75.79	11.8308	2.4771	10.0774
Ca21chr3_C_albicans_SC5314	648550	648772	223	648664	70.44	11.8214	2.55076	10.0685
Ca21chrR_C_albicans_SC5314	214554	214832	279	214705	97.19	11.7723	2.18199	10.02
Ca21chrR_C_albicans_SC5314	2041508	2041724	217	2041612	73.12	11.6865	2.47051	9.93563
Ca21chr1_C_albicans_SC5314	564805	565024	220	564900	66.87	11.6758	2.62622	9.92522
Ca21chr1_C_albicans_SC5314	2274746	2274987	242	2274819	66.87	11.6758	2.62622	9.92522
Ca21chr5_C_albicans_SC5314	1117618	1117859	242	1117725	66.87	11.6758	2.62622	9.92522
Ca21chr4_C_albicans_SC5314	920609	920893	285	920794	66.87	11.6758	2.62622	9.92522
Ca21chr1_C_albicans_SC5314	805304	805532	229	805411	66.87	11.6758	2.62622	9.92522
Ca21chr5_C_albicans_SC5314	420332	420574	243	420488	89.16	11.6731	2.25412	9.92504
Ca21chr3_C_albicans_SC5314	652448	652658	211	652575	89.16	11.6731	2.25412	9.92504
Ca21chrR_C_albicans_SC5314	338589	338785	197	338665	98.08	11.6493	2.15934	9.90148
Ca21chrR_C_albicans_SC5314	1314258	1314469	212	1314368	66.87	11.644	2.62189	9.89619
Ca21chr2_C_albicans_SC5314	675731	675960	230	675883	86.49	11.5797	2.28762	9.8327
Ca21chr3_C_albicans_SC5314	707561	707801	241	707658	68.66	11.53	2.55863	9.7842
Ca21chr5_C_albicans_SC5314	1107075	1107865	791	1107753	114.13	11.479	2.02115	9.7337
Ca21chr5_C_albicans_SC5314	770088	770359	272	770209	86.49	11.4678	2.27625	9.72267
Ca21chr1_C_albicans_SC5314	693636	693828	193	693747	69.55	11.4032	2.51959	9.65947
Ca21chr2_C_albicans_SC5314	55200	55459	260	55327	69.55	11.4032	2.51959	9.65947
Ca21chr4_C_albicans_SC5314	370299	370613	315	370438	76.68	11.3626	2.40322	9.61934
Ca21chr3_C_albicans_SC5314	51171	51371	201	51247	68.66	11.2857	2.52672	9.54336
Ca21chr4_C_albicans_SC5314	280306	280518	213	280390	72.22	11.2761	2.44078	9.53388
Ca21chrR_C_albicans_SC5314	2099805	2100605	801	2100305	91.84	11.275	2.21047	9.53298
Ca21chr2_C_albicans_SC5314	169864	170063	200	169952	92.73	11.2721	2.19732	9.53014
Ca21chr2_C_albicans_SC5314	636308	636510	203	636401	67.77	11.2682	2.54732	9.52627
Ca21chr1_C_albicans_SC5314	330971	331178	208	331068	69.55	11.2649	2.50186	9.52306
Ca21chr5_C_albicans_SC5314	449117	449452	336	449334	69.55	11.2517	2.50017	9.51016
Ca21chr5_C_albicans_SC5314	923149	923403	255	923307	70.44	11.2466	2.47809	9.50517
Ca21chr6_C_albicans_SC5314	79117	79611	495	79285	65.98	11.2414	2.59172	9.50003
Ca21chr3_C_albicans_SC5314	1124647	1124875	229	1124765	65.98	11.2414	2.59172	9.50003
Ca21chr1_C_albicans_SC5314	1944949	1945177	229	1945067	65.98	11.2414	2.59172	9.50003
Ca21chrR_C_albicans_SC5314	845457	845668	212	845530	65.98	11.2414	2.59172	9.50003
Ca21chr5_C_albicans_SC5314	712298	712522	225	712444	65.98	11.2414	2.59172	9.50003
Ca21chr2_C_albicans_SC5314	1369705	1369964	260	1369834	65.09	11.2414	2.55722	9.50003
Ca21chr1_C_albicans_SC5314	2969867	2970124	258	2970020	65.09	11.2414	2.55722	9.50003
Ca21chr1_C_albicans_SC5314	2769891	2770129	239	2770024	65.98	11.2414	2.59172	9.50003
Ca21chr5_C_albicans_SC5314	1056156	1056364	209	1056238	65.09	11.2414	2.55722	9.50003
Ca21chr3_C_albicans_SC5314	1783968	1784177	210	1784055	78.47	11.1835	2.34743	9.44793
Ca21chr1_C_albicans_SC5314	3107837	3108078	242	3107950	86.49	11.1379	2.24281	9.40304
Ca21chr5_C_albicans_SC5314	871810	872012	203	871935	65.09	11.1285	2.54194	9.39399
Ca21chr2_C_albicans_SC5314	1963426	1963616	191	1963522	78.47	11.0923	2.33721	9.35842
Ca21chr4_C_albicans_SC5314	80212	80414	203	80316	65.09	11.0858	2.53616	9.35213
Ca21chr7_C_albicans_SC5314	192483	192795	313	192616	66.87	11.0748	2.5449	9.34124
Ca21chr4_C_albicans_SC5314	562810	563206	397	563119	68.66	10.9858	2.48775	9.25341
Ca21chr6_C_albicans_SC5314	123085	123311	227	123177	84.71	10.98	2.25544	9.24776
Ca21chr4_C_albicans_SC5314	561801	562176	376	561988	65.09	10.9764	2.52138	9.24429
Ca21chr7_C_albicans_SC5314	927970	928192	223	928100	72.22	10.9528	2.40153	9.22102
Ca21chr3_C_albicans_SC5314	1571673	1571918	246	1571794	82.03	10.9368	2.2567	9.2053
Ca21chr5_C_albicans_SC5314	279766	280344	579	280225	76.68	10.936	2.35399	9.20445
Ca21chrR_C_albicans_SC5314	1720984	1721412	429	1721259	79.36	10.8687	2.29591	9.13815
Ca21chr3_C_albicans_SC5314	1606337	1606562	226	1606424	71.33	10.8505	2.40849	9.12037
Ca21chr7_C_albicans_SC5314	505106	505343	238	505218	66.87	10.8434	2.51384	9.11333
Ca21chr2_C_albicans_SC5314	1471013	1471251	239	1471104	66.87	10.8434	2.51384	9.11333
Ca21chr5_C_albicans_SC5314	1136092	1136301	210	1136194	64.2	10.8133	2.52272	9.08398
Ca21chrR_C_albicans_SC5314	444146	444473	328	444309	64.2	10.8133	2.52272	9.08398
Ca21chrR_C_albicans_SC5314	1838500	1838721	222	1838613	64.2	10.8133	2.52272	9.08398
Ca21chr2_C_albicans_SC5314	456931	457179	249	457064	64.2	10.8133	2.52272	9.08398
Ca21chr5_C_albicans_SC5314	696091	696287	197	696182	64.2	10.8133	2.52272	9.08398
Ca21chr1_C_albicans_SC5314	1397403	1397631	229	1397496	64.2	10.8133	2.52272	9.08398
Ca21chr5_C_albicans_SC5314	875456	875682	227	875589	64.2	10.8133	2.52272	9.08398
Ca21chr5_C_albicans_SC5314	528914	529473	560	529337	74.9	10.7806	2.37183	9.05413
Ca21chr1_C_albicans_SC5314	1528971	1529245	275	1529126	88.27	10.7538	2.17739	9.02795
Ca21chr5_C_albicans_SC5314	123580	123850	271	123684	67.77	10.75	2.47892	9.02417
Ca21chrR_C_albicans_SC5314	1772142	1772426	285	1772269	97.19	10.7334	2.08914	9.00784
Ca21chr3_C_albicans_SC5314	1332719	1332963	245	1332836	66.87	10.728	2.49838	9.00247
Ca21chr2_C_albicans_SC5314	1898609	1898815	207	1898769	77.57	10.7094	2.31098	8.98435
Ca21chrR_C_albicans_SC5314	409086	409308	223	409165	72.22	10.6261	2.36205	8.90223
Ca21chr3_C_albicans_SC5314	13865	14079	215	13979	95.41	10.5636	2.09579	8.84096
Ca21chrR_C_albicans_SC5314	1660430	1660622	193	1660497	65.98	10.4447	2.48302	8.7237
Ca21chr1_C_albicans_SC5314	928450	928671	222	928583	65.98	10.4284	2.48081	8.70776
Ca21chr2_C_albicans_SC5314	1340381	1340674	294	1340498	65.09	10.4284	2.44779	8.70776
Ca21chr1_C_albicans_SC5314	2728874	2729101	228	2728986	84.71	10.4211	2.1976	8.70095
Ca21chr4_C_albicans_SC5314	1454604	1454816	213	1454673	63.31	10.3917	2.48822	8.67218
Ca21chr3_C_albicans_SC5314	1002800	1003014	215	1002916	63.31	10.3917	2.48822	8.67218
Ca21chr1_C_albicans_SC5314	483483	483686	204	483600	63.31	10.3917	2.48822	8.67218
Ca21chr1_C_albicans_SC5314	2253311	2253528	218	2253415	63.31	10.3917	2.48822	8.67218
Ca21chr2_C_albicans_SC5314	112280	112497	218	112414	63.31	10.3917	2.48822	8.67218
Ca21chrR_C_albicans_SC5314	1093490	1093721	232	1093561	63.31	10.3917	2.48822	8.67218
Ca21chrR_C_albicans_SC5314	1310256	1310532	277	1310381	63.31	10.3917	2.48822	8.67218
Ca21chr1_C_albicans_SC5314	910924	911125	202	911025	67.77	10.3043	2.42059	8.5888
Ca21chr3_C_albicans_SC5314	1176136	1176351	216	1176211	63.31	10.2842	2.47335	8.56897
Ca21chr7_C_albicans_SC5314	410439	410663	225	410541	70.44	10.1756	2.34451	8.46225
Ca21chr2_C_albicans_SC5314	676859	677056	198	676938	87.38	10.1449	2.13009	8.4322
Ca21chr4_C_albicans_SC5314	648910	649122	213	648990	63.31	10.1393	2.45334	8.4267
Ca21chr3_C_albicans_SC5314	313508	313703	196	313618	67.77	10.1188	2.39642	8.40648
Ca21chr2_C_albicans_SC5314	116116	116335	220	116227	69.55	10.0798	2.35162	8.36799
Ca21chr1_C_albicans_SC5314	1075129	1075355	227	1075216	69.55	10.0798	2.35162	8.36799
Ca21chr5_C_albicans_SC5314	1034384	1034615	232	1034508	83.81	10.0676	2.17474	8.35604
Ca21chr3_C_albicans_SC5314	1167560	1167796	237	1167649	64.2	10.0198	2.41477	8.30914
Ca21chr3_C_albicans_SC5314	1109540	1109890	351	1109706	62.42	9.97667	2.45372	8.26682
Ca21chrR_C_albicans_SC5314	1993115	1993347	233	1993241	62.42	9.97667	2.45372	8.26682
Ca21chr1_C_albicans_SC5314	2504017	2504246	230	2504115	62.42	9.97667	2.45372	8.26682
Ca21chr3_C_albicans_SC5314	1354424	1354632	209	1354547	62.42	9.97667	2.45372	8.26682
Ca21chr1_C_albicans_SC5314	1813983	1814174	192	1814105	62.42	9.97667	2.45372	8.26682
Ca21chr5_C_albicans_SC5314	248571	249065	495	248849	64.2	9.90986	2.39992	8.20408
Ca21chr1_C_albicans_SC5314	2105295	2105612	318	2105495	81.14	9.90022	2.16158	8.19461
Ca21chr1_C_albicans_SC5314	621445	621649	205	621542	62.42	9.87058	2.43887	8.16566
Ca21chr3_C_albicans_SC5314	1072274	1072499	226	1072372	70.44	9.85167	2.30452	8.14705
Ca21chr3_C_albicans_SC5314	1099707	1099915	209	1099822	69.55	9.84781	2.32253	8.14338
Ca21chr3_C_albicans_SC5314	1583129	1583327	199	1583211	64.2	9.78547	2.38317	8.08189
Ca21chr7_C_albicans_SC5314	441724	441935	212	441872	79.36	9.78286	2.17722	8.07937
Ca21chrR_C_albicans_SC5314	914803	915004	202	914891	67.77	9.78069	2.35257	8.07723
Ca21chr4_C_albicans_SC5314	1426238	1426487	250	1426404	65.09	9.77055	2.36037	8.06718
Ca21chr2_C_albicans_SC5314	1895359	1895574	216	1895435	76.68	9.75851	2.21948	8.0557
Ca21chr7_C_albicans_SC5314	687541	687784	244	687684	62.42	9.7306	2.41933	8.02824
Ca21chr3_C_albicans_SC5314	796622	797238	617	796739	82.92	9.71902	2.15188	8.01689
Ca21chr1_C_albicans_SC5314	2449393	2449593	201	2449512	65.98	9.68095	2.38022	7.9796
Ca21chr6_C_albicans_SC5314	936894	937119	226	936985	74.01	9.67715	2.21573	7.97586
Ca21chr1_C_albicans_SC5314	2425767	2425961	195	2425844	64.2	9.66257	2.36664	7.96143
Ca21chr1_C_albicans_SC5314	1574845	1575181	337	1574920	74.01	9.59358	2.20608	7.89374
Ca21chr2_C_albicans_SC5314	934400	934617	218	934500	61.52	9.56835	2.41922	7.86904
Ca21chr2_C_albicans_SC5314	1311787	1311977	191	1311897	61.52	9.56835	2.41922	7.86904
Ca21chr7_C_albicans_SC5314	726936	727175	240	727058	61.52	9.56835	2.41922	7.86904
Ca21chr3_C_albicans_SC5314	43989	44215	227	44110	64.2	9.5532	2.35197	7.85696
Ca21chr2_C_albicans_SC5314	556933	557136	204	557025	66.87	9.53507	2.34047	7.83909
Ca21chr4_C_albicans_SC5314	316694	316912	219	316794	80.25	9.52215	2.13508	7.82652
Ca21chrR_C_albicans_SC5314	2243849	2244063	215	2243957	75.79	9.50526	2.20617	7.80985
Ca21chr2_C_albicans_SC5314	1676925	1677241	317	1677011	65.09	9.45398	2.31863	7.75956
Ca21chrR_C_albicans_SC5314	774755	774981	227	774894	93.62	9.43092	2.01326	7.73679
Ca21chr4_C_albicans_SC5314	1535282	1535486	205	1535397	62.42	9.3705	2.36926	7.67763
Ca21chr5_C_albicans_SC5314	785103	785327	225	785252	65.98	9.35991	2.33738	7.66715
Ca21chr1_C_albicans_SC5314	1499361	1499609	249	1499474	65.09	9.33653	2.3032	7.64401
Ca21chr3_C_albicans_SC5314	957015	957218	204	957139	62.42	9.2734	2.35581	7.58183
Ca21chr5_C_albicans_SC5314	196678	196911	234	196792	63.31	9.26937	2.33428	7.57784
Ca21chr2_C_albicans_SC5314	964194	964413	220	964307	61.52	9.25492	2.37493	7.56378
Ca21chr4_C_albicans_SC5314	400626	400913	288	400780	82.92	9.20777	2.09808	7.51757
Ca21chrR_C_albicans_SC5314	2132798	2133010	213	2132921	60.63	9.16678	2.38472	7.47711
Ca21chrR_C_albicans_SC5314	1628979	1629170	192	1629051	60.63	9.16678	2.38472	7.47711
Ca21chr2_C_albicans_SC5314	2127467	2127768	302	2127582	60.63	9.16678	2.38472	7.47711
Ca21chr1_C_albicans_SC5314	1148348	1148557	210	1148487	63.31	9.13922	2.31661	7.4533
Ca21chr6_C_albicans_SC5314	378192	378404	213	378349	91.84	9.1363	2.00661	7.45041
Ca21chr1_C_albicans_SC5314	513081	513291	211	513134	65.98	9.03745	2.29456	7.35347
Ca21chr4_C_albicans_SC5314	1119086	1119288	203	1119191	61.52	8.96586	2.33428	7.28314
Ca21chrR_C_albicans_SC5314	2122150	2122408	259	2122288	66.87	8.93766	2.26245	7.25525
Ca21chrR_C_albicans_SC5314	1018240	1018445	206	1018362	65.09	8.9136	2.24784	7.23177
Ca21chr1_C_albicans_SC5314	248520	248760	241	248662	60.63	8.8854	2.34446	7.20414
Ca21chr2_C_albicans_SC5314	1847467	1847680	214	1847581	65.98	8.88008	2.27374	7.19894
Ca21chr2_C_albicans_SC5314	828129	828345	217	828216	78.47	8.86671	2.09119	7.18595
Ca21chr2_C_albicans_SC5314	1746373	1746764	392	1746610	64.2	8.77485	2.24823	7.09544
Ca21chrR_C_albicans_SC5314	1955709	1955913	205	1955850	59.74	8.77211	2.35022	7.09293
Ca21chr2_C_albicans_SC5314	317865	318088	224	317955	59.74	8.77211	2.35022	7.09293
Ca21chr4_C_albicans_SC5314	200617	201015	399	200726	59.74	8.77211	2.35022	7.09293
Ca21chr2_C_albicans_SC5314	1191332	1191544	213	1191421	59.74	8.77211	2.35022	7.09293
Ca21chrR_C_albicans_SC5314	877299	877665	367	877567	59.74	8.77211	2.35022	7.09293
Ca21chrR_C_albicans_SC5314	2036011	2036234	224	2036130	59.74	8.77211	2.35022	7.09293
Ca21chr5_C_albicans_SC5314	241882	242145	264	242006	59.74	8.77211	2.35022	7.09293
Ca21chr3_C_albicans_SC5314	122669	122872	204	122785	59.74	8.77211	2.35022	7.09293
Ca21chr5_C_albicans_SC5314	953743	954016	274	953838	59.74	8.77211	2.35022	7.09293
Ca21chr3_C_albicans_SC5314	946503	946744	242	946603	63.31	8.6689	2.25305	6.99502
Ca21chr1_C_albicans_SC5314	1838010	1838298	289	1838178	71.33	8.66671	2.14397	6.99285
Ca21chr7_C_albicans_SC5314	256834	257052	219	256910	65.98	8.6053	2.23747	6.9324
Ca21chr1_C_albicans_SC5314	503635	503886	252	503782	65.09	8.56935	2.20301	6.89699
Ca21chr5_C_albicans_SC5314	642424	642617	194	642548	67.77	8.52996	2.19214	6.85889
Ca21chr4_C_albicans_SC5314	716160	716360	201	716270	74.9	8.52563	2.10829	6.85469
Ca21chr1_C_albicans_SC5314	2155414	2155665	252	2155559	60.63	8.45107	2.28267	6.78127
Ca21chr3_C_albicans_SC5314	128727	128939	213	128813	61.52	8.40164	2.25547	6.73304
Ca21chr3_C_albicans_SC5314	1218635	1218842	208	1218734	58.85	8.38441	2.31572	6.71601
Ca21chr4_C_albicans_SC5314	1139948	1140158	211	1140055	58.85	8.38441	2.31572	6.71601
Ca21chr3_C_albicans_SC5314	1589957	1590243	287	1590105	58.85	8.38441	2.31572	6.71601
Ca21chrR_C_albicans_SC5314	1377548	1377738	191	1377660	58.85	8.38441	2.31572	6.71601
Ca21chrR_C_albicans_SC5314	555828	556224	397	556128	58.85	8.38441	2.31572	6.71601
Ca21chrR_C_albicans_SC5314	1539716	1539941	226	1539797	58.85	8.38441	2.31572	6.71601
Ca21chr3_C_albicans_SC5314	1277692	1277914	223	1277829	58.85	8.38441	2.31572	6.71601
Ca21chr4_C_albicans_SC5314	1424814	1425067	254	1424934	58.85	8.38441	2.31572	6.71601
Ca21chr6_C_albicans_SC5314	157671	157878	208	157782	65.98	8.33826	2.20234	6.6737
Ca21chr2_C_albicans_SC5314	400674	400903	230	400755	59.74	8.3144	2.28399	6.65015
Ca21chr2_C_albicans_SC5314	898878	899198	321	899008	58.85	8.29024	2.30188	6.62637
Ca21chrR_C_albicans_SC5314	547053	547382	330	547117	61.52	8.27957	2.23851	6.61598
Ca21chr7_C_albicans_SC5314	766557	766980	424	766909	61.52	8.23983	2.23299	6.57688
Ca21chr2_C_albicans_SC5314	1789915	1790114	200	1790028	61.52	8.23983	2.23299	6.57688
Ca21chr1_C_albicans_SC5314	2406287	2406532	246	2406397	65.98	8.23356	2.1886	6.57087
Ca21chr2_C_albicans_SC5314	1394723	1394922	200	1394810	59.74	8.20135	2.2677	6.53938
Ca21chr1_C_albicans_SC5314	1234395	1234599	205	1234522	67.77	8.18979	2.14891	6.52814
Ca21chr2_C_albicans_SC5314	662089	662279	191	662176	59.74	8.08971	2.25165	6.42959
Ca21chr1_C_albicans_SC5314	3139014	3139212	199	3139140	64.2	8.08546	2.15725	6.42543
Ca21chr1_C_albicans_SC5314	2224909	2225102	194	2225017	59.74	8.07578	2.24965	6.41598
Ca21chr2_C_albicans_SC5314	1302422	1302641	220	1302540	59.74	8.07578	2.24965	6.41598
Ca21chr6_C_albicans_SC5314	169676	169869	194	169783	74.9	8.03204	2.05131	6.37322
Ca21chr3_C_albicans_SC5314	314791	315003	213	314872	59.74	8.02341	2.24212	6.36485
Ca21chrR_C_albicans_SC5314	994755	994991	237	994906	67.77	8.01987	2.12738	6.36182
Ca21chr1_C_albicans_SC5314	1851598	1851803	206	1851730	62.42	8.01893	2.18382	6.36091
Ca21chr1_C_albicans_SC5314	1757526	1757721	196	1757582	68.66	8.01412	2.11082	6.35623
Ca21chr4_C_albicans_SC5314	942541	942748	208	942651	60.63	8.00944	2.22025	6.35171
Ca21chr1_C_albicans_SC5314	2006908	2007161	254	2007083	57.07	8.00381	2.24672	6.34613
Ca21chr5_C_albicans_SC5314	320972	321169	198	321076	57.96	8.00381	2.28122	6.34613
Ca21chr1_C_albicans_SC5314	1309186	1309422	237	1309292	57.07	8.00381	2.24672	6.34613
Ca21chr2_C_albicans_SC5314	1802802	1802997	196	1802932	57.96	8.00381	2.28122	6.34613
Ca21chr6_C_albicans_SC5314	273278	273509	232	273364	57.07	8.00381	2.24672	6.34613
Ca21chrR_C_albicans_SC5314	1196539	1196792	254	1196708	57.96	8.00381	2.28122	6.34613
Ca21chr2_C_albicans_SC5314	1231296	1231507	212	1231423	57.96	8.00381	2.28122	6.34613
Ca21chr6_C_albicans_SC5314	484403	484611	209	484513	57.96	8.00381	2.28122	6.34613
Ca21chrR_C_albicans_SC5314	2139650	2139840	191	2139727	57.07	8.00381	2.24672	6.34613
Ca21chr3_C_albicans_SC5314	1111301	1111513	213	1111401	57.96	8.00112	2.28082	6.34613
Ca21chr4_C_albicans_SC5314	1046818	1047050	233	1046926	58.85	7.99484	2.25857	6.34341
Ca21chr2_C_albicans_SC5314	115253	115443	191	115315	57.96	7.9123	2.26758	6.26219
Ca21chrR_C_albicans_SC5314	1529261	1529476	216	1529350	82.92	7.8105	1.9517	6.1633
Ca21chr5_C_albicans_SC5314	193847	194047	201	193912	59.74	7.80596	2.21095	6.15883
Ca21chr3_C_albicans_SC5314	1605436	1605790	355	1605506	62.42	7.75871	2.14849	6.11242
Ca21chr3_C_albicans_SC5314	1547855	1548057	203	1547926	61.52	7.68312	2.15599	6.03836
Ca21chr3_C_albicans_SC5314	1058606	1058839	234	1058702	67.77	7.67536	2.0838	6.03114
Ca21chr1_C_albicans_SC5314	2492538	2492832	295	2492729	90.95	7.66899	1.87649	6.02521
Ca21chr3_C_albicans_SC5314	1524847	1525037	191	1524951	56.17	7.6304	2.21222	5.98727
Ca21chr7_C_albicans_SC5314	784026	784217	192	784091	56.17	7.6304	2.21222	5.98727
Ca21chr4_C_albicans_SC5314	570407	570597	191	570506	56.17	7.6304	2.21222	5.98727
Ca21chr5_C_albicans_SC5314	852578	852799	222	852683	56.17	7.6304	2.21222	5.98727
Ca21chr6_C_albicans_SC5314	767318	767522	205	767461	56.17	7.6304	2.21222	5.98727
Ca21chr6_C_albicans_SC5314	517011	517215	205	517085	56.17	7.6304	2.21222	5.98727
Ca21chrR_C_albicans_SC5314	1897203	1897480	278	1897340	337.04	7.62712	1.36308	5.98727
Ca21chr1_C_albicans_SC5314	2960633	2960843	211	2960707	84.71	7.55912	1.90459	5.92057
Ca21chr3_C_albicans_SC5314	1637093	1637363	271	1637237	84.71	7.55912	1.90459	5.92057
Ca21chr2_C_albicans_SC5314	1987630	1987840	211	1987739	59.74	7.55212	2.17466	5.91367
Ca21chr2_C_albicans_SC5314	1079722	1079939	218	1079851	60.63	7.54514	2.15501	5.90688
Ca21chr4_C_albicans_SC5314	548611	548853	243	548672	62.42	7.50286	2.11385	5.86628
Ca21chr1_C_albicans_SC5314	37651	37875	225	37710	63.31	7.4649	2.09205	5.8291
Ca21chrR_C_albicans_SC5314	120552	120899	348	120807	85.6	7.44026	1.88257	5.80508
Ca21chr5_C_albicans_SC5314	100932	101198	267	101011	63.31	7.43561	2.08816	5.80051
Ca21chr1_C_albicans_SC5314	1501447	1501645	199	1501554	72.22	7.39021	1.97901	5.75577
Ca21chrR_C_albicans_SC5314	1716969	1717217	249	1717103	61.52	7.36939	2.11281	5.73537
Ca21chr1_C_albicans_SC5314	1886463	1886653	191	1886523	56.17	7.36857	2.17329	5.73456
Ca21chr3_C_albicans_SC5314	1022937	1023127	191	1023032	76.68	7.2915	1.94204	5.66008
Ca21chr7_C_albicans_SC5314	170800	171042	243	170917	55.28	7.26431	2.17772	5.63327
Ca21chr1_C_albicans_SC5314	2002653	2002853	201	2002746	55.28	7.26431	2.17772	5.63327
Ca21chr1_C_albicans_SC5314	350905	351095	191	350990	58.85	7.16229	2.13746	5.53668
Ca21chr4_C_albicans_SC5314	1480830	1481041	212	1480897	58.85	7.13829	2.13398	5.51355
Ca21chr4_C_albicans_SC5314	762037	762289	253	762161	74.9	7.11822	1.94611	5.49379
Ca21chr1_C_albicans_SC5314	1833777	1834001	225	1833947	69.55	7.09778	1.98332	5.4739
Ca21chrR_C_albicans_SC5314	1431082	1431286	205	1431182	68.66	7.04352	1.9902	5.4206
Ca21chrR_C_albicans_SC5314	406025	406241	217	406152	56.17	7.00489	2.11943	5.38295
Ca21chr3_C_albicans_SC5314	952955	953155	201	953083	56.17	6.99214	2.11755	5.3707
Ca21chr1_C_albicans_SC5314	1131467	1131669	203	1131544	59.74	6.98878	2.0945	5.36765
Ca21chrR_C_albicans_SC5314	114123	114313	191	114240	59.74	6.98878	2.0945	5.36765
Ca21chrR_C_albicans_SC5314	1607733	1607930	198	1607875	93.62	6.97723	1.78534	5.3565
Ca21chrR_C_albicans_SC5314	1238409	1238610	202	1238511	62.42	6.92934	2.03647	5.3095
Ca21chr2_C_albicans_SC5314	363402	363625	224	363476	54.39	6.90565	2.14322	5.28606
Ca21chrR_C_albicans_SC5314	587826	588039	214	587925	54.39	6.90565	2.14322	5.28606
Ca21chr2_C_albicans_SC5314	367109	367299	191	367154	60.63	6.8248	2.0544	5.21017
Ca21chr1_C_albicans_SC5314	1089244	1089676	433	1089496	57.96	6.81709	2.10561	5.20306
Ca21chr1_C_albicans_SC5314	223996	224193	198	224104	56.17	6.72569	2.07823	5.11389
Ca21chr5_C_albicans_SC5314	926160	926350	191	926241	54.39	6.65951	2.1055	5.0492
Ca21chr3_C_albicans_SC5314	1548744	1548944	201	1548827	58.85	6.65197	2.06375	5.04188
Ca21chr2_C_albicans_SC5314	1497652	1497880	229	1497799	59.74	6.5722	2.03547	4.96391
Ca21chr3_C_albicans_SC5314	1153742	1153971	230	1153785	65.98	6.55661	1.97006	4.94862
Ca21chr1_C_albicans_SC5314	147298	147590	293	147388	53.5	6.55455	2.10872	4.94688
Ca21chr2_C_albicans_SC5314	1935753	1935945	193	1935835	53.5	6.55455	2.10872	4.94688
Ca21chr5_C_albicans_SC5314	347915	348115	201	348058	69.55	6.4705	1.90672	4.86836
Ca21chr1_C_albicans_SC5314	2105699	2105897	199	2105793	63.31	6.42868	1.9548	4.82738
Ca21chr1_C_albicans_SC5314	2492080	2492305	226	2492187	77.57	6.35792	1.82729	4.75825
Ca21chr3_C_albicans_SC5314	1472014	1472283	270	1472145	58.85	6.33776	2.01851	4.73865
Ca21chr3_C_albicans_SC5314	1125282	1125554	273	1125400	74.01	6.29376	1.82943	4.69616
Ca21chr2_C_albicans_SC5314	32842	33037	196	32964	62.42	6.2887	1.95034	4.69123
Ca21chr1_C_albicans_SC5314	3013141	3013333	193	3013221	64.2	6.24955	1.91761	4.65266
Ca21chrR_C_albicans_SC5314	1525364	1525566	203	1525506	52.61	6.21111	2.07422	4.61491
Ca21chrR_C_albicans_SC5314	1526484	1526695	212	1526588	58.85	6.174	1.99496	4.58184
Ca21chr4_C_albicans_SC5314	1020860	1021059	200	1021000	56.17	6.16047	1.99512	4.56873
Ca21chr1_C_albicans_SC5314	3112332	3112533	202	3112426	55.28	6.1447	2.00955	4.55354
Ca21chr1_C_albicans_SC5314	664801	665337	537	665248	65.09	6.12292	1.88829	4.53244
Ca21chr4_C_albicans_SC5314	1439345	1439584	240	1439432	51.72	5.87549	2.03972	4.29095
Ca21chrR_C_albicans_SC5314	1974728	1974918	191	1974790	51.72	5.87549	2.03972	4.29095
Ca21chr7_C_albicans_SC5314	791652	791902	251	791796	51.72	5.87549	2.03972	4.29095
Ca21chr4_C_albicans_SC5314	474085	474330	246	474145	57.07	5.85907	1.93552	4.27826
Ca21chr1_C_albicans_SC5314	1090627	1090921	295	1090845	57.96	5.85907	1.96524	4.27826
Ca21chr2_C_albicans_SC5314	1508804	1508994	191	1508883	57.96	5.85907	1.96524	4.27826
Ca21chr2_C_albicans_SC5314	1879489	1879740	252	1879705	54.39	5.82486	1.97823	4.24546
Ca21chr1_C_albicans_SC5314	3011248	3011465	218	3011305	55.28	5.79616	1.95748	4.21789
Ca21chr2_C_albicans_SC5314	1033022	1033212	191	1033130	65.98	5.7137	1.86061	4.13733
Ca21chrR_C_albicans_SC5314	1802425	1802625	201	1802475	54.39	5.66369	1.95373	4.08875
Ca21chr1_C_albicans_SC5314	905647	905838	192	905736	50.82	5.54779	2.00522	3.97584
Ca21chr7_C_albicans_SC5314	425457	425655	199	425517	50.82	5.54779	2.00522	3.97584
Ca21chr1_C_albicans_SC5314	3133657	3133851	195	3133719	57.96	5.51167	1.91444	3.94415
Ca21chr5_C_albicans_SC5314	409	628	220	506	99.86	5.25349	1.60103	3.69359
Ca21chr3_C_albicans_SC5314	1390204	1390445	242	1390268	55.28	5.25066	1.87607	3.69082
Ca21chr1_C_albicans_SC5314	1736943	1737140	198	1737033	49.93	5.22817	1.97072	3.66908
Ca21chr2_C_albicans_SC5314	824648	824867	220	824734	49.04	5.22817	1.93622	3.66908
Ca21chr5_C_albicans_SC5314	349008	349230	223	349142	58.85	5.17612	1.85153	3.62648
Ca21chr2_C_albicans_SC5314	1145417	1145620	204	1145460	61.52	5.13531	1.80721	3.58724
Ca21chr3_C_albicans_SC5314	1728958	1729431	474	1729023	79.36	5.1308	1.6741	3.58312
Ca21chr5_C_albicans_SC5314	406488	406678	191	406575	53.5	5.07553	1.87927	3.52919
Ca21chr1_C_albicans_SC5314	2848315	2848521	207	2848402	52.61	4.82873	1.85582	3.29456
Ca21chr3_C_albicans_SC5314	1742159	1742490	332	1742433	61.52	4.62321	1.73677	3.0959
Ca21chr1_C_albicans_SC5314	301955	302175	221	302091	47.26	4.61367	1.86722	3.08677
Ca21chr1_C_albicans_SC5314	1713703	1714050	348	1713838	51.72	4.49728	1.81778	2.97834
Ca21chr7_C_albicans_SC5314	807725	807937	213	807775	52.61	4.39331	1.78691	2.8779
Ca21chr3_C_albicans_SC5314	1470982	1471560	579	1471110	68.66	4.38535	1.6585	2.87038
Ca21chr3_C_albicans_SC5314	1668679	1668891	213	1668768	62.42	4.31161	1.68336	2.80322
Ca21chr1_C_albicans_SC5314	2406773	2406976	204	2406852	65.09	4.29507	1.65226	2.78713
Ca21chr6_C_albicans_SC5314	353897	354155	259	354020	54.39	4.15532	1.72379	2.65266
Ca21chr1_C_albicans_SC5314	2186176	2186390	215	2186253	59.74	4.11714	1.68723	2.61611
Ca21chr3_C_albicans_SC5314	1357069	1357316	248	1357241	52.61	3.69359	1.67523	2.21731
Ca21chr3_C_albicans_SC5314	359829	360034	206	359912	58.85	3.57055	1.61753	2.10005
Ca21chr1_C_albicans_SC5314	1842500	1842758	259	1842739	76.68	3.42986	1.49947	1.9696
Ca21chr1_C_albicans_SC5314	2066704	2066933	230	2066923	42.8	3.22864	1.69471	1.77758
