# Supplementary material for: Tuning Hsf1 levels drives distinct fungal morphogenetic programs with depletion impairing Hsp90 function and overexpression expanding the target space
Source: PLoS Genet. 2018 Mar 28;14(3):e1007270. doi: 10.1371/journal.pgen.1007270 (PMC5873724; doi:10.1371/journal.pgen.1007270)
Supplement: S3 Data — (XLSX) [file pgen.1007270.s003.xlsx]

## Sheet: meme
S3 Data: MEME Analysis showing motif distributions around Hsf1 ChIP-Seq peak summits.
Both the wild-type and HSF1 overexpression targets have Hsf1 ChIP-Seq peak sequences that are enriched with the same set of Hsf1 canonical motifs.
Basal targets
# db	ID	Alt	E-value	adj_p-value	log_adj_p-value	bin_location	bin_width	total_width	sites_in_bin	total_sites	p_success	p-value	mult_tests
1	GAA	GAA	0.18	0.026	-3.64	0	38	198	46	147	0.19192	0.00027	98
1	GAAnnTTC	GAAnnTTC	8.2e-20	1.2e-20	-45.89	0	21	193	38	59	0.10881	1.2e-22	96
1	TTCnnGAA	TTCnnGAA	1.5e-09	2.2e-10	-22.26	0	23	193	25	45	0.11917	2.2e-12	96
1	TTCnnGAAnnTTC	TTCnnGAAnnTTC	1.9e-20	2.7e-21	-47.36	0	16	188	38	68	0.08511	2.9e-23	93
1	TTCn7TTC	TTCn7TTC	7.7e-27	1.1e-27	-62.07	0	48	188	89	118	0.25532	1.2e-29	93
1	GAAnnGAA	GAAnnGAA	0.99	0.14	-1.95	0	83	193	31	48	0.43005	0.0016	96
1	GAAnnGAAnnGAA	GAAnnGAAnnGAA	0.11	0.016	-4.12	0	110	188	27	30	0.58511	0.00018	93
Overexpression-specific targets
# db	ID	Alt	E-value	adj_p-value	log_adj_p-value	bin_location	bin_width	total_width	sites_in_bin	total_sites	p_success	p-value	mult_tests
1	GAA	GAA	1.5e-06	2.1e-07	-15.36	0	50	198	378	1144	0.25253	2.2e-09	98
1	GAAnnTTC	GAAnnTTC	4.4e-24	6.3e-25	-55.72	0	51	193	112	170	0.26425	6.6e-27	96
1	TTCnnGAA	TTCnnGAA	1.2e-20	1.7e-21	-47.8	0	37	193	90	167	0.19171	1.8e-23	96
1	TTCnnGAAnnTTC	TTCnnGAAnnTTC	1.5e-24	2.1e-25	-56.82	0	44	188	99	153	0.23404	2.3e-27	93
1	TTCn7TTC	TTCn7TTC	6.4e-66	9.2e-67	-152.06	0	44	188	339	597	0.23404	9.9e-69	93
1	GAAnnGAA	GAAnnGAA	0.0015	0.00021	-8.45	0	65	193	174	386	0.33679	2.2e-06	96
1	GAAnnGAAnnGAA	GAAnnGAAnnGAA	9.3e-14	1.3e-14	-31.96	0	48	188	116	228	0.25532	1.4e-16	93
Detailed descriptions of columns in this file:
db:	The name of the database (file name) that contains the motif.
ID:	A name for the motif that is unique in the motif database file.
Alt:	An alternate name of the motif that may be provided in the motif database file.
E-value:	The expected number motifs that would have least one region as enriched for best matches to the motif as the reported region.
	The E-value is the p-value multiplied by the number of motifs in the input database(s).
adj_p-value:	The probability that any tested region would be as enriched for best matches to this motif as the reported region is.
	By default the p-value is calculated by using the one-tailed binomial test on the number of sequences with a match to the motif that have their best match in the reported region, corrected for the number of regions and score thresholds tested.
	The test assumes that the probability that the best match in a sequence falls in the region is the region width divided by the number of places a motif can align in the sequence (sequence length minus motif width plus 1).
	When CentriMo is run in discriminative mode with a negative set of sequences, the p-value of a region is calculated using the Fisher exact test on the enrichment of best matches in the positive sequences relative to the negative sequences, corrected for the number of regions and score thresholds tested.
	The test assumes that the probability that the best match (if any) falls into a given region is the same for all positive and negative sequences.
log_adj_p-value:	Log of adjusted p-value.
bin_location:	Location of the center of the most enriched region.
bin_width:	The width (in sequence positions) of the most enriched region. A best match to the motif is counted as being in the region if the center of the motif falls in the region.
total_width:	The window maximal size which can be reached for this motif: rounded(sequence length - motif length +1)/2
sites_in_bin:	The number of (positive) sequences whose best match to the motif falls in the reported region.
	Note: This number may be less than the number of (positive) sequences that have a best match in the region.
	The reason for this is that a sequence may have many matches that score equally best.
	If n matches have the best score in a sequence, 1/n is added to the appropriate bin for each match.
total_sites:	The number of sequences containing a match to the motif above the score threshold.
p_success:	The probability of falling in the enriched window: bin width / total width
p-value:	The uncorrected p-value before it gets adjusted to the number of multiple tests to give the adjusted p-value.
mult_tests:	This is the number of multiple tests (n) done for this motif.
	It was used to correct the original p-value of a region for multiple tests using the formula: p' = 1 - (1-p)^n where p is the uncorrected p-value.
	The number of multiple tests is the number of regions considered times the number of score thresholds considered.
	It depends on the motif length, sequence length, and the type of optimizations being done (central enrichment, local enrichment, score optimization).
