# Supplementary material for: Tuning Hsf1 levels drives distinct fungal morphogenetic programs with depletion impairing Hsp90 function and overexpression expanding the target space
Source: PLoS Genet. 2018 Mar 28;14(3):e1007270. doi: 10.1371/journal.pgen.1007270 (PMC5873724; doi:10.1371/journal.pgen.1007270)
Supplement: S4 Data — List of the differentially expressed genes upon HSF1 overexpression and all of the expression data. (XLSX) [file pgen.1007270.s004.xlsx]

## Sheet: Legend
S4 Data: RNA-Seq data. List of the differentially expressed genes upon HSF1 overexpression and all of the expression data.
Sheet 1. Genes that are significantly upregulated upon HSF1 overexpression.
Differentially expressed genes between the wild-type and tetO-HSF1/tetO-HSF1 strains as determined by RNA-seq analysis
Sheet 2. Genes that are significantly downregulated upon HSF1 overexpression.
Differentially expressed genes between the wild-type and tetO-HSF1/tetO-HSF1 strains as determined by RNA-seq analysis
Sheet 3: Raw RNA-seq data.

## Sheet: 1.DEGs upregulated upon HSF1 OE
Sheet 1. Genes that are significantly upregulated upon HSF1 overexpression.
Differentially expressed genes between the wild-type and tetO-HSF1/tetO-HSF1 strains as determined by RNA-seq analysis
Upregulated genes (HSF1 overexpression/Wild type)	Common Name	Description
orf19.1117	-	Protein similar to Candida boidinii formate dehydrogenase
orf19.6652	DBP8	Protein similar to S. cerevisiae Dbp8p, an ATP-dependent helicase involved in rRNA processing
orf19.2509.1	-	Ortholog of C. dubliniensis CD36 : Cd36_29340, Spathaspora passalidarum NRRL Y-27907 : spas_CGOB_00040 and Candida albicans WO-1 : CAWG_00248
orf19.2247	-	Ortholog of C. parapsilosis CDC317 : CPAR2_406700, C. dubliniensis CD36 : Cd36_21220, Candida tenuis NRRL Y-1498 : CANTEDRAFT_127772 and Candida orthopsilosis Co 90-125 : CORT_0C06120
orf19.857	FMO2	Protein with a monooxygenase domain
orf19.5262	-	Ortholog of C. dubliniensis CD36 : Cd36_11270 and Candida albicans WO-1 : CAWG_00238
orf19.3121	GST1	Putative glutathione S-transferase
orf19.6274	PBR1	Protein of unknown function
orf19.4011	-	Similar to S. pombe mug180, a predicted esterase/lipase
orf19.5140	-	Protein of unknown function
orf19.3931.1	-	Pseudogene
orf19.5732	NOG2	Putative nucleolar GTPase
orf19.3374	ECE1	Hypha-specific protein
orf19.6586	-	Protein of unknown function
orf19.2320	-	Putative serine/threonine-protein kinase
orf19.7088	-	Ortholog(s) have single-stranded telomeric DNA binding activity, role in regulation of translational fidelity, telomere maintenance, threonylcarbamoyladenosine metabolic process and cytosol, nucleus localization
orf19.1923	RRN3	Protein with a predicted role in recruitment of RNA polymerase I to rDNA
orf19.4143	FYV5	Protein with a predicted role maturation of 18S rRNA
orf19.2735	SEN2	Putative tRNA splicing endonuclease subunit
orf19.2688	NAN1	Putative U3 snoRNP protein
orf19.3630	RRP8	Ribosomal protein
orf19.773	-	Protein similar to S. cerevisiae Rsa3 predicted nucleolar protein involved in maturation of pre-60S ribosomal particles
orf19.2018	-	Protein with a predicted DnaJ chaperone domain and a CSL-type zinc finger
orf19.7387	ELP3	Predicted histone acetyltransferase
orf19.3756	CHR1	Predicted DEAD-box ATP-dependent RNA helicase
orf19.2830	RRP9	Ribosomal protein
orf19.716	-	Protein of unknown function
orf19.5049	-	Putative U3-containing 90S preribosome processome complex subunit
orf19.4760	-	Putative protein-histidine N-methyltransferase
orf19.2344	ASR1	Heat shock protein
orf19.414	RSM22	Predicted mitochondrial small ribosomal subunit
orf19.4096	TAZ1	Putative lyso-phosphatidylcholine acyltransferase, required for normal phospholipid content of mitochondrial membranes
orf19.7194	-	Protein required for virulence in reconstituted human epithelium (RHE) model of ex vivo infection
orf19.8278	-	Predicted ORF from original SGTC Assembly 19 annotation, removed from the reduced ORF set by the SGTC
orf19.4634	-	Protein required for thiolation of uridine at wobble position of Gln, Lys, and Glu tRNAs
orf19.2309	PET127	Protein with a predicted role in 5'-end processing of mitochondrial RNAs
orf19.5216	-	Has domain(s) with predicted acyl-CoA hydrolase activity and role in acyl-CoA metabolic process
orf19.3759	-	Putative elongator complex subunit
orf19.1362	SMM1	Putative dihydrouridine synthase
orf19.1091	NOP8	Ortholog of S. cereviiae Nop8
orf19.5067	-	Predicted nuclear exosome-associated nucleic acid binding protein
orf19.5704	-	Ortholog(s) have rRNA binding activity, role in mitochondrial RNA processing, mitochondrial genome maintenance, rRNA metabolic process and mitochondrion localization
orf19.4160	-	Ortholog(s) have serine-type endopeptidase activity, role in glycoprotein metabolic process, mitochondrial tRNA threonylcarbamoyladenosine modification and mitochondrion localization
orf19.2604	-	S. pombe ortholog SPAC2C4.06c is a predicted tRNA (cytosine-5-)-methyltransferase
orf19.154	-	Putative ortholog of S. cerevisiae Utp30
orf19.4273	-	Putative mitochondrial membrane protein
orf19.6298	SPB4	Putative ATP-dependent RNA helicase
orf19.5206	-	Putative chaperone protein
orf19.5926	ARG11	Putative ornithine transporter of the mitochondrial inner membrane
orf19.4125	PZF1	C2H2 transcription factor
orf19.1772	-	Ortholog(s) have mitochondrion localization
orf19.3624	MSU1	Ortholog(s) have exoribonuclease II activity, role in mitochondrial RNA catabolic process and mitochondrial degradosome localization
orf19.5038	-	Predicted tRNA (guanine) methyltransferase activity
orf19.6873.1	KTI11	Zn-ribbon protein
orf19.113	CIP1	Possible oxidoreductase
orf19.1344	-	Protein of unknown function
orf19.4568	ZCF25	Putative Zn(II)2Cys6 transcription factor
orf19.4962	RMP1	Ortholog of Rmp1
orf19.7192	-	Ortholog of Candida albicans WO-1 : CAWG_05720
orf19.3440	FRP5	Protein with a GPR1/FUN34/yaaH family domain
orf19.1363	-	Putative protein of unknown function
orf19.3368	-	Ortholog of Candida albicans WO-1 : CAWG_03466
orf19.356	GTT13	Putative glutathione S-transferase
orf19.7094	HGT12	Glucose, fructose, mannose transporter
orf19.4115	-	Ortholog of Candida albicans WO-1 : CAWG_04349
orf19.1920	-	Ortholog of C. dubliniensis CD36 : Cd36_15040
orf19.6491	-	Ortholog of Candida albicans WO-1 : CAWG_05572
orf19.1620	-	Protein of unknown function
orf19.7340	-	Protein of unknown function
orf19.2211	-	Ortholog of C. dubliniensis CD36 : Cd36_21990, C. parapsilosis CDC317 : CPAR2_103660, Debaryomyces hansenii CBS767 : DEHA2F19756g and Pichia stipitis Pignal : PICST_61375
orf19.251	GLX3	Glutathione-independent glyoxalase
orf19.4936.1	-	Putative adhesin-like protein
orf19.4590	RFX2	Transcriptional repressor
orf19.6864	-	Putative ubiquitin-protein ligase
orf19.1822	UME6	Zn(II)2Cys6 transcription factor
orf19.2457	-	Protein of unknown function
orf19.2061	-	Ortholog of Candida albicans WO-1 : CAWG_03846
orf19.4450.1	-	Protein conserved among the CTG-clade
orf19.4775	CTA8 (HSF1)	Essential transcription factor, mediates heat shock transcriptional induction
orf19.6200	-	Pry family pathogenesis-related protein
orf19.4674.1	CRD2	Metallothionein
orf19.2947	SNZ1	Stationary phase protein
orf19.93	-	Putative mitochondrial intermembrane space protein
orf19.4921.1	-	Protein of unknown function
orf19.1815	-	Ortholog of S. cerevisae/S. pombe Tif6
orf19.3034	RLI1	Member of RNase L inhibitor (RLI) subfamily of ABC family
orf19.3292	-	Ortholog(s) have peptide-methionine (R)-S-oxide reductase activity, role in cellular response to oxidative stress and cytosol, mitochondrion, nucleus localization
orf19.6948	CCC1	Manganese transporter
orf19.7012	-	Ortholog(s) have structural constituent of ribosome activity and mitochondrial small ribosomal subunit localization
orf19.1774	-	Predicted dehydrogenase
orf19.2472.1	-	Ortholog of C. dubliniensis CD36 : Cd36_61610, C. parapsilosis CDC317 : CPAR2_107530, Candida tenuis NRRL Y-1498 : CANTEDRAFT_115252 and Debaryomyces hansenii CBS767 : DEHA2D02200g
orf19.4191	RLP24	Putative ribosomal protein
orf19.1915	MPP10	Putative SSU processome and 90S preribosome component
orf19.6955	HBR3	Essential protein
orf19.2287	RPA12	Putative DNA-directed RNA polymerase I
orf19.563	RRP15	Putative nucleolar protein
orf19.183	HIS3	Imidazoleglycerol-phosphate dehydratase, enzyme of histidine biosynthesis
orf19.2594	-	Ortholog(s) have RNA polymerase I activity, role in transcription of nuclear large rRNA transcript from RNA polymerase I promoter and DNA-directed RNA polymerase I complex, cytosol localization
orf19.7070	-	Ortholog of Candida guilliermondii ATCC 6260 : PGUG_03499, Candida lusitaniae ATCC 42720 : CLUG_00410 and Candida albicans WO-1 : CAWG_05407
orf19.603	IMP4	Putative SSU processome component
orf19.685	YHM1	Putative mitochondrial carrier protein
orf19.4739	MSS116	Putative DEAD-box protein
orf19.2314	-	Protein with a role in nucleolar integrity and processing of pre-rRNA
orf19.7154	UTP18	Putative U3 snoRNA-associated protein
orf19.7618	-	Putative nucleolar protein with a predicted role in pre-18S rRNA processing
orf19.6903	-	Predicted RNA polymerase III subunit C37
orf19.4774	AOX1	Alternative oxidase
orf19.7624	-	Ortholog(s) have role in rRNA processing and 90S preribosome, nucleolus localization
orf19.2754	TIM13	Predicted mitochondrial intermembrane space protein with a role in protein import into mitochondria
orf19.2386	-	Ortholog(s) have role in endonucleolytic cleavage in 5'-ETS of tricistronic rRNA transcript (SSU-rRNA, 5.8S rRNA and LSU-rRNA), more
orf19.5198	NOP4	Putative nucleolar protein
orf19.1957	CYC3	Mitochondrial cytochrome c heme lyase
orf19.2330	-	Putative U3 snoRNA-associated protein
orf19.6234	-	Putative U2 snRNP component
orf19.6156	-	Ortholog of S. cerevisiae : AIM11, C. glabrata CBS138 : CAGL0I04928g, C. dubliniensis CD36 : Cd36_80770, C. parapsilosis CDC317 : CPAR2_102260 and Candida tenuis NRRL Y-1498 : CANTEDRAFT_114262
orf19.2167	-	Ortholog(s) have role in ribosomal large subunit biogenesis, ribosomal small subunit biogenesis and cytosolic large ribosomal subunit, nucleolus localization
orf19.59	REI1	Putative cytoplasmic pre-60S factor
orf19.3831	-	Ortholog(s) have telomerase inhibitor activity, role in box C/D snoRNA 3'-end processing, negative regulation of telomere maintenance via telomerase and nucleolus, nucleoplasm localization
orf19.7307	-	Putative oxidoreductase
orf19.2143	-	Ortholog(s) have role in endocytic recycling and cytosol, endosome, nucleus localization
orf19.4640	PWP1	Putative rRNA processing protein
orf19.7488	-	Component of the SSU processome
orf19.6886	-	Ortholog(s) have rRNA binding activity, role in maturation of LSU-rRNA from tricistronic rRNA transcript (SSU-rRNA, 5.8S rRNA, LSU-rRNA), ribosomal large subunit export from nucleus and nucleolus localization
orf19.7062	RPA135	Putative RNA polymerase I subunit A135
orf19.7050	NOP15	Nucleolar ribosome biogenesis factor
orf19.685.1	-	Ortholog of C. parapsilosis CDC317 : CPAR2_602135, Candida tenuis NRRL Y-1498 : cten_CGOB_00042, Debaryomyces hansenii CBS767 : DEHA2F11858g and Pichia stipitis Pignal : PICST_60705
orf19.1966	BUD23	Putative methyltransferase
orf19.6052	CNS1	Putative co-chaperone
orf19.2717	SAS10	Putative U3-containing small subunit processome complex subunit
orf19.2385	KTI12	Protein similar to S. cerevisiae Kti12p, which associates with Elongator complex
orf19.4746	JIP5	Ortholog of S. cerevisiae Jip5
orf19.5991	-	Ortholog(s) have role in maturation of 5.8S rRNA from tricistronic rRNA transcript (SSU-rRNA, 5.8S rRNA, LSU-rRNA), maturation of LSU-rRNA from tricistronic rRNA transcript (SSU-rRNA, 5.8S rRNA, LSU-rRNA)
orf19.1633	UTP4	Putative U3 snoRNA-associated protein
orf19.7552	-	Putative U3-containing small subunit processome complex protein
orf19.3287	BUD22	Protein with a predicted role in 18S rRNA maturation and small ribosomal subunit biogenesis
orf19.1687	-	Ortholog of S. cerevisiae Prp43, an RNA helicase in the DEAH-box family that functions in both RNA polymerase I and polymerase II transcript metabolism
orf19.6041	RPO41	Putative mitochondrial RNA polymerase
orf19.1902	NOC4	Putative nucleolar protein
orf19.2715	RPC53	Ortholog(s) have RNA polymerase III activity, role in tRNA transcription from RNA polymerase III promoter and DNA-directed RNA polymerase III complex localization
orf19.4219	RIX7	Putative ATPase of the AAA family
orf19.3540	MAK5	Putative nucleolar DEAD-box RNA helicase
orf19.3393	-	Putative DEAD-box helicase
orf19.475	-	Putative rRNA processing protein
orf19.2319	-	Putative nucleolar protein with a predicted role in pre-rRNA processing
orf19.1839	RPA190	Putative RNA polymerase I subunit A190
orf19.1404	-	Predicted tRNA dihydrouridine synthase
orf19.1753	PUS7	Pseudouridine synthase
orf19.3088	-	bZIP transcription factor
orf19.5905	-	Protein of unknown function
orf19.3150	GRE2	Putative reductase
orf19.5106	DIP2	Putative small ribonucleoprotein complex
orf19.1566	UTP21	Putative U3 snoRNP protein
orf19.6902	DBP7	Putative ATP-dependent DEAD-box RNA helicase
orf19.2669	-	ORF in retrotransposon Tca4
orf19.2362	-	Putative 90S preribosome component
orf19.5847	-	Ortholog(s) have RNA polymerase III activity, role in tRNA transcription from RNA polymerase III promoter and DNA-directed RNA polymerase III complex, cytosol localization
orf19.5507	ENP1	Protein required for pre-rRNA processing and 40S ribosomal subunit synthesis
orf19.6653	MTG2	Putative Obg family GTPase member
orf19.76	SPB1	Putative AdoMet-dependent methyltransferase
orf19.3463	-	Putative GTPase
orf19.7657	POP3	Putative RNase MRP and nuclear RNase P component
orf19.7546	-	Protein involved in rRNA processing
orf19.7314	CDG1	Putative cysteine dioxygenases
orf19.4133	-	Protein wth a predicted role in transcription from RNA polymerase II promoters
orf19.2504	BMS1	Putative GTPase
orf19.2237.1	-	Ortholog of Slx9 required for pre-rRNA processing
orf19.5207	-	Predicted diphthamide biosynthesis protein
orf19.2090	-	Ortholog of S. cerevisiae Ecm16, an essential DEAH-box ATP-dependent RNA helicase specific to the U3 snoRNP required for 18S rRNA synthesis
orf19.4078	-	Ortholog(s) have role in U1 snRNA 3'-end processing, U4 snRNA 3'-end processing and U5 snRNA 3'-end processing, more
orf19.6686	ENP2	Putative nucleolar protein
orf19.6297	-	Ortholog(s) have pseudouridine synthase activity, role in tRNA pseudouridine synthesis and cytosol, nucleus localization
orf19.4401	YVH1	Putative dual specificity phosphatase (phosphoserine/threonine and phosphotyrosine phosphatase)
orf19.3282	BMT3	Beta-mannosyltransferase
orf19.3327	TRM2	Putative tRNA methyltransferase
orf19.4363	SGD1	Predicted small ribosomal subunit biogenesis protein
orf19.2384	MTG1	Putative mitochondrial GTPase
orf19.1578	-	Ortholog of S. cereviaie Rrp5, an RNA binding protein involved in synthesis of 18S and 5.8S rRNAs
orf19.5567	POP4	Ortholog of S. cerevisiae Pop4
orf19.3556	-	Transportin or cytosolic karyopherin beta
orf19.679	FGR39	Protein lacking an ortholog in S. cerevisiae
orf19.2564	-	Putative nucleolar protein
orf19.5753	HGT10	Glycerol permease involved in glycerol uptake
orf19.107	-	DEAH-box ATP-dependent RNA helicase, required for 18S rRNA synthesis
orf19.2654	RMS1	Putative lysine methyltransferase
orf19.7068	MAC1	Copper fist transcription factor
orf19.5039	RRP42	Putative exosome non-catalytic core component
orf19.1335	-	Ortholog of S. cerevisiae Mtr4, an ATP-dependent 3'-5' RNA helicase of the DEAD-box family
orf19.1473	-	2-hydroxyacid dehydrogenase domain-containing protein
orf19.3954.1	-	Ortholog of C. parapsilosis CDC317 : CPAR2_101170, Candida tenuis NRRL Y-1498 : CANTEDRAFT_113855, Debaryomyces hansenii CBS767 : DEHA2G20240g and Pichia stipitis Pignal : psti_CGOB_00174
orf19.6845	-	Putative transcription factor with bZIP DNA-binding motif
orf19.3665	SET6	Ortholog of S. cerevisiae Set6, a SET domain protein of unknown function
orf19.1369	-	Protein with predicted peptidase domains
orf19.7372	MRR1	Putative Zn(II)2Cys6 transcription factor
orf19.5050	MTO1	Putative mitochondrial protein
orf19.3159	UTP20	Putative snoRNA-binding protein
orf19.7069	-	Putative AdoMet-dependent proline methyltransferase
orf19.133	-	Protein of unknown function
orf19.4574	-	Ortholog(s) have lipid particle localization
orf19.2202	-	Protein of unknown function
orf19.3283	-	Ortholog(s) have 3-oxoacyl-[acyl-carrier-protein] reductase (NADPH) activity, role in aerobic respiration, fatty acid metabolic process and mitochondrion localization
orf19.3710	YHB5	Flavohemoglobin-related protein
orf19.5353	-	Ortholog of C. parapsilosis CDC317 : CPAR2_407790, C. dubliniensis CD36 : Cd36_24630, Candida orthopsilosis Co 90-125 : CORT_0C07130 and Spathaspora passalidarum NRRL Y-27907 : SPAPADRAFT_149801
orf19.2633	HGT14	Putative MFS glucose transporter
orf19.5845	RNR3	Putative ribonucleotide reductase large subunit
orf19.4668	-	Protein with a glycoside hydrolase domain
orf19.257	-	Transcription is negatively regulated by Sfu1p
orf19.7434	GLG2	Putative self-glucosylating initiator of glycogen synthesis
orf19.2253	-	Protein of unknown function
orf19.2906	PGA41	Putative GPI-anchored protein
orf19.2062	SOD4	Cu and Zn-containing superoxide dismutase
orf19.5714	SAP1	Secreted aspartyl proteinase
orf19.1722	-	Ortholog of Candida albicans WO-1 : CAWG_02462
orf19.1580	-	Protein of unknown function
orf19.4508	-	Ortholog of Candida albicans WO-1 : CAWG_04200
orf19.7606	-	Ortholog of C. dubliniensis CD36 : Cd36_35262, Candida tropicalis MYA-3404 : CTRG_05848 and Candida albicans WO-1 : CAWG_02290
orf19.2943.5	-	Ortholog of Candida albicans WO-1 : CAWG_05543
orf19.6949	-	Ortholog of Candida albicans WO-1 : CAWG_02687
orf19.1586	FGR22	Putative phosphatidylinositol-specific phospholipase C (PI-PLC)
orf19.3277	-	Ortholog of Candida albicans WO-1 : CAWG_01437
orf19.4509	-	Protein of unknown function
orf19.2916	-	Ortholog of C. dubliniensis CD36 : Cd36_45740, C. parapsilosis CDC317 : CPAR2_401900, Candida tenuis NRRL Y-1498 : CANTEDRAFT_116046 and Pichia stipitis Pignal : PICST_28890
orf19.948	-	Ortholog of Candida albicans WO-1 : CAWG_04435
orf19.3140	-	Ortholog of Candida albicans WO-1 : CAWG_03159
orf19.7455	-	Ortholog of C. dubliniensis CD36 : Cd36_86630 and Candida tropicalis MYA-3404 : CTRG_05698
orf19.3655	-	Ortholog of C. dubliniensis CD36 : Cd36_60640, C. parapsilosis CDC317 : CPAR2_602930, Candida tenuis NRRL Y-1498 : CANTEDRAFT_115038 and Pichia stipitis Pignal : PICST_31932
orf19.5915	DUR35	Putative urea transporter
orf19.4528.1	-	Ortholog of C. dubliniensis CD36 : Cd36_01830
orf19.1958	-	Dubious open reading frame
orf19.4526	HSP30	Putative heat shock protein
orf19.7007	-	Ortholog of C. dubliniensis CD36 : Cd36_70990 and Candida albicans WO-1 : CAWG_05464
orf19.6142	-	Ortholog(s) have double-stranded DNA binding activity, role in reciprocal meiotic recombination and condensed nuclear chromosome localization
orf19.2460	-	Protein of unknown function
orf19.2449	-	Putative adhesin-like protein
orf19.1321	HWP1	Hyphal cell wall protein
orf19.5823	SGT2	Putative small tetratricopeptide repeat (TPR)-containing protein
orf19.4980	HSP70	Putative hsp70 chaperone
orf19.3829	PHR1	Cell surface glycosidase
orf19.1816	ALS3	Cell wall adhesin
orf19.4456	GAP4	Putative amino acid permease
orf19.740	HAP41	Putative Hap4-like transcription factor
orf19.5741	ALS1	Cell-surface adhesin
orf19.2461	PRN4	Protein with similarity to pirins
orf19.3089	-	Predicted mitochondrial intermembrane space protein
orf19.6420	PGA13	GPI-anchored cell wall protein involved in cell wall synthesis
orf19.1847	ARO10	Aromatic decarboxylase
orf19.6139	FRE7	Copper-regulated cupric reductase
orf19.1149	MRF1	Putative mitochondrial respiratory protein
orf19.3370	DOT4	Protein similar to ubiquitin C-terminal hydrolase
orf19.4849	-	Protein required for localizing proteasomes to the nucleus
orf19.467	WOR3	Transcription factor
orf19.2934	-	Similar to S. cerevisiae Bud20
orf19.4377	KRE1	Cell wall glycoprotein
orf19.4459	-	Predicted heme-binding stress-related protein
orf19.3978	-	Protein required for maturation of 18S rRNA
orf19.4563	-	Protein of unknown function
orf19.1569	UTP22	Putative U3 snoRNP protein
orf19.4355	-	Ortholog of C. dubliniensis CD36 : Cd36_29080, C. parapsilosis CDC317 : CPAR2_202490, Candida tenuis NRRL Y-1498 : CANTEDRAFT_112323 and Debaryomyces hansenii CBS767 : DEHA2F19184g
orf19.3936	GDE1	Glycerophosphocholine phosphodiesterase
orf19.3275	-	Ortholog of C. dubliniensis CD36 : Cd36_25870, C. parapsilosis CDC317 : CPAR2_804000, Candida tenuis NRRL Y-1498 : CANTEDRAFT_115661 and Debaryomyces hansenii CBS767 : DEHA2B05852g
orf19.5020	-	Protein of unknown function
orf19.7197	-	Putative intranuclear transport and DNA replication mediator
orf19.3970	-	Putative ribosome biogenesis factor
orf19.2723	HIT1	Ortholog of S. cerevisiae Hit1
orf19.6862	-	Hap43-induced gene
orf19.1029	RPP1	Putative ortholog of S. cerevisiae Rpp1
orf19.5220	-	Putative RNA exonuclease
orf19.7362	SKN1	Protein with a role in beta-1,6-glucan synthesis
orf19.5713	YMX6	Putative NADH dehydrogenase
orf19.6028	HGC1	Hypha-specific G1 cyclin-related protein involved in regulation of morphogenesis, biofilm formation
orf19.1673	PPT1	Putative serine/threonine phosphatase
orf19.6917	-	Putative heat shock protein with a zinc finger motif
orf19.2638	-	Protein of unknown function
orf19.3219	-	Ortholog of S. cerevisiae Sia1
orf19.1120	FAV2	Adhesin-like protein
orf19.6918	-	Protein of unknown function
orf19.3932.1	-	Has domain(s) with predicted nucleic acid binding, nucleotide binding activity
orf19.675.1	-	Putative adhesin-like protein
orf19.5606	-	Ortholog of Candida albicans WO-1 : CAWG_05051
orf19.217	-	Ortholog(s) have sequence-specific DNA binding activity
orf19.701	CFL11	Protein similar to ferric reductase Fre10p
orf19.6601.1	YKE2	Possible heterohexameric Gim/prefoldin protein complex subunit
orf19.822	HSP21	Small heat shock protein
orf19.1409.2	-	Protein of unknown function
orf19.6169	ATO1	Putative fungal-specific transmembrane protein
orf19.5532	-	Protein of unknown function
orf19.2020	HGT6	Putative high-affinity MFS glucose transporter
orf19.85	GPX2	Similar to glutathione peroxidase
orf19.4215	FET34	Multicopper ferroxidase
orf19.7567	-	Protein of unknown function
orf19.4899	GCA1	Extracellular/plasma membrane-associated glucoamylase
orf19.1433.1	-	Ortholog of C. dubliniensis CD36 : Cd36_22550, Candida tropicalis MYA-3404 : CTRG_01836 and Candida albicans WO-1 : CAWG_01505
orf19.1065	SSA2	HSP70 family chaperone
orf19.3646	CTR1	Copper transporter
orf19.5885	-	Putative U3 snoRNP protein
orf19.6247.1	-	Ortholog(s) have protein channel activity and role in mitochondrial outer membrane translocase complex assembly, protein targeting to mitochondrion
orf19.3122.2	-	Ortholog(s) have role in exocytosis, filamentous growth, mRNA export from nucleus, proteasome assembly, proteasome-mediated ubiquitin-dependent protein catabolic process, regulation of cell cycle
orf19.506	YDJ1	Putative type I HSP40 co-chaperone
orf19.717	HSP60	Heat shock protein
orf19.6599.1	-	Ortholog(s) have role in cytoplasmic translation and cytoplasm, nucleus localization
orf19.6099	CCT8	Chaperonin-containing T-complex subunit
orf19.2435	MSI3	Essential HSP70 family protein
orf19.2977	MIA40	Predicted component of the mitochondrial intermembrane space import machinery
orf19.6387	HSP104	Heat-shock protein
orf19.4004	CCT3	Putative cytosolic chaperonin Cct ring complex subunit
orf19.171	DBP2	Putative DEAD-box family ATP-dependent RNA helicase
orf19.3941	URA7	CTP synthase 1
orf19.1545	-	Ortholog(s) have structural constituent of ribosome activity and mitochondrial small ribosomal subunit localization
orf19.484	MRPL40	Putative mitochondrial ribosomal protein
orf19.2846	-	Protein of unknown function
orf19.401	TCP1	Chaperonin-containing T-complex subunit, induced by alpha pheromone in SpiderM medium
orf19.5170	ENA21	Predicted P-type ATPase sodium pump
orf19.3205	MPRL36	Mitochondrial ribosomal protein of the large subunit
orf19.3192	STI1	Protein that interacts with Cdc37 and Crk1 in two-hybrid
orf19.962	-	Protein with a fungal RNA polymerase I subunit RPA14 domain
orf19.6175	-	Putative 35S rRNA processing protein
orf19.5201	-	Ortholog(s) have structural constituent of ribosome activity and mitochondrial small ribosomal subunit localization
orf19.4492	-	Ortholog(s) have role in nuclear division, rRNA processing and mitotic spindle pole body, nuclear periphery, nucleolus, preribosome, large subunit precursor localization
orf19.2667	RPF1	Putative nucleolar protein with a predicted role in the assembly and export of the large ribosomal subunit
orf19.5360	RPC11	Putative RNA polymerase III subunit C11
orf19.7077	-	Putative ferric reductase
orf19.7409.1	-	Ortholog(s) have structural constituent of ribosome activity and mitochondrial large ribosomal subunit localization
orf19.4932	-	Ortholog(s) have role in mitochondrial translation and mitochondrion localization
orf19.1642	-	Ortholog of S. cerevisiae Loc1, a nuclear protein involved in asymmetric localization of ASH1 mRNA in S. cerevisiae
orf19.7635	DRS1	Putative nucleolar DEAD-box protein
orf19.6565	-	Conserved mitochondrial inner membrane insertase
orf19.7499.1	-	Ortholog of C. parapsilosis CDC317 : CPAR2_800380, Candida tenuis NRRL Y-1498 : CANTEDRAFT_114079, Pichia stipitis Pignal : psti_CGOB_00127 and Candida orthopsilosis Co 90-125 : CORT_0A00460
orf19.6672	MDJ1	Putative member of the HSP40 (DnaJ) family of chaperones
orf19.7650	LTV1	Putative GSE complex component
orf19.1388	-	Putative 66S pre-ribosomal particle component
orf19.1575	PRS1	Phosphoribosylpyrophosphate synthetase
orf19.706	NMD3	Putative nonsense-mediated mRNA decay protein
orf19.7392	DED1	Predicted ATP-dependent RNA helicase
orf19.7384	NOG1	Putative GTPase
orf19.3478	NIP7	Putative nucleolar protein with role in ribosomal assembly
orf19.1623	CAP1	AP-1 bZIP transcription factor
orf19.7603	-	Protein with a predicted role in cytochrome c oxidase assembly
orf19.813	-	Protein of unknown function
orf19.6418	-	Ortholog(s) have role in ribosomal large subunit biogenesis and cytoplasm, nucleus localization
orf19.4450.2	-	Ortholog of C. dubliniensis CD36 : Cd36_06690, Debaryomyces hansenii CBS767 : DEHA2F26620g, Pichia stipitis Pignal : PICST_62738 and Spathaspora passalidarum NRRL Y-27907 : spas_CGOB_00038
orf19.1886	RCL1	Putative U3-containing 90S preribosome processome complex subunit
orf19.661	KRR1	Putative nucleolar protein
orf19.6417	TSR1	Component of 20S pre-rRNA processing unit
orf19.5407	SOF1	Putative protein with a predicted role in 40S ribosomal subunit biogenesis
orf19.2193	PRS5	Putative 5-phospho-ribosyl-1(alpha)-pyrophosphate synthetase
orf19.512	-	Ortholog of S. cerevisiae Kre33
orf19.6828	-	Ortholog(s) have role in rRNA processing and nucleolus, preribosome, large subunit precursor localization
orf19.934	-	Predicted ORF from Assembly 19
orf19.6648	SDA1	Predicted nuclear protein involved in actin cytoskeleton organization, passage through Start, 60S ribosome biogenesis
orf19.6766	NOP13	Ortholog of S. cerevisiae Nop13
orf19.2185	NSA1	Putative 66S pre-ribosomal particles conmponent
orf19.5500	MAK16	Putative constituent of 66S pre-ribosomal particles
orf19.3672	GAL10	UDP-glucose 4-epimerase
orf19.3461	-	Protein of unknown function
orf19.5356	-	Protein with a predicted role in cell wall integrity
orf19.3977	-	Protein with a role in translation
orf19.5987	-	Ortholog(s) have tRNA (guanine-N2-)-methyltransferase activity, role in tRNA methylation and cytosol, nucleus, tRNA (m2G10) methyltransferase complex localization
orf19.3827	-	Ortholog(s) have metalloendopeptidase activity, role in misfolded or incompletely synthesized protein catabolic process and mitochondrial inner membrane localization
orf19.809	-	Ortholog(s) have role in maturation of LSU-rRNA from tricistronic rRNA transcript (SSU-rRNA, 5.8S rRNA, LSU-rRNA) and nucleolus, preribosome localization
orf19.3547	-	Ortholog(s) have mRNA 3'-UTR binding, translation repressor activity, nucleic acid binding activity, role in negative regulation of translation, ribosomal large subunit biogenesis and large ribosomal subunit, nucleolus localization
orf19.4527	HGT1	High-affinity MFS glucose transporter
orf19.7332	ELF1	Putative mRNA export protein
orf19.500	-	Ortholog(s) have tRNA (adenine-N1-)-methyltransferase activity, role in tRNA methylation and nucleus, tRNA (m1A) methyltransferase complex localization
orf19.1791	-	Putative protein with a predicted role in 60S ribosomal subunit biogenesis
orf19.2527	-	Putative protein of unknown function
orf19.6140	FRE30	Protein with similarity to ferric reductases
orf19.1304	-	Ortholog(s) have role in U4 snRNA 3'-end processing, exonucleolytic trimming to generate mature 3'-end of 5.8S rRNA from tricistronic rRNA transcript (SSU-rRNA, 5.8S rRNA and LSU-rRNA), more
orf19.2575	-	Putative S-adenosylmethionine-dependent methyltransferase
orf19.3733	IDP2	Isocitrate dehydrogenase
orf19.3288	NMA111	Putative serine protease and general molecular chaperone
orf19.6855	-	Ortholog of C. dubliniensis CD36 : Cd36_04370, C. parapsilosis CDC317 : CPAR2_105410, Candida tenuis NRRL Y-1498 : CANTEDRAFT_114891 and Debaryomyces hansenii CBS767 : DEHA2D13420g
orf19.22	-	Protein with homology to peroxisomal membrane proteins
orf19.1646	-	Ortholog(s) have rRNA primary transcript binding activity
orf19.5299	ECM1	Putative pre-ribosomal factor
orf19.58	RRP6	Putative nuclear exosome exonuclease component
orf19.2611	MCM6	Putative MCM DNA replication initiation complex component
orf19.7011	-	Ortholog(s) have 90S preribosome, cytoplasm, mitotic spindle pole body, nucleolus localization
orf19.2712	HCA4	Putative role in regulation of cell wall biogenesis
orf19.2668	RHD2	Predicted ORF in retrotransposon Tca4 with similarity to the Gag region encoding nucleocapsid-like protein
orf19.417	MTM1	Ortholog(s) have metallochaperone activity, role in manganese ion transport and mitochondrion localization
orf19.2204.2	RHO2	Ortholog(s) have GTPase activity
orf19.3276	PWP2	Putative 90S pre-ribosomal component
orf19.6263	-	Predicted MFS membrane transporter
orf19.4357	-	Putative protein similar to S. cerevisiae Mgr3p, a subunit of the i-AAA protease supercomplex that degrades misfolded mitochondrial proteins
orf19.4268	UTP13	Putative U3 snoRNA-associated protein
orf19.1047	ERB1	Protein with a predicted role in ribosomal large subunit biogenesis
orf19.6675	-	Protein of unknown function
orf19.7215	-	Nucleolar protein
orf19.2721	-	Ortholog(s) have role in ascospore formation, regulation of mitotic cell cycle, regulation of translation and cytosol, nucleus localization
orf19.7381	AHR1	Zn(II)2Cys6 transcription factor
orf19.4399	NCS2	Putative cytosolic thiouridylase subunit
orf19.494	-	Putative RNA-binding protein
orf19.4479	-	Putative U3-containing 90S preribosome subunit
orf19.3170	-	Ortholog(s) have role in RNA Polymerase I assembly, RNA Polymerase II core complex assembly, RNA Polymerase III assembly, formation of translation preinitiation complex and cytoplasm, cytosolic ribosome localization
orf19.2676	-	Predicted hexameric RecA-like ATPase Elp456 Elongator subcomplex subunit
orf19.5010	DIM1	Putative 18S rRNA dimethylase
orf19.6899	-	Putative oxidoreductase
orf19.1968.1	-	Predicted non-catalytic subunit of N-terminal acetyltransferase
orf19.2472	-	Ortholog of S. pombe replication termination factor Rtf2
orf19.6066	-	Hexadecenal dehydrogenase
orf19.2952	EXG2	GPI-anchored cell wall protein, similar to S. cerevisiae exo-1,3-beta-glucosidase Exg2p
orf19.5959	NOP14	Putative nucleolar protein
orf19.3676	ABP140	Ortholog of S. cerevisiae actin-binding protein Abp140
orf19.3539	-	Predicted nucleolar S-adenosylmethionine-dependent rRNA methyltransferase
orf19.4805	-	Putative membrane protein
orf19.815	DCK1	Putative guanine nucleotide exchange factor
orf19.6691	-	Putative ember of the multi-drug and toxin extrusion (MATE) family of the multidrug/oligosaccharidyl-lipid/polysaccharide exporter superfamily
orf19.6605	-	Ortholog(s) have fungal-type vacuole, mitochondrion localization
orf19.4883	-	Protein of unknown function
orf19.3501	-	S. cerevisiae ortholog Pxl1 localizes to sites of polarized growth and is required for selection and/or maintenance of polarized growth sites
orf19.5094	BUL1	Protein similar but not orthologous to S. cerevisiae Bul1
orf19.3122	ARR3	Ortholog of S. cerevisiae Arr3
orf19.3742	-	Protein of unknown function
orf19.1350	-	Protein with a thioredoxin domain
orf19.6021	IHD2	Protein of unknown function
orf19.4531	-	Putative PDR-subfamily ABC transporter
orf19.4689	PGA57	Putative GPI-anchored protein
orf19.7614	-	Protein of unknown function
orf19.5604	MDR1	Plasma membrane MDR/MFS multidrug efflux pump
orf19.5011	KAR9	Ortholog of S. cerevisiae Kar9
orf19.87	GPX1	Putative thiol peroxidase
orf19.7371	ZCF35	Zn(II)2Cys6 transcription factor
orf19.344	-	Protein of unknown function
orf19.6148	-	Homolog of nuclear distribution factor NudE, NUDEL
orf19.4507	-	Protein of unknown function
orf19.4975	HYR1	GPI-anchored hyphal cell wall protein
orf19.6689	ARG4	Argininosuccinate lyase, catalyzes the final step in the arginine biosynthesis pathway
orf19.6606	-	Ortholog of C. parapsilosis CDC317 : CPAR2_201040, Candida tenuis NRRL Y-1498 : CANTEDRAFT_112677, Debaryomyces hansenii CBS767 : DEHA2E02420g and Pichia stipitis Pignal : PICST_37559
orf19.4655	OPT6	Putative oligopeptide transporter
orf19.6110	-	Ortholog of Candida albicans WO-1 : CAWG_01361
orf19.1349	-	Ortholog of C. dubliniensis CD36 : Cd36_22470, Candida tropicalis MYA-3404 : CTRG_01829 and Candida albicans WO-1 : CAWG_05920
orf19.1768	-	Ortholog of C. parapsilosis CDC317 : CPAR2_407480, C. dubliniensis CD36 : Cd36_24170, Candida orthopsilosis Co 90-125 : CORT_0C06830 and Spathaspora passalidarum NRRL Y-27907 : SPAPADRAFT_65786
orf19.6282	-	Has domain(s) with predicted nucleic acid binding, nucleotide binding activity
orf19.4608	PDC12	Putative pyruvate decarboxylase
orf19.1148	-	Ortholog of C. dubliniensis CD36 : Cd36_11020 and Candida albicans WO-1 : CAWG_00266
orf19.1778	-	Dubious open reading frame
orf19.3828	-	Ortholog of Candida albicans WO-1 : CAWG_03357
orf19.4095	-	Ortholog of C. parapsilosis CDC317 : CPAR2_407020, C. dubliniensis CD36 : Cd36_23460, Debaryomyces hansenii CBS767 : DEHA2B02002g and Pichia stipitis Pignal : PICST_31649
orf19.6919	-	Ortholog of C. dubliniensis CD36 : Cd36_71210, C. parapsilosis CDC317 : CPAR2_702710, Candida tenuis NRRL Y-1498 : CANTEDRAFT_116256 and Debaryomyces hansenii CBS767 : DEHA2E17732g
orf19.7215.3	-	Ortholog(s) have chaperone binding, unfolded protein binding activity, role in protein refolding and mitochondrial matrix localization
orf19.7322	-	Protein of unknown function
orf19.5158	-	Protein with similarity to a human gene associated with colon cancer and to orf19.5158
orf19.7231	FTR2	High-affinity iron permease
orf19.5531	CDC37	Chaperone for Crk1p
orf19.882	HSP78	Heat-shock protein
orf19.7053	GAC1	Putative regulatory subunit of ser/thr phosphoprotein phosphatase 1
orf19.480	-	Protein of unknown function
orf19.6705	-	Putative guanyl nucleotide exchange factor with Sec7 domain
orf19.5797	PLC2	Phosphatidylinositol (PtdIns)-specific phospholipase C (PI-PLC)
orf19.7380	-	Has domain(s) with predicted nucleic acid binding, nucleotide binding activity
orf19.2968	-	Protein of unknown function
orf19.3325.3	RPS21B	Ribosomal protein S21
orf19.2864.1	RPL28	Putative ribosomal protein
orf19.827.1	RPL39	Ribosomal protein L39
orf19.6415.1	-	Ortholog(s) have structural constituent of ribosome activity and cytosolic small ribosomal subunit, nucleus localization
orf19.6403.1	RPP2A	Acidic ribosomal protein
orf19.1409.1	-	Ribosomal 60S subunit protein L22B
orf19.339	NDE1	Putative NADH dehydrogenase
orf19.7561	DEF1	RNA polymerase II regulator
orf19.4309	GRP2	Methylglyoxal reductase
orf19.6202	RBT4	Pry family protein
orf19.930	PET9	Mitochondrial ADP/ATP carrier protein involved in ATP biosynthesis
orf19.6854	ATP1	ATP synthase alpha subunit
orf19.2013	KAR2	Similar to Hsp70 family chaperones
orf19.4826	IDH1	Putative mitochondrial NAD-isocitrate dehydrogenase subunit 1
orf19.2439.1	-	Ortholog(s) have ubiquinol-cytochrome-c reductase activity, role in aerobic respiration, mitochondrial electron transport, ubiquinol to cytochrome c and mitochondrial respiratory chain complex III localization
orf19.6090	-	Putative nucleolar protein with a predicted role in pre-rRNA processing and ribosome biogenesis
orf19.3138	NOP1	Nucleolar protein
orf19.5597.1	-	Has domain(s) with predicted proton-transporting ATP synthase activity, rotational mechanism, proton-transporting ATPase activity, rotational mechanism activity and role in ATP synthesis coupled proton transport
orf19.7514	PCK1	Phosphoenolpyruvate carboxykinase
orf19.2340	CDC48	Putative microsomal ATPase
orf19.2288	CCT5	T-complex protein 1, epsilon subunit
orf19.4813	GUA1	Putative GMP synthase, involved in the final step of guanine biosynthesis
orf19.1402	CCT2	Chaperonin of the cytosolic TCP1 ring complex
orf19.2191.1	-	Ortholog of C. dubliniensis CD36 : Cd36_11730, C. parapsilosis CDC317 : CPAR2_104195, Candida tenuis NRRL Y-1498 : CANTEDRAFT_109454 and Debaryomyces hansenii CBS767 : DEHA2C10076g
orf19.2720	-	Cytosolic chaperonin Cct ring complex subunit
orf19.4600.1	-	Protein of unknown function
orf19.3126	CCT6	Putative cytosolic chaperonin Cct ring complex subunit
orf19.6165	KGD1	Putative 2-oxoglutarate dehydrogenase
orf19.4751.1	-	Has domain(s) with predicted NADH dehydrogenase (ubiquinone) activity and mitochondrion localization
orf19.2275	-	Putative mitochondrial ribosomal protein
orf19.6724	FUM12	Putative fumarate hydratase
orf19.2917	-	Putative GTPase
orf19.5749	SBA1	Similar to co-chaperones
orf19.543	FUM11	Fumarate hydratase
orf19.2489	-	Putative karyopherin beta
orf19.7422	-	Ortholog(s) have RNA binding activity and nucleus localization
orf19.3962	HAS1	Functional homolog of S. cerevisiae Has1p, which is a nucleolar protein of the DEAD-box ATP-dependent RNA helicase family that is involved in biogenesis of the ribosome, particularly the small (40S) subunit
orf19.6938	MEU1	Putative methylthioadenosine phosphorylase
orf19.6068	SVF1	Putative survival factor
orf19.4815	YTM1	Protein similar to S. cerevisiae Ytm1p, which is involved in biogenesis of the large ribosomal subunit
orf19.7599	UTP5	Putative U3 snoRNA-associated protein
orf19.2414	-	Ortholog of S. cerevisiae Mpm1
orf19.336	YAH1	Protein similar to oxidoreductases
orf19.4727	-	Ortholog(s) have succinate dehydrogenase (ubiquinone) activity
orf19.4211	FET3	Multicopper oxidase
orf19.6236	NOP6	Putative ortholog of S. cerevisiae Nop6
orf19.1546	-	Membrane-localized protein of unknown function
orf19.3167	-	Heme A:farnesyltransferase
orf19.3309	-	Ortholog of Candida tropicalis MYA-3404 : CTRG_04422 and Candida albicans WO-1 : CAWG_01254
orf19.2559	CDC4	F-box subunit of SCF(CDC4) ubiquitin ligase
orf19.4666	-	Protein of unknown function
orf19.2387	-	Putative tRNA-Pro synthetase
orf19.28	-	Putative thiamine transmembrane transporter
orf19.4439.1	-	Ortholog(s) have role in nucleotide-excision repair, phosphorylation of RNA polymerase II C-terminal domain, transcription from RNA polymerase II promoter and core TFIIH complex, cytosol, holo TFIIH complex localization
orf19.473	TPO4	Putative sperimidine transporter
orf19.2463	PRN2	Protein similar to pirin
orf19.6178	FBP1	Fructose-1,6-bisphosphatase
orf19.36.1	-	Ortholog of C. parapsilosis CDC317 : CPAR2_104640 and Candida orthopsilosis Co 90-125 : CORT_0B05695
orf19.7574	-	Ortholog(s) have ubiquitin ligase complex localization
orf19.6185	-	Putative pseudouridine-5'-phosphate glycosidase
orf19.2462	PRN3	Protein similar to pirin
orf19.2467	PRN1	Protein with similarity to pirins
orf19.6624	-	Ortholog(s) have GTPase activator activity and clathrin-coated vesicle, endosome localization
orf19.7512	-	Has domain(s) with predicted electron carrier activity, heme binding, iron ion binding, oxidoreductase activity, acting on paired donors and with incorporation or reduction of molecular oxygen, more
orf19.5308	-	Protein of unknown function
orf19.3475	-	Described as a Gag-related protein
orf19.804.1	-	Ortholog of S. cerevisiae : YPR010C-A, C. glabrata CBS138 : CAGL0J01699g, C. dubliniensis CD36 : Cd36_02990, C. parapsilosis CDC317 : CPAR2_211020 and Candida tenuis NRRL Y-1498 : CANTEDRAFT_116148
orf19.1853	HHT2	Putative histone H3
orf19.2060	SOD5	Cu and Zn-containing superoxide dismutase
orf19.1896	SSC1	Heat shock protein
orf19.7654	CPR6	Putative peptidyl-prolyl cis-trans isomerase
orf19.5686	-	Protein of unknown function
orf19.3396	HCH1	Ortholog of S. cerevisiae Hch1, a regulator of heat shock protein Hsp90
orf19.238	CCP1	Cytochrome-c peroxidase N terminus
orf19.3861	SIS1	Putative Type II HSP40 co-chaperone
orf19.1153	GAD1	Putative glutamate decarboxylase
orf19.4898	-	Putative protein of unknown function
orf19.4056	BRG1	Transcription factor
orf19.6075	-	Putative CCR4-Not complex transcription factor
orf19.675	-	Cell wall protein
orf19.4358	-	Putative protein of unknown function
orf19.7082	-	S-adenosylmethionine transporter of the mitochondrial inner membrane
orf19.5760	IHD1	GPI-anchored protein
orf19.7602	AHA1	Putative Hsp90p co-chaperone
orf19.3312	-	Protein of unknown function
orf19.3649	-	Ortholog(s) have adenyl-nucleotide exchange factor activity, role in cytoplasm-associated proteasomal ubiquitin-dependent protein catabolic process, cytoplasmic translation and cytosolic ribosome, nucleus localization
orf19.4816	-	Protein of unknown function
orf19.7522	-	Protein with a pyridoxal phosphate-dependent transferase domain
orf19.6408	-	Putative DnaJ-like heat shock/chaperone
orf19.1327	RBT1	Cell wall protein with similarity to Hwp1
orf19.125	EBP1	NADPH oxidoreductase
orf19.4749	-	Protein of unknown function
orf19.6741	-	Putative plasma membrane protein
orf19.5908	TEC1	TEA/ATTS transcription factor
orf19.5265	KIP4	S. cerevisiae Smy1 ortholog
orf19.1587	HGT20	Putative glucose transporter of the major facilitator superfamily
orf19.1978	GIT2	Putative glycerophosphoinositol permease
orf19.2059	-	Protein with homology to magnesium-dependent endonucleases and phosphatases
orf19.2274	-	Ortholog of C. dubliniensis CD36 : Cd36_21450, Candida tropicalis MYA-3404 : CTRG_01739 and Candida albicans WO-1 : CAWG_05814
orf19.7550	IFA14	Putative LPF family protein
orf19.4884	WOR1	Transcription factor ("master switch") of white-opaque phenotypic switching
orf19.6472	CYP1	Peptidyl-prolyl cis-trans isomerase
orf19.655	PHO84	High-affinity phosphate transporter
orf19.3354	-	Ortholog(s) have structural constituent of ribosome activity and 90S preribosome, cytosolic small ribosomal subunit, extracellular region, nucleolus localization
orf19.4193.1	RPS13	Putative ribosomal protein of the small subunit
orf19.6312	RPS3	Ribosomal protein S3
orf19.1042	POR1	Mitochondrial outer membrane porin
orf19.6515	HSP90	Essential chaperone, regulates several signal transduction pathways and temperature-induced morphogenesis
orf19.4885	MIR1	Putative mitochondrial phosphate transporter
orf19.5213.2	COX9	Putative subunit VIIa of cytochrome c oxidase
orf19.5660.1	-	Ortholog(s) have proton-transporting ATPase activity, rotational mechanism, structural molecule activity and role in ATP synthesis coupled proton transport, cristae formation, protein complex oligomerization
orf19.3358	LSC1	Putative succinate-CoA ligase subunit
orf19.6047	TUF1	Translation elongation factor TU
orf19.2770.1	SOD1	Cytosolic copper- and zinc-containing superoxide dismutase
orf19.2965	-	Putative guanyl-nucleotide exchange factor
orf19.1552	CPR3	Putative peptidyl-prolyl cis-trans isomerase
orf19.2524	MGE1	Putative mitochondrial matrix cochaperone
orf19.6435	-	Highly conserved subunit of mitochondrial pyruvate carrier
orf19.2471	GIM5	Putative heterohexameric cochaperone prefoldin complex subunit
orf19.2183	KRE30	YEF3-subfamily ABC family protein
orf19.1030	-	Putative peptidyl-prolyl cis-trans isomerase
orf19.7049	CYB5	Cytochrome b(5)
orf19.3704.1	-	Ortholog(s) have structural constituent of ribosome activity and mitochondrial small ribosomal subunit localization
orf19.5591	ADO1	Adenosine kinase
orf19.5830	LHS1	Protein similar to S. cerevisiae Hsp70p
orf19.3929	-	Ortholog(s) have mitochondrion localization
orf19.1031	HMG1	HMG-CoA reductase
orf19.820	SDS22	Putative protein serine-threonine phosphatase
orf19.7037	YAE1	Ortholog(s) have role in ribosomal large subunit biogenesis, translational initiation and cytoplasm, nucleus localization
orf19.3732	ERG25	Putative C-4 methyl sterol oxidase
orf19.3974	PUT2	Putative delta-1-pyrroline-5-carboxylate dehydrogenase
orf19.2210	-	Protein of unknown function
orf19.7566	-	Predicted amino acid transport domain
orf19.428	-	Putative serine/threonine kinase
orf19.4607	-	Possible Golgi membrane protein
orf19.972	-	Ortholog(s) have 5'-flap endonuclease activity, role in DNA-dependent DNA replication and Slx1-Slx4 complex localization
orf19.4375.1	RPS30	Putative 40S ribosomal protein S30
orf19.3264.1	-	Protein of unknown function
orf19.7015	RPP0	Putative ribosomal protein
orf19.4765	PGA6	GPI-anchored cell wall adhesin-like protein
orf19.1715	IRO1	Putative transcription factor
orf19.3139	-	Putative NADP-dependent oxidoreductase
orf19.3087	UBI3	Fusion of ubiquitin with the S34 protein of the small ribosomal subunit
orf19.6265	RPS22A	Predicted ribosomal protein
orf19.1105.2	PGA56	Regulator of sorbose utilization
orf19.6785	RPS12	Acidic ribosomal protein S12
orf19.3838	EFB1	Translation elongation factor EF-1 beta
orf19.1860	LSC2	Putative succinate-CoA ligase beta subunit
orf19.3782.2	-	Ortholog(s) have role in cristae formation and integral to mitochondrial inner membrane, mitochondrial crista junction localization
orf19.1702	ARF3	Similar to but not orthologous to S. cerevisae Arf3
orf19.7563	BET2	Putative Type II geranylgeranyltransferase beta subunit

## Sheet: 2. DEGs downregulated HSF1 OE
Sheet 2. Genes that are significantly downregulated upon HSF1 overexpression.
Differentially expressed genes between the wild-type and tetO-HSF1/tetO-HSF1 strains as determined by RNA-seq analysis
Downregulated genes (HSF1 overexpression/Wild type)	Common Name	Description
orf19.3448	-	Protein of unknown function
orf19.6787	-	Ortholog(s) have role in ER to Golgi vesicle-mediated transport, ascospore formation, axial cellular bud site selection and ER to Golgi transport vesicle, endoplasmic reticulum membrane localization
orf19.5814.1	-	Ortholog of Debaryomyces hansenii CBS767 : DEHA2E07062g, Spathaspora passalidarum NRRL Y-27907 : SPAPADRAFT_60773 and Candida albicans WO-1 : CAWG_04278
orf19.1495	-	Ortholog(s) have role in L-methionine salvage from methylthioadenosine and cytosol, nucleus localization
orf19.3777	IMG2	Mitochondrial ribosomal protein of the large subunit
orf19.3935	-	Ortholog of Candida albicans WO-1 : CAWG_04819
CaalfMp05	ATP9	Subunit 9 of the F0 sector of mitochondrial F1F0 ATP synthase, which is a large, evolutionarily conserved enzyme complex required for ATP synthesis
orf19.6484	-	Ortholog of C. parapsilosis CDC317 : CPAR2_808370, C. dubliniensis CD36 : Cd36_72070, Candida orthopsilosis Co 90-125 : CORT_0C00800 and Candida albicans WO-1 : CAWG_05577
orf19.69.2	-	Dubious open reading frame
orf19.1062	-	Ortholog of C. dubliniensis CD36 : Cd36_04020, C. parapsilosis CDC317 : CPAR2_107000, Candida tenuis NRRL Y-1498 : CANTEDRAFT_113990 and Pichia stipitis Pignal : PICST_32780
orf19.1551	-	Predicted protein of unknown function
orf19.4872	-	Protein of unknown function
orf19.1060	-	Ortholog of Candida albicans WO-1 : CAWG_00968
orf19.5172	LIP9	Secreted lipase, member of a lipase gene family whose members are expressed differentially in response to carbon source and during infection
CaalfMp01	COX2	Subunit II of cytochrome c oxidase, which is the terminal member of the mitochondrial inner membrane electron transport chain
orf19.1207	-	Ortholog of C. dubliniensis CD36 : Cd36_33200 and Candida albicans WO-1 : CAWG_03416
orf19.1539	-	Protein of unknown function
orf19.7303	-	Ortholog of C. dubliniensis CD36 : Cd36_34495, Candida tropicalis MYA-3404 : CTRG_05947 and Candida albicans WO-1 : CAWG_02181
orf19.946	MET14	Putative adenylylsulfate kinase
orf19.4791	-	Protein of unknown function
orf19.5573	-	Protein of unknown function
orf19.1009	-	Ortholog of Candida albicans WO-1 : CAWG_01857
orf19.776	-	Ortholog(s) have role in meiotic sister chromatid cohesion, protein localization to chromosome, centromeric region, reciprocal meiotic recombination, synaptonemal complex assembly
orf19.6993	GAP2	General amino acid permease
orf19.1691	-	Plasma-membrane-localized protein
orf19.1862	-	Possible stress protein
orf19.7218	RBE1	Pry family cell wall protein
orf19.5674	PGA10	GPI anchored membrane protein
orf19.689	PLB1	Phospholipase B
orf19.1789.1	LYS1	Saccharopine dehydrogenase (biosynthetic)
orf19.1996	CHA1	Similar to catabolic ser/thr dehydratases
orf19.213	-	Ortholog(s) have role in ubiquitin-dependent protein catabolic process and nucleus, proteasome regulatory particle, lid subcomplex, proteasome storage granule localization
orf19.2351	NIT3	Putative nitrilase
orf19.2959.1	-	Gene induced by hypoxia and ketoconazole
orf19.5877	ATF1	Putative alcohol acetyltransferase
orf19.2480.1	AUT7	Putative autophagosome protein
orf19.2284	-	Protein with an FMN-binding domain
orf19.334	-	Protein of unknown function
orf19.2813	-	Ortholog of Candida albicans WO-1 : CAWG_02711
orf19.6612	-	Putative mitochondrial protein
orf19.4669	AAT22	Aspartate aminotransferase
orf19.4012	PCL5	Putative cyclin for Pho85 kinase
orf19.3558	-	Ortholog(s) have Golgi apparatus, endoplasmic reticulum localization
orf19.588	-	Ortholog(s) have role in aerobic respiration and mitochondrial intermembrane space, nucleus localization
orf19.3226	-	Ortholog(s) have role in intracellular sterol transport and extracellular region, fungal-type vacuole lumen localization
orf19.2896	SOU1	Enzyme involved in utilization of L-sorbose
orf19.2607	-	Protein of unknown function
orf19.5720	-	Predicted membrane transporter, member of the monocarboxylate porter (MCP) family, major facilitator superfamily (MFS)
orf19.2883	CSO99	Protein of unknown function
orf19.1832	FCY23	Putative transporter
orf19.1360.1	-	Putative adhesin-like protein
orf19.802	UGA1	Putative GABA transaminase
orf19.2016	ERG28	Ortholog(s) have protein binding, bridging activity, role in ergosterol biosynthetic process and endoplasmic reticulum membrane localization
orf19.2196	-	Ortholog(s) have ubiquitin binding activity and cytoplasm localization
orf19.6358	-	Ortholog(s) have protein homodimerization activity, ubiquitin-protein ligase activity and role in free ubiquitin chain polymerization, postreplication repair, protein K63-linked ubiquitination
orf19.1993	-	Ortholog(s) have structural molecule activity, role in proteasome assembly, ubiquitin-dependent protein catabolic process and nucleus, proteasome regulatory particle, lid subcomplex, proteasome storage granule localization
orf19.6272	-	Putative ubiquitin C-terminal hydrolase
orf19.5025	MET3	ATP sulfurlyase
orf19.757.1	-	Protein of unknown function
orf19.2936	-	Ortholog of C. parapsilosis CDC317 : CPAR2_106450, C. dubliniensis CD36 : Cd36_02330, Lodderomyces elongisporus NRLL YB-4239 : LELG_01618 and Candida orthopsilosis Co 90-125 : CORT_0B07690
orf19.1077	ATM1	Member of MDR subfamily of ABC family
orf19.5302	PGA31	Cell wall protein
orf19.6788	-	Protein with a predicted role in cotranslational protein targeting to membrane
orf19.4570	-	Ortholog of C. dubliniensis CD36 : Cd36_42090, Debaryomyces hansenii CBS767 : DEHA2C14872g, Pichia stipitis Pignal : PICST_74821 and Spathaspora passalidarum NRRL Y-27907 : SPAPADRAFT_58607
orf19.23	RTA3	Similar to S. cerevisiae Rta1 (role in 7-aminocholesterol resistance) and Rsb1 (flippase)
orf19.4966	AGC1	Putative mitochondrial carrier protein
orf19.2637	-	Ortholog(s) have Golgi apparatus, fungal-type vacuole membrane localization
orf19.3674	GAL102	UDP-glucose 4,6-dehydratase
orf19.2939	-	Ortholog(s) have mitochondrion localization
orf19.3698	-	Protein of unknown function that may function in RNA processing
orf19.2851	-	Putative ornithine transport protein
orf19.771	LPG20	Aldo-keto reductase family protein
orf19.4135	PRC2	Putative carboxypeptidase
orf19.5636	RBT5	GPI-linked cell wall protein
orf19.5842	-	Protein with predicted siroheme synthase middle domains NAD(P)-binding
orf19.6359	-	Ortholog(s) have endopeptidase activity, role in mitochondrial respiratory chain complex assembly, proteolysis and mitochondrial inner membrane peptidase complex localization
orf19.3499	-	Secreted potein
orf19.1515	CHT4	Chitinase
orf19.1461	-	S. pombe ortholog SPCC576.01c is a predicted sulfonate dioxygenase
orf19.7042	-	Protein of unknown function
orf19.1789	-	Ortholog(s) have mitochondrion localization
orf19.2367	-	Putative protein of unknown function
orf19.6838	-	Putative protein of unknown function, transcript upregulated in clinical isolates from HIV+ patients with oral candidiasis
orf19.3633	-	Ortholog(s) have role in purine nucleobase catabolic process and cytosol, nucleus localization
orf19.4789	-	Has domain(s) with predicted metal ion binding activity
orf19.3770	ARG8	Putative acetylornithine aminotransferase
orf19.2674	-	Putative transcription factor with zinc finger DNA-binding motif
orf19.6534	-	Ortholog of Candida albicans WO-1 : CAWG_05537
orf19.5245	BUL4	Protein with a predicted BUL1 N-terminal and C-terminal domains
orf19.4905	-	Putative MFS transporter
orf19.3351	-	Protein of unknown function
orf19.5621	-	Putative protein of unknown function
orf19.5215	TES15	Putative acyl-CoA thioesterase
orf19.889	THI20	Putative trifunctional enzyme of thiamine biosynthesis, degradation and salvage
orf19.6339	NRG2	Transcription factor
orf19.4066	-	Putative glycerol-3-phosphate acyltransferase
orf19.5097	CAT8	Zn(II)2Cys6 transcription factor
orf19.7073	-	Ortholog of S. cerevisiae : YCL002C, C. glabrata CBS138 : CAGL0B04719g, C. dubliniensis CD36 : Cd36_70180, C. parapsilosis CDC317 : CPAR2_805360 and Candida tenuis NRRL Y-1498 : cten_CGOB_00114
orf19.3369	MOH1	Ortholog of S. cerevisiae Moh1, essential for staionary phase growth
orf19.2127	CST5	Scaffold protein for the mitogen-activated protein (MAP) kinase cascade that regulates mating
orf19.6703	-	Ortholog of C. dubliniensis CD36 : Cd36_73260 and Candida albicans WO-1 : CAWG_05699
orf19.7204	-	Ortholog(s) have glyoxysome localization
orf19.5610	ARG3	Putative ornithine carbamoyltransferase
orf19.2515	-	ZZ-type zinc finger protein
orf19.2784	-	Ortholog of C. dubliniensis CD36 : Cd36_07090, Candida tenuis NRRL Y-1498 : cten_CGOB_00237, Debaryomyces hansenii CBS767 : DEHA2F25542g and Pichia stipitis Pignal : psti_CGOB_00186
orf19.5978	-	Has domain(s) with predicted oxidoreductase activity, transferase activity, transferring acyl groups other than amino-acyl groups, zinc ion binding activity and role in oxidation-reduction process
orf19.1610	-	Putative protein of unknown function, transcription is activated in the presence of elevated CO2
orf19.2282	-	Has domain(s) with predicted catechol 1,2-dioxygenase activity, ferric iron binding activity and role in catechol-containing compound metabolic process, oxidation-reduction process
orf19.6501	-	Ortholog of C. dubliniensis CD36 : Cd36_71960, Pichia stipitis Pignal : psti_CGOB_00136, Spathaspora passalidarum NRRL Y-27907 : SPAPADRAFT_63786 and Candida tropicalis MYA-3404 : CTRG_05049
orf19.5132	-	Protein of unknown function
orf19.3567	BIO32	Putative class III aminotransferase with a predicted role in biotin biosynthesis
orf19.3247	-	Putative ortholog of S. cerevisiae Laa1p
orf19.3151	-	Has domain(s) with predicted catalytic activity, coenzyme binding activity and role in cellular metabolic process
orf19.751	-	Ortholog of C. dubliniensis CD36 : Cd36_04660, Candida tropicalis MYA-3404 : CTRG_04484 and Candida albicans WO-1 : CAWG_00904
orf19.5447	HGT19	Putative MFS glucose/myo-inositol transporter
orf19.6793	-	Protein of unknown function
orf19.4647	HAP3	Predicted CCAAT-binding transcription factor that regulates respiration
orf19.7032	-	Ortholog of C. dubliniensis CD36 : Cd36_70790, C. parapsilosis CDC317 : CPAR2_301530, Candida tenuis NRRL Y-1498 : CANTEDRAFT_94947 and Debaryomyces hansenii CBS767 : DEHA2A05258g
orf19.535	RBR1	Glycosylphosphatidylinositol (GPI)-anchored cell wall protein
orf19.2433	-	Ortholog of C. dubliniensis CD36 : Cd36_05790, C. parapsilosis CDC317 : CPAR2_103730, Pichia stipitis Pignal : PICST_28344, Candida tropicalis MYA-3404 : CTRG_04275 and Candida albicans WO-1 : CAWG_00795
orf19.4970	-	Protein of unknown function
orf19.6024	-	Ortholog of C. dubliniensis CD36 : Cd36_00770, Candida tenuis NRRL Y-1498 : CANTEDRAFT_112621, Debaryomyces hansenii CBS767 : DEHA2D09812g and Pichia stipitis Pignal : PICST_61958
orf19.6813	-	Protein of unknown function
orf19.2870	-	Protein of unknown function
orf19.2738	SUL2	Putative sulfate transporter
orf19.4923	-	Predicted membrane transporter
orf19.3908	MRV8	Protein of unknown function
orf19.3783	-	Protein of unknown function
orf19.6288	-	Dubious open reading frame
orf19.3888.2	-	Dubious open reading frame
orf19.3876	ZCF19	Predicted Zn(II)2Cys6 transcription factor
orf19.5125	-	Protein of unknown function
orf19.3107	-	Ortholog of C. dubliniensis CD36 : Cd36_46490, Pichia stipitis Pignal : PICST_33598, Spathaspora passalidarum NRRL Y-27907 : spas_CGOB_00037 and Candida tropicalis MYA-3404 : CTRG_03758
orf19.2652	TEF4	Putative translation elongation factor
orf19.6493	-	Ortholog of C. dubliniensis CD36 : Cd36_72020 and Candida albicans WO-1 : CAWG_05570
orf19.2882	XUT1	Putative high-affinity, high-capacity xanthine-uric acid/H+ symporter
orf19.2553	-	Protein similar to S. cerevisiae Pmr1p
orf19.5270	-	Protein of unknown function
orf19.4802	FTH1	Protein similar to S. cerevisiae Fth1p, a high affinity iron transporter for intravacuolar stores of iron
orf19.3376	-	Ortholog of Candida albicans WO-1 : CAWG_03459
orf19.6277	-	Has domain(s) with predicted phosphatidylinositol binding activity and role in cell communication
orf19.6475	-	Protein of unknown function
orf19.1737	-	Ortholog of Candida albicans WO-1 : CAWG_01802
orf19.2701	-	Protein of unknown function
orf19.3444	-	Predicted membrane transporter, member of the drug:proton antiporter (14 spanner) (DHA2) family, major facilitator superfamily (MFS)
orf19.3112	ZRT1	Putative zinc transporter
orf19.1106	-	Protein with Mob2p-dependent hyphal regulation
orf19.4873	-	Protein of unknown function
orf19.6248	-	Ortholog of C. dubliniensis CD36 : Cd36_06210, Candida tropicalis MYA-3404 : CTRG_04227 and Candida albicans WO-1 : CAWG_00750
orf19.812	-	Ortholog of C. dubliniensis CD36 : Cd36_18730, C. parapsilosis CDC317 : CPAR2_212510, Candida tenuis NRRL Y-1498 : CANTEDRAFT_135843 and Debaryomyces hansenii CBS767 : DEHA2D06732g
orf19.4179	-	Putative adhesin-like protein
orf19.653	-	Dubious open reading frame
CaalfMp08	COX1	Subunit I of cytochrome c oxidase, which is the terminal member of the mitochondrial (mt) inner membrane electron transport chain
CaalfMp11	COB	Cytochrome b, mitochondrially encoded subunit of the ubiquinol-cytochrome c reductase complex (complex III) that catalyzes a step in the respiratory chain of the mitochondrial inner membrane
orf19.2508	PRM9	Protein described a similar to S. cerevisiae Prm9
orf19.6398	-	S. pombe ortholog SPBC460.04c is a predicted sulfonate/alpha-ketoglutare dioxygenase
orf19.3621	-	Possible pseudogene
orf19.359	GTT12	Ortholog(s) have glutathione peroxidase activity, glutathione transferase activity, role in glutathione metabolic process and endoplasmic reticulum, mitochondrial outer membrane, plasma membrane localization
orf19.3738	PGA22	Putative GPI-anchored protein
orf19.7480	-	Putative protein of unknown function
orf19.4104	-	Ortholog of C. dubliniensis CD36 : Cd36_20540, C. parapsilosis CDC317 : CPAR2_104860, Candida tenuis NRRL Y-1498 : CANTEDRAFT_116071 and Pichia stipitis Pignal : PICST_32327
orf19.1728	-	Ortholog of C. dubliniensis CD36 : Cd36_81190, C. parapsilosis CDC317 : CPAR2_503840, Debaryomyces hansenii CBS767 : DEHA2A09042g and Pichia stipitis Pignal : PICST_42519
orf19.1330	-	Ortholog of Candida albicans WO-1 : CAWG_05678
orf19.2033	PGA19	Putative GPI-anchored protein
orf19.2781	-	Protein with predicted serine/threonine kinase and tyrosine kinase domains
orf19.5611	-	Predicted 3-methylbutanol:NAD(P) oxidoreductase and methylglyoxal reductase (NADPH-dependent)
CaalfMp06	ATP6	Subunit 6 of the F0 sector of mitochondrial F1F0 ATP synthase, which is a large, evolutionarily conserved enzyme complex required for ATP synthesis
orf19.193	-	Ortholog of C. dubliniensis CD36 : Cd36_19310, C. parapsilosis CDC317 : CPAR2_209710, Candida tenuis NRRL Y-1498 : CANTEDRAFT_113479 and Debaryomyces hansenii CBS767 : DEHA2C15114g
orf19.2038	-	Protein of unknown function
orf19.3671	-	Dubious open reading frame
orf19.6834.10	TAR1	Ortholog of S. cerevisiae Tar1p
orf19.2797	-	Has domain(s) with predicted ATP binding, DNA binding, helicase activity
orf19.5894	-	Ortholog of S. cerevisiae : YEL023C, C. glabrata CBS138 : CAGL0I03168g, C. dubliniensis CD36 : Cd36_84380, Candida tenuis NRRL Y-1498 : CANTEDRAFT_101635 and Pichia stipitis Pignal : PICST_19384
orf19.2168	-	Putative sterol deacetylase
orf19.2745	UME7	Putative transcription factor with zinc cluster DNA-binding motif
orf19.2197	-	Has domain(s) with predicted N,N-dimethylaniline monooxygenase activity, NADP binding, flavin adenine dinucleotide binding activity and role in oxidation-reduction process
orf19.7283	-	Protein of unknown function
orf19.6482	-	Protein of unknown function
orf19.6405	-	Protein of unknown function
orf19.7364	-	Has domain(s) with predicted N,N-dimethylaniline monooxygenase activity, NADP binding, flavin adenine dinucleotide binding activity and role in oxidation-reduction process
orf19.3589	SPO11	DNA endonuclease
orf19.2481	-	Protein of unknown function
orf19.1005	-	Protein with predicted RNI-like domains
orf19.1874	-	Ortholog(s) have protein serine/threonine kinase activity, role in meiosis, meiotic recombination checkpoint, protein phosphorylation, regulation of linear element assembly and cytosol, linear element localization
orf19.599	-	Dubious open reading frame
orf19.3735	-	Protein of unknown function
orf19.634	-	Ortholog of C. dubliniensis CD36 : Cd36_30370, Candida tropicalis MYA-3404 : CTRG_00536 and Candida albicans WO-1 : CAWG_01831
orf19.5826	-	Predicted amino acid transmembrane transporter
orf19.696	STE2	Receptor for alpha factor mating pheromone, MFalpha
orf19.3159.4	-	Ortholog of Candida albicans WO-1 : CAWG_04594
orf19.6502	-	Short-chain dehydrogenase/reductase
orf19.5616	-	Ortholog of C. dubliniensis CD36 : Cd36_63740, C. parapsilosis CDC317 : CPAR2_503850, Pichia stipitis Pignal : PICST_32045 and Candida guilliermondii ATCC 6260 : PGUG_00070
orf19.693	-	Protein of unknown function
orf19.4571	-	CoA-transferase family protein
orf19.3548.1	WH11	White-phase yeast transcript
orf19.7284	ASR2	Adenylyl cyclase and stress responsive protein
orf19.1075.1	-	Pseudogene
orf19.1136	-	Ortholog(s) have AP-2 adaptor complex, cytosol, nucleus localization
orf19.2962	-	Protein of unknown function
orf19.4763	-	Protein of unknown function
orf19.1043	-	Ortholog(s) have lysophosphatidic acid acyltransferase activity and role in cellular response to cadmium ion, cellular triglyceride homeostasis, detoxification of cadmium ion, lipid particle organization, protein targeting to vacuole
orf19.5295	-	Protein with a predicted endonuclease/exonuclease/phosphatase family domain and a carbon catabolite repressor protein 4 domain
orf19.1729	-	Putative transcription factor with zinc finger DNA-binding motif
orf19.3209	FGR42	Protein lacking an ortholog in S. cerevisiae
orf19.3432.1	-	Ortholog(s) have enzyme regulator activity, role in cation transport and plasma membrane localization
orf19.3208	DAL52	Putative allantoate permease
orf19.3626.1	-	Ortholog of C. parapsilosis CDC317 : CPAR2_406905, Candida orthopsilosis Co 90-125 : CORT_0C06265 and Candida tropicalis MYA-3404 : CTRG_05051
orf19.5282	-	Protein of unknown function
orf19.449	-	Putative phosphatidyl synthase
orf19.4595	-	Ortholog of C. dubliniensis CD36 : Cd36_41860, C. parapsilosis CDC317 : CPAR2_400440, Candida tenuis NRRL Y-1498 : CANTEDRAFT_103033 and Debaryomyces hansenii CBS767 : DEHA2B03234g
orf19.6978	-	Planktonic growth-induced gene
orf19.1097	ALS2	ALS family protein
orf19.7027	-	Protein of unknown function
orf19.1275	GAT1	GATA-type transcription factor
orf19.2584	OPT9	Probable pseudogene similar to fragments of OPT1 oligopeptide transporter gene
orf19.3781	-	Protein of unknown function
orf19.510	-	Protein of unknown function
orf19.3310	-	Protein of unknown function
orf19.4279	MNN1	Putative alpha-1,3-mannosyltransferase
orf19.2583.2	-	Pseudogene
orf19.5399	IFF11	Secreted protein required for normal cell wall structure and for virulence
orf19.3378	-	Protein of unknown function
orf19.5820	UGA6	Putative GABA-specific permease
orf19.7330	-	Protein with a predicted heme oxygenase domain
orf19.2583.1	-	Pseudogene
orf19.3575	CDC19	Pyruvate kinase at yeast cell surface
orf19.2803	HEM13	Coproporphyrinogen III oxidase
orf19.6882	OSM1	Putative flavoprotein subunit of fumarate reductase
orf19.5818	SUR2	Putative ceramide hydroxylase
orf19.1868	RNR22	Putative ribonucleoside diphosphate reductase
orf19.7676	XYL2	D-xylulose reductase
orf19.1585	ZRT2	Zinc transporter
orf19.5228	RIB3	3,4-Dihydroxy-2-butanone 4-phosphate synthase
orf19.7459	-	Putative mitochondrial protein with a predicted role in respiratory growth
orf19.6559	-	RNA polymerase III transcription initiation factor complex (TFIIIC) subunit
orf19.508	QDR1	Putative antibiotic resistance transporter
orf19.2371	-	Putative Gag protein of retrotransposon Tca2
orf19.388	CAF16	ABC family protein, predicted not to be a transporter
orf19.5911	CMK1	Putative calcium/calmodulin-dependent protein kinase II
orf19.2048	-	Proten of unknown function
orf19.4910	FGR41	Putative GPI-anchored adhesin-like protein
orf19.1381	-	Ortholog of S. cerevisiae/S. pombe Lsb5
orf19.3325	-	Putative glycogen synthesis initiator
orf19.7586	CHT3	Major chitinase
orf19.1067	GPM2	Putative phosphoglycerate mutase
orf19.411	-	Protein similar to GTPase regulators
orf19.1277	-	Protein of unknown function
orf19.4784	CRP1	Copper transporter
orf19.1189	-	Protein of unknown function
orf19.6225	PCL7	Putative cyclin-like protein
orf19.5079	CDR4	Putative ABC transporter superfamily
orf19.7251	WSC4	Putative cell wall integrity and stress response subunit 4 precursor
orf19.6983	-	Protein of unknown function
orf19.3315	CTA9	Protein required for normal filamentous growth
orf19.5103	-	Protein with a predicted phosphoglycerate mutase family domain
orf19.1314	-	Protein of unknown function
orf19.539	LAP3	Putative aminopeptidase
orf19.2839	CIRT4B	Cirt family transposase
orf19.6570	NUP	Nucleoside permease
orf19.7396	-	Protein of unknown function
orf19.4321	-	Ortholog of Candida albicans WO-1 : CAWG_04677
orf19.4612	-	Protein with a dienelactone hydrolase domain
orf19.3643	-	Protein of unknown function
orf19.2620	-	Ortholog of C. dubliniensis CD36 : Cd36_33120 and Candida albicans WO-1 : CAWG_02046
orf19.2769	-	Putative protease B inhibitor
orf19.7436.1	ECM15	Protein of unknown function
orf19.7043.1	ACB1	Protein similar to a region of acyl-coenzyme-A-binding protein
orf19.2028	MXR1	Putative methionine sulfoxide reductase
orf19.4513	-	Protein of unknown function
orf19.5620	-	Stationary phase enriched protein
orf19.789	PYC2	Putative pyruvate carboxylase
orf19.7098	-	Putative protein of unknown function
orf19.2937	PMM1	Phosphomannomutase
orf19.711	-	Protein of unknown function
orf19.6601	-	Protein of unknown function
orf19.4076	MET10	Sulfite reductase
orf19.4733	YMC2	Putative mitochondrial carrier protein
orf19.7306	-	Aldo-keto reductase
orf19.6755	DLD2	Ortholog(s) have D-lactate dehydrogenase (cytochrome) activity, role in aerobic respiration, cellular carbohydrate metabolic process and mitochondrial inner membrane localization
orf19.697	-	Ortholog(s) have mitochondrial outer membrane localization
orf19.5811	MET1	Putative uroporphyrin-3 C-methyltransferase, methionine biosynthesis enzyme
orf19.1589.1	-	Has domain(s) with predicted catalytic activity, pyridoxal phosphate binding activity and role in biosynthetic process
orf19.5250	-	Has domain(s) with predicted cofactor binding activity
orf19.7127	TLO16	Member of a family of telomere-proximal genes of unknown function
orf19.1121	-	Has domain(s) with predicted hydrolase activity
orf19.3234.1	SFT1	Putative Golgi v-SNARE
orf19.899	-	Ortholog of C. dubliniensis CD36 : Cd36_18040, C. parapsilosis CDC317 : CPAR2_211790, Candida tenuis NRRL Y-1498 : CANTEDRAFT_109928 and Debaryomyces hansenii CBS767 : DEHA2E21010g
orf19.2926	-	Putative nuclease required for DNA single- and double-strand break repair
orf19.4914	-	Ortholog(s) have role in cellular response to DNA damage stimulus
orf19.6020	-	Ortholog(s) have Atg8 ligase activity and role in C-terminal protein lipidation, CVT pathway, autophagic vacuole assembly, cellular response to nitrogen starvation, mitochondrion degradation, piecemeal microautophagy of nucleus
orf19.2049	-	Plasma membrane-associated protein
orf19.5809	-	Putative arylformamidase, enzyme of the NAD biosynthesis pathway
orf19.4119	SPO72	Protein described as similar to S. cerevisiae sporulation protein
orf19.6592	-	Predicted membrane transporter, member of the aromatic acid:proton symporter (AAHS) family, major facilitator superfamily (MFS)
orf19.5860	-	Predicted ORF from Assembly 19
orf19.1782.1	-	Ortholog of C. parapsilosis CDC317 : CPAR2_407200.1, C. dubliniensis CD36 : Cd36_24070, Pichia stipitis Pignal : PICST_31669 and Spathaspora passalidarum NRRL Y-27907 : spas_CGOB_00103
orf19.6296	VPS22	ESCRT-II complex protein with a role in multivesicular body (MVB) trafficking
orf19.7158	-	Protein of allantoate permease family
orf19.4923.1	-	Ortholog of C. parapsilosis CDC317 : CPAR2_801655, Candida tropicalis MYA-3404 : CTRG_06172 and Candida albicans WO-1 : CAWG_02233
orf19.3404	-	Protein of unknown function
orf19.5863	-	Ortholog of C. dubliniensis CD36 : Cd36_84160, Candida tenuis NRRL Y-1498 : cten_CGOB_00085, Debaryomyces hansenii CBS767 : DEHA2B08404g and Pichia stipitis Pignal : PICST_67031
orf19.416	-	Ortholog of C. dubliniensis CD36 : Cd36_05200, C. parapsilosis CDC317 : CPAR2_107660, Candida tenuis NRRL Y-1498 : cten_CGOB_00159 and Debaryomyces hansenii CBS767 : DEHA2E07854g
orf19.130	VPS15	Protein involved in retrograde endosome-to-Golgi protein transport
orf19.4776	LYS143	Zn(II)2Cys6 transcription factor
orf19.5426	-	Putative patatin-like phospholipase
orf19.4908	-	Dubious open reading frame
orf19.605	-	Ortholog of Candida albicans WO-1 : CAWG_02087
orf19.6261	BPH1	Ortholog of S. cerevisiae Bph1
orf19.3982	-	Maltase
orf19.5290	-	Protein of unknown function
orf19.2082	SAP30	Aspartic-type endopeptidase
orf19.4551	CTN1	Carnitine acetyl transferase
orf19.1679	-	Ortholog of C. dubliniensis CD36 : Cd36_81550, C. parapsilosis CDC317 : CPAR2_503570, Candida tenuis NRRL Y-1498 : cten_CGOB_00261 and Debaryomyces hansenii CBS767 : DEHA2D15378g
orf19.1529	-	Protein of unknown function
orf19.756	SAP7	Pepstatin A-insensitive secreted aspartyl protease
orf19.4996	-	Ortholog(s) have cytoplasm, nucleus localization
orf19.1476	-	Ortholog(s) have mRNA (N6-adenosine)-methyltransferase activity, role in mRNA methylation, meiosis, negative regulation of pseudohyphal growth and MIS complex localization
orf19.2071	-	Protein of unknown function
orf19.5307	JEN2	Dicarboxylic acid transporter
orf19.7151	-	Ortholog of Candida albicans WO-1 : CAWG_05751
orf19.762	-	Ortholog of C. parapsilosis CDC317 : CPAR2_105580, C. dubliniensis CD36 : Cd36_04550, Lodderomyces elongisporus NRLL YB-4239 : LELG_03202 and Candida orthopsilosis Co 90-125 : CORT_0B06800
orf19.664	-	Ortholog of C. dubliniensis CD36 : Cd36_10680, Debaryomyces hansenii CBS767 : DEHA2E14058g, Pichia stipitis Pignal : PICST_29620 and Spathaspora passalidarum NRRL Y-27907 : SPAPADRAFT_146037
orf19.5212	-	Ortholog(s) have SUMO ligase activity, role in protein sumoylation, reciprocal meiotic recombination, synaptonemal complex assembly and condensed nuclear chromosome localization
orf19.1577	-	Has domain(s) with predicted sequence-specific DNA binding, sequence-specific DNA binding transcription factor activity, zinc ion binding activity and role in regulation of transcription, DNA-dependent
orf19.6828.1	-	Ortholog(s) have P-P-bond-hydrolysis-driven protein transmembrane transporter activity, structural molecule activity
orf19.227	COX7	Putative cytochrome c oxidase
orf19.3160	HSP12	Heat-shock protein
orf19.6596	-	Putative esterase
orf19.4216	-	Putative heat shock protein
orf19.242.2	-	Ortholog(s) have endoplasmic reticulum localization
orf19.4491	ERG20	Putative farnesyl pyrophosphate synthetase involved in isoprenoid and sterol biosynthesis, based on similarity to S. cerevisiae Erg20p
orf19.35.1	-	Protein of unknown function
orf19.4164	-	Ortholog(s) have mitochondrion, ribosome localization
orf19.6229	CAT1	Catalase
orf19.6264.3	-	Ortholog(s) have role in ER to Golgi vesicle-mediated transport and ER to Golgi transport vesicle, Golgi apparatus, endoplasmic reticulum localization
orf19.5645	MET15	O-acetylhomoserine O-acetylserine sulfhydrylase
orf19.2269	-	Putative 3-phosphoserine phosphatase
orf19.4625	TOA2	Putative TFIIA small subunit
orf19.3259	-	Ortholog(s) have peptidase activity, role in protein targeting to ER, signal peptide processing and signal peptidase complex localization
orf19.1012	-	Ortholog(s) have clathrin binding activity, role in Golgi to vacuole transport, endosomal transport and AP-1 adaptor complex, cytosol, endosome, nucleus localization
orf19.5805	DLD1	Putative D-lactate dehydrogenase
orf19.3235	-	Putative F-actin capping protein subunit alpha
orf19.3211	RCF3	Putative heteropentameric replication factor C subunit
orf19.1761	-	Predicted olichyl-diphosphooligosaccharide-protein glycotransferase
orf19.3963	-	Ortholog(s) have mitochondrion localization
orf19.517	HAP31	CCAAT-binding transcription factor
orf19.645.1	VMA13	Predicted proton-transporting ATPase
orf19.2437	ARC35	Putative ARP2/3 complex subunit
orf19.2166	VMA5	Putative vacuolar H(+)-ATPase
orf19.1744	HEM4	Putative uroporphyrinogen III synthase
orf19.4316	-	Trimethyllysine dioxygenase, the first enzyme in the carnitine biosynthesis pathway
orf19.5683	-	Putative integral membrane protein of unknown function
orf19.1276	-	Protein with a selenoprotein domain and a thioredoxin-like fold domain
orf19.2172	ARA1	D-Arabinose dehydrogenase
orf19.4861.1	-	Protein of unknown function
orf19.2722	CGR1	Negative regulator of yeast-form growth
orf19.3447	-	Ortholog(s) have mannosyltransferase activity, role in ER-associated ubiquitin-dependent protein catabolic process, GPI anchor biosynthetic process, protein processing and endoplasmic reticulum localization
orf19.7199	-	Ortholog(s) have TRC complex, nucleus localization
orf19.1505	-	Ortholog(s) have cytoplasm localization
orf19.2474	PRC3	Putative carboxypeptidase Y precursor
orf19.2165	-	Predicted hydrolase
orf19.714	-	Ortholog(s) have GTPase activity and role in intracellular protein transport, retrograde transport, endosome to Golgi
orf19.55	-	Ortholog(s) have role in cellular zinc ion homeostasis and endoplasmic reticulum localization
orf19.5539	-	Ortholog(s) have role in retrograde vesicle-mediated transport, Golgi to ER and SNARE complex, integral to cytosolic side of endoplasmic reticulum membrane localization
orf19.6673	HEX1	Beta-N-acetylhexosaminidase/chitobiase, highly glycosylated enzyme that is secreted to the periplasm and culture medium
orf19.6780	MET8	Putative bifunctional dehydrogenase and ferrochelatase with a predicted role in siroheme biosynthesis
orf19.5254	-	Protein of unknown function
orf19.4903	-	Ortholog(s) have endoplasmic reticulum localization
orf19.4953	-	Putative ATPase
orf19.1994	-	Ortholog(s) have phosphatidylinositol-3-phosphate binding activity, role in retrograde transport, endosome to Golgi and endosome localization
orf19.4473	SPC19	Essential subunit of the Dam1 (DASH) complex, which acts in chromosome segregation by coupling kinetochores to spindle microtubules
orf19.6551	-	Ortholog(s) have SNAP receptor activity, role in Golgi vesicle transport, vesicle fusion and Golgi medial cisterna, SNARE complex localization
orf19.6910	PSF1	Putative GINS complex subunit which is localized to DNA replication origins
orf19.2889	-	Ortholog(s) have role in chromatin remodeling and Ino80 complex, cytoplasm localization
orf19.1229	-	Ortholog(s) have importin-alpha export receptor activity, role in cell division, protein export from nucleus and nuclear membrane localization
orf19.3216	-	Similar to Rab GTPase activators
orf19.5504	-	Ortholog of C. dubliniensis CD36 : Cd36_73400, C. parapsilosis CDC317 : CPAR2_703180, Candida tenuis NRRL Y-1498 : CANTEDRAFT_104803 and Debaryomyces hansenii CBS767 : DEHA2A04466g
orf19.1010	MNT3	Mannosyltransferase
orf19.4080	-	Putative ribonuclease H2 subunit
orf19.7556	-	Ortholog of C. dubliniensis CD36 : Cd36_34965, C. parapsilosis CDC317 : CPAR2_200910, Candida tenuis NRRL Y-1498 : CANTEDRAFT_95984 and Debaryomyces hansenii CBS767 : DEHA2E02926g
orf19.398	-	Ortholog of C. dubliniensis CD36 : Cd36_08040, C. parapsilosis CDC317 : CPAR2_207180, Candida tenuis NRRL Y-1498 : CANTEDRAFT_114140 and Debaryomyces hansenii CBS767 : DEHA2G13992g
orf19.1089	PEX11	Putative peroxisomal membrane protein
orf19.1331	HSM3	Ortholog(s) have role in mismatch repair, proteasome regulatory particle assembly and cytosol, nucleus, proteasome regulatory particle, base subcomplex localization
orf19.2018.1	-	PProtein of unknown function
orf19.3446	-	Ortholog(s) have Ran GTPase binding activity, role in protein import into nucleus and nucleus localization
orf19.1632	-	Ortholog(s) have cytosol, nucleus localization
orf19.6966	-	Ortholog(s) have choline kinase activity, ethanolamine kinase activity, role in phosphatidylcholine biosynthetic process, phosphatidylethanolamine biosynthetic process and cytosol, nucleus localization
orf19.1092	-	Dolichol-P-Man dependent alpha(1-3) mannosyltransferase
orf19.2756	-	Ortholog(s) have HDEL sequence binding activity, role in ER to Golgi vesicle-mediated transport, protein retention in ER lumen and Golgi apparatus, integral to endoplasmic reticulum membrane localization
orf19.121	ARC18	Putative ARP2/3 complex subunit
orf19.6354	-	Ortholog of C. dubliniensis CD36 : Cd36_11870, C. parapsilosis CDC317 : CPAR2_201650, Candida tenuis NRRL Y-1498 : cten_CGOB_00224 and Debaryomyces hansenii CBS767 : DEHA2D04884g
orf19.4498	-	Ortholog of C. dubliniensis CD36 : Cd36_19120, C. parapsilosis CDC317 : CPAR2_103880, Candida tenuis NRRL Y-1498 : CANTEDRAFT_115581 and Debaryomyces hansenii CBS767 : DEHA2F08426g
orf19.4756	-	Ortholog of S. cerevisiae : YTP1, C. dubliniensis CD36 : Cd36_08490, C. parapsilosis CDC317 : CPAR2_801590, Candida tenuis NRRL Y-1498 : CANTEDRAFT_109732 and Debaryomyces hansenii CBS767 : DEHA2C10384g
orf19.4985	GUP1	Putative O-acyltransferase with a role in glycerol uptake
orf19.5065	ERD1	Putative membrane protein required for the retention of lumenal endoplasmic reticulum proteins
orf19.4348	MED14	RNA polymerase II mediator complex subunit
orf19.7585	INO1	Inositol-1-phosphate synthase
orf19.1039	BET4	Ortholog(s) have Rab geranylgeranyltransferase activity and role in ER to Golgi vesicle-mediated transport, protein geranylgeranylation, protein targeting to membrane
orf19.2228	-	Ortholog(s) have actin filament binding, actin monomer binding activity and role in actin cortical patch organization, actin filament depolymerization, actin filament severing, sequestering of actin monomers
orf19.3214	-	Alpha/beta-HydrolasE superfamily protein
orf19.3780	-	Protein likely to be essential for growth, based on an insertional mutagenesis strategy
orf19.4264	-	Protein of unknown function
orf19.3617	GTR1	Putative GTP-binding protein
orf19.7200	-	Ortholog of C. dubliniensis CD36 : Cd36_73480, Pichia stipitis Pignal : PICST_30727, Candida tropicalis MYA-3404 : CTRG_05165 and Candida albicans WO-1 : CAWG_05712
orf19.1867	-	Putative malate permease
orf19.1421	-	Ortholog(s) have ureidoglycolate hydrolase activity and cytosol, nucleus localization
orf19.1590	-	Ortholog of C. dubliniensis CD36 : Cd36_18970, C. parapsilosis CDC317 : CPAR2_212800, Debaryomyces hansenii CBS767 : DEHA2F08690g and Candida guilliermondii ATCC 6260 : PGUG_01488
orf19.1707	-	Ortholog of Candida albicans WO-1 : CAWG_02476
orf19.5673	OPT7	Putative oligopeptide transporter
orf19.335	-	Sef1p-, Sfu1p-, and Hap43p-regulated gene
orf19.4334	PGA58	Putative GPI-anchored protein
orf19.7609	PGA11	Putative GPI-anchored protein
orf19.2442	-	Ortholog of S. cerevisiae Shg1
orf19.1050	-	Ortholog of S. cerevisiae : YMR087W, C. glabrata CBS138 : CAGL0J01397g, C. dubliniensis CD36 : Cd36_03920, C. parapsilosis CDC317 : CPAR2_107150 and Pichia stipitis Pignal : PICST_61741
orf19.1063	-	Ortholog(s) have dolichyl-phosphate-mannose-glycolipid alpha-mannosyltransferase activity, role in GPI anchor biosynthetic process and integral to endoplasmic reticulum membrane, mannosyltransferase complex, mitochondrion localization
orf19.17	SCP1	Putative cortical actin cytoskeleton protein
orf19.2768	AMS1	Putative alpha-mannosidase
orf19.3699	TEP1	Putative protein phosphatase of the PTP family (tyrosine-specific), similar to S. cerevisiae Tep1p
orf19.6005	HGT5	Putative glucose transporter of the major facilitator superfamily
orf19.1706	MET18	Putative protein with a predicted role in nucleotide excision repair (NER) and RNA polymerase II (RNAP II) transcription
orf19.68.2	-	Ortholog of C. dubliniensis CD36 : Cd36_11670, C. parapsilosis CDC317 : CPAR2_201750, Candida tenuis NRRL Y-1498 : CANTEDRAFT_115679 and Debaryomyces hansenii CBS767 : DEHA2E16940g
orf19.6861	-	Ortholog(s) have ubiquitin-protein ligase activity and role in anaphase-promoting complex-dependent proteasomal ubiquitin-dependent protein catabolic process, chromatin assembly, protein ubiquitination
orf19.4405	PPS1	Putative dual specificity protein phosphatase, similar to S. cerevisiae Pps1p
orf19.1075	-	Protein of unknown function
orf19.2510	-	Ortholog(s) have role in protein folding, tubulin complex assembly
orf19.651	LYP1	Putative permease
orf19.2822	-	Essential component of the conserved oligomeric Golgi complex
orf19.8	-	Ortholog of C. dubliniensis CD36 : Cd36_32690, C. parapsilosis CDC317 : CPAR2_204290, Candida tenuis NRRL Y-1498 : CANTEDRAFT_121459 and Debaryomyces hansenii CBS767 : DEHA2E03938g
orf19.6308	-	Ortholog of Candida albicans WO-1 : CAWG_01818
orf19.3607	-	Ortholog of C. dubliniensis CD36 : Cd36_22860, C. parapsilosis CDC317 : CPAR2_806540, Candida tenuis NRRL Y-1498 : CANTEDRAFT_108823 and Debaryomyces hansenii CBS767 : DEHA2B13596g
orf19.6971	DIE2	Ortholog(s) have dolichyl-phosphate-glucose-glycolipid alpha-glucosyltransferase activity, role in protein N-linked glycosylation and endoplasmic reticulum membrane localization
orf19.1307	-	Predicted membrane protein
orf19.2590	-	Putative dethiobiotin synthetase
orf19.6970	-	Ortholog of C. dubliniensis CD36 : Cd36_85310, C. parapsilosis CDC317 : CPAR2_807370, Candida tenuis NRRL Y-1498 : CANTEDRAFT_115544 and Debaryomyces hansenii CBS767 : DEHA2D11770g
orf19.6304	LYS5	Phosphopantetheinyl transferase
orf19.2024	-	Ortholog of Candida albicans WO-1 : CAWG_03878
orf19.1264	CFL2	Oxidoreductase
orf19.5223	-	Ortholog of Candida albicans WO-1 : CAWG_00199
orf19.5966	-	Ortholog of Candida albicans WO-1 : CAWG_02810
orf19.5042	-	Ortholog(s) have role in maintenance of rDNA and nuclear periphery localization
orf19.2530	-	Dubious open reading frame
orf19.6001	SAP3	Secreted aspartyl proteinase, acts in utilization of protein as nitrogen source
orf19.1599	-	Ortholog of Candida albicans WO-1 : CAWG_06018
orf19.4821	LIP1	Secreted lipase, member of a lipase gene family whose members are expressed differentially in response to carbon source and during infection
orf19.4690	-	NRAMP metal ion transporter domain-containing protein
orf19.584	-	Has domain(s) with predicted heme binding, peroxidase activity and role in oxidation-reduction process, response to oxidative stress
orf19.2336	-	Pry family pathogenesis-related protein
orf19.942	KRE62	Putative subunit of glucan synthase
orf19.2800	-	Ortholog of Candida albicans WO-1 : CAWG_00667
orf19.3618	YWP1	Secreted yeast wall protein
orf19.164	-	Ortholog(s) have lipase activity and peroxisomal matrix localization
orf19.4085	-	Protein of unknown function
orf19.5326	-	Putative transcription factor with zinc finger DNA-binding motif
orf19.787	-	Protein of unknown function
orf19.1258	-	Adhesin-like protein
orf19.3615	-	Protein of unknown function
orf19.3629	DSE1	Essential cell wall protein involved in cell wall integrity and rigidity
orf19.50	-	Ortholog(s) have role in SCF-dependent proteasomal ubiquitin-dependent protein catabolic process, cellular response to DNA damage stimulus, cellular response to methylmercury and SCF ubiquitin ligase complex, cytosol, nucleus localization
orf19.5612	BMT4	Beta-mannosyltransferase
orf19.4581	-	Putative glycosylphosphatidylinositol-alpha 1,4 mannosyltransferase I
orf19.7319	SUC1	Zinc-finger transcription factor
orf19.6316	-	Predicted membrane transporter, member of the L-amino acid transporter-3 (LAT3) family, major facilitator superfamily (MFS)
orf19.5045	PTP2	Predicted protein tyrosine phosphatase
orf19.1795.1	-	Ortholog(s) have role in protein targeting to ER, signal peptide processing and signal peptidase complex localization
orf19.2227	-	Protein of unknown function
orf19.5701	-	Ortholog(s) have role in DNA replication initiation, establishment of mitotic sister chromatid cohesion and condensed nuclear chromosome kinetochore localization
orf19.5524	-	Ortholog of C. dubliniensis CD36 : Cd36_62790, C. parapsilosis CDC317 : CPAR2_601680, Candida tenuis NRRL Y-1498 : cten_CGOB_00252 and Debaryomyces hansenii CBS767 : DEHA2A06622g
orf19.1354	UCF1	Upregulated by cAMP in filamentous growth
orf19.6645	HMO1	HMG-box transcription factor
orf19.4777	DAK2	Putative dihydroxyacetone kinase
orf19.2762	AHP1	Alkyl hydroperoxide reductase
orf19.6321	PGA48	Putative GPI-anchored adhesin-like protein
orf19.550	PDX3	Pyridoxamine-phosphate oxidase
orf19.406	ERG1	Squalene epoxidase, epoxidation of squalene to 2,3(S)-oxidosqualene
orf19.4836	URA1	Dihydroorotate dehydrogenase
orf19.4631	ERG251	C-4 sterol methyl oxidase
orf19.2876	CBF1	Transcription factor
orf19.4318	MIG1	C2H2 transcription factor
orf19.489	DAP1	Similar to mammalian membrane-associated progesterone receptors involved in DNA damage response
orf19.4737	TPO3	Putative polyamine transporter
orf19.1034	-	Protein with a predicted cytochrome b5-like Heme/Steroid binding domain
orf19.5626	-	Protein of unknown function
orf19.3893	SCW11	Cell wall protein
orf19.2308	-	Putative 6-phosphofructo-2-kinase
orf19.3515	-	Putative 3-hydroxyanthranilic acid dioxygenase, involved in NAD biosynthesis
orf19.787.1	-	Protein of unknown function
orf19.951	-	Protein of unknown function
orf19.7227	-	Protein phosphatase inhibitor
orf19.6447	ARF1	ADP-ribosylation factor
orf19.4044	MUM2	Protein similar to S. cerevisiae Mum2, a protein essential for meiotic DNA replication and sporulation
orf19.5917	STP3	Transcription factor
orf19.2277	TPK2	cAMP-dependent protein kinase catalytic subunit
orf19.2655	BUB3	Protein similar to S. cerevisiae Bub3
orf19.396	EAF6	Subunit of the NuA4 histone acetyltransferase complex
orf19.391	UPC2	Zn2-Cys6 transcript factor
orf19.4617	-	Predicted peptide alpha-N-acetyltransferase
orf19.1802	OFD1	Putative prolyl hydroxylase family member
orf19.3004	-	Ortholog(s) have fungal-type vacuole localization
orf19.1756	GPD1	Glycerol-3-phosphate dehydrogenase
orf19.668	TOS4	Putative fork-head transcription factor
orf19.3803	MNN22	Alpha-1,2-mannosyltransferase
orf19.633	CRG1	Methyltransferase involved in sphingolipid homeostasis, methylates a drug cantharidin
orf19.557	-	Protein of unknown function
orf19.3302	-	Putative type-1 protein phosphatase targeting subunit
orf19.904	-	Ortholog(s) have cytosol, nucleus localization
orf19.5348	TPS3	Predicted trehalose-phosphate synthase regulatory subunit
orf19.5343	ASH1	GATA-like transcription factor
orf19.767	ERG3	C-5 sterol desaturase
orf19.4580	-	Protein of unknown function
orf19.2670	-	Ortholog(s) have 3-hydroxyacyl-[acyl-carrier-protein] dehydratase activity, role in fatty acid biosynthetic process and mitochondrion localization
orf19.2602	OPT1	Oligopeptide transporter
orf19.173	-	C2H2 transcription factor
orf19.6232	NPR1	Predicted serine/threonine protein kinase, involved in regulation of ammonium transport
orf19.7445	-	Ortholog of S.c. Vid24
orf19.4752	MSN4	Zinc finger transcription factor
orf19.223	-	Putative serine/threonine protein kinase
orf19.993	-	Protein of unknown function
orf19.6637	-	Predicted glycosyl hydrolase
orf19.4185	-	Ortholog(s) have phosphoprotein phosphatase activity, thiosulfate sulfurtransferase activity, role in DNA-dependent DNA replication, protein dephosphorylation, regulation of DNA-dependent DNA replication and cytosol, nucleus localization
orf19.2826	-	Ortholog of C. dubliniensis CD36 : Cd36_27680, C. parapsilosis CDC317 : CPAR2_801140, Candida tenuis NRRL Y-1498 : CANTEDRAFT_129982 and Debaryomyces hansenii CBS767 : DEHA2E09526g
orf19.4828	-	WD repeat domain protein
orf19.333	FCY2	Purine-cytosine permease of pyrimidine salvage
orf19.2047	-	Putative protein of unknown function
orf19.1433	-	Protein of unknown function
orf19.4747	HEM14	Putative protoporphyrinogen oxidase
orf19.6440	-	Ortholog(s) have ubiquitin-protein ligase activity, role in ubiquitin-dependent protein catabolic process and endoplasmic reticulum membrane, nuclear inner membrane localization
orf19.4014	-	Planktonic growth-induced gene
orf19.5558	RBF1	Transcription factor
orf19.1614	MEP1	Ammonium permease
orf19.6638	PTC4	Type PP2C serine/threonine phosphatase
orf19.3442	-	Putative oxidoreductase
orf19.6078	POL93	Predicted ORF in retrotransposon Tca8 with similarity to the Pol region of retrotransposons encoding reverse transcriptase, protease and integrase
orf19.7419	HNT2	Putative dinucleoside triphosphate hydrolase
orf19.347	RSN1	Protein of unknown function
orf19.7479	NTH1	Neutral trehalase
orf19.2849	AQY1	Aquaporin water channel
orf19.4280	-	Protein of unknown function
orf19.4550	-	Predicted MFS membrane transporter, member of the drug:proton antiporter (12 spanner) (DHA1) family
orf19.6644	-	Protein of unknown function
orf19.35	-	Predicted kinase
orf19.4982	-	Has domain(s) with predicted role in lipid metabolic process
orf19.2076	-	Protein of unknown function
orf19.4287	-	Putative oxidoreductase
orf19.2108	SOD6	Copper- and zinc-containing superoxide dismutase
orf19.6003	-	Protein of unknown function
orf19.5205	-	Protein of unknown function
orf19.6349	RVS162	Protein containing a BAR domain, which is found in proteins involved in membrane curvature
orf19.321	-	Ortholog(s) have L-methionine transmembrane transporter activity and role in methionine import
orf19.3281	-	Ortholog(s) have histone demethylase activity (H3-K36 specific), methylated histone residue binding activity and role in histone demethylation
orf19.100	-	Alpha/beta hydrolase and lipase domain protein
orf19.4286	-	Protein of unknown function
orf19.2691	-	Planktonic growth-induced gene
orf19.5316	FGR29	Protein lacking an ortholog in S. cerevisiae
orf19.1368	-	Protein of unknown function
orf19.111	CAN2	Basic amino acid permease
orf19.814	SSY1	Amino acid sensor
orf19.7377	ASE1	Putative microtubule-associated protein
orf19.7342	AXL1	Putative endoprotease
orf19.3905	MRV5	Planktonic growth-induced gene
orf19.4320	-	Ortholog of Candida albicans WO-1 : CAWG_04676
orf19.1353	-	Protein of unknown function
orf19.1257	-	Ortholog of Candida albicans WO-1 : CAWG_03251
orf19.3380	HWP2	GPI-anchored, glycosylated cell wall protein
orf19.4271	-	Predicted ORF from Assembly 19
orf19.1339	CPY1	Carboxypeptidase Y
orf19.7196	-	Putative vacuolar protease
orf19.2638.1	-	Ortholog of C. parapsilosis CDC317 : CPAR2_502070, Candida tenuis NRRL Y-1498 : CANTEDRAFT_115402, Lodderomyces elongisporus NRLL YB-4239 : LELG_04205 and Debaryomyces hansenii CBS767 : DEHA2E22660g
orf19.4342	SUT1	Zn2Cys6 transcription factor involved in sterol uptake
orf19.5293	-	Ortholog of C. dubliniensis CD36 : Cd36_43710, C. parapsilosis CDC317 : CPAR2_402940, Candida tenuis NRRL Y-1498 : CANTEDRAFT_114940 and Debaryomyces hansenii CBS767 : DEHA2C09196g
orf19.6877	PNG2	Putative peptide:N-glycanase
orf19.3064.1	-	Ortholog of C. parapsilosis CDC317 : CPAR2_108915, Candida tenuis NRRL Y-1498 : CANTEDRAFT_102387, Debaryomyces hansenii CBS767 : DEHA2B06776g and Pichia stipitis Pignal : psti_CGOB_00149
orf19.5522	-	Ortholog of C. dubliniensis CD36 : Cd36_62760, C. parapsilosis CDC317 : CPAR2_601700, Candida tenuis NRRL Y-1498 : CANTEDRAFT_115220 and Debaryomyces hansenii CBS767 : DEHA2A06666g
orf19.346	ALT1	Putative alanine transaminase
orf19.1033	STR2	Ortholog(s) have cystathionine gamma-synthase activity, role in transsulfuration and cytosol, nucleus localization
orf19.1266	-	Protein of unknown function
orf19.7642	-	Ortholog of S. cerevisiae Vps3
orf19.6731	-	Protein of unknown function
orf19.4407	-	Protein of unknown function
orf19.2400	-	Ortholog(s) have role in mRNA splicing, via spliceosome, maturation of SSU-rRNA, positive regulation of ATPase activity, positive regulation of helicase activity
orf19.1711	END3	Regulated by Gcn4p
orf19.834	-	Ortholog(s) have carbohydrate binding, mannosyl-oligosaccharide 1,2-alpha-mannosidase activity, role in ER-associated ubiquitin-dependent protein catabolic process and endoplasmic reticulum lumen localization
orf19.4865	-	Ortholog(s) have phosphatidylinositol-3,5-bisphosphate 5-phosphatase activity, phosphatidylinositol-3-phosphatase activity, phosphatidylinositol-4-phosphate phosphatase activity and role in phosphatidylinositol dephosphorylation
orf19.5731	PAD1	Putative phenylacrylic acid decarboxylase
orf19.5029	MODF	Ortholog(s) have mitochondrion localization
orf19.5003	-	Ortholog(s) have GTPase regulator activity and cytoplasm, nuclear envelope localization
orf19.2001	-	Has domain(s) with predicted L-ascorbic acid binding, iron ion binding, oxidoreductase activity, acting on paired donors, with incorporation or reduction of molecular oxygen and 2-oxoglutarate as one donor, more
orf19.4904	-	Ortholog(s) have nucleosome binding activity, role in chromatin silencing at telomere, histone exchange and Swr1 complex, cytosol, nuclear chromosome, telomeric region localization
orf19.6053	CIS2	Putative role in regulation of biogenesis of the cell wall
orf19.6460	PEX1	Ortholog(s) have ATPase activity, protein heterodimerization activity, role in fatty acid metabolic process, protein import into peroxisome matrix, receptor recycling and cytosol, peroxisomal membrane localization
orf19.931	-	Ortholog of Candida albicans WO-1 : CAWG_04452
orf19.7595	-	Has domain(s) with predicted dynactin complex localization
orf19.341	-	Putative spermidine export pump
orf19.4764	-	Ortholog(s) have poly(A)-specific ribonuclease activity, role in mRNA 3'-end processing, postreplication repair and PAN complex localization
orf19.1670	BRO1	Class E vacuolar protein sorting factor
orf19.3601	-	Has domain(s) with predicted ATP binding, nucleoside-triphosphatase activity
orf19.3152	AMO2	Protein similar to A. niger predicted peroxisomal copper amino oxidase
orf19.3623	SMC2	Protein similar to S. cerevisiae Smc2p, which is a component of the condensin complex involved in mitotic chromosome condensation
orf19.4368	-	Has domain(s) with predicted hydrolase activity and role in cellular process
orf19.6986	-	Has domain(s) with predicted Rab GTPase activator activity, role in regulation of Rab GTPase activity and intracellular localization
orf19.6443	-	Protein with an enoyl-CoA hydratase related domain
orf19.1070	-	Ortholog(s) have cytoplasm localization
orf19.7365	-	Ortholog(s) have ubiquitin-protein ligase activity and role in negative regulation of apoptotic process, negative regulation of gluconeogenesis, proteasome-mediated ubiquitin-dependent protein catabolic process
orf19.3494	CTF5	Predicted component of the kinetochore sub-complex COMA
orf19.6036	RIC1	Ortholog of S. cerevisiae Ric1 guanyl-nucleotide exchange factor
orf19.736	SRB8	Putative RNA polymerase II mediator complex subunit
orf19.1087	-	Ortholog of C. parapsilosis CDC317 : CPAR2_601130, C. dubliniensis CD36 : Cd36_64620, Lodderomyces elongisporus NRLL YB-4239 : LELG_04885 and Candida orthopsilosis Co 90-125 : CORT_0F02130
orf19.5974	ATG9	Protein similar to S. cerevisiae Atg9
orf19.1049	-	Predicted NUDIX hydrolase domain
orf19.74	SEC5	Predicted exocyst component
orf19.4275	RAD9	DNA damage-dependent checkpoint protein
orf19.7475	PHO81	Protein involved in regulation of hyphal development
orf19.5491	-	Ortholog of C. dubliniensis CD36 : Cd36_20670, C. parapsilosis CDC317 : CPAR2_104720, Candida tenuis NRRL Y-1498 : CANTEDRAFT_103989 and Debaryomyces hansenii CBS767 : DEHA2F02046g
orf19.4768	-	Protein of unknown function
orf19.3940.1	CUP1	Metallothionein
orf19.2525	LYS12	Homoisocitrate dehydrogenase
orf19.5688	-	Predicted ORF from Assembly 19
orf19.1653	-	Has domain(s) with predicted integral to membrane localization
orf19.4716	GDH3	NADP-glutamate dehydrogenase
orf19.6837	FMA1	Putative oxidoreductase
orf19.1911	PGA52	GPI-anchored cell surface protein of unknown function
orf19.5339	-	Ortholog of S. cerevisiae Spg5
orf19.6817	FCR1	Transcription factor
orf19.4247	-	Protein of unknown function
orf19.2242	PRB1	Endoprotease B
orf19.4317	GRE3	Putative D-xylose reductase
orf19.3007.2	-	Ortholog of C. dubliniensis CD36 : Cd36_02950, C. parapsilosis CDC317 : CPAR2_108520, Candida tenuis NRRL Y-1498 : CANTEDRAFT_100285 and Debaryomyces hansenii CBS767 : DEHA2G15774g
orf19.371	-	Ortholog of C. dubliniensis CD36 : Cd36_40110, C. parapsilosis CDC317 : CPAR2_402300, Candida tenuis NRRL Y-1498 : CANTEDRAFT_94507 and Debaryomyces hansenii CBS767 : DEHA2F05588g
orf19.362	TLO9	Member of a family of telomere-proximal genes of unknown function
orf19.6660	-	Protein of unknown function
orf19.5342.2	-	Protein of unknown function
orf19.1857	-	Putative L-azetidine-2-carboxylic acid acetyltransferase
orf19.4907	-	Putative protein of unknown function
orf19.4477	CSH1	Aldo-keto reductase
orf19.3616	ERG9	Putative farnesyl-diphosphate farnesyl transferase (squalene synthase)
orf19.54	RHD1	Putative beta-mannosyltransferase required for the addition of beta-mannose to the acid-labile fraction of cell wall phosphopeptidomannan
orf19.6909	-	Ortholog(s) have TFIIH-class transcription factor binding, TFIIH-class transcription factor recruiting transcription factor activity
orf19.5312	MET4	Putative transcription coactivator
orf19.6222.1	-	Ortholog of C. parapsilosis CDC317 : CPAR2_208910, Candida tenuis NRRL Y-1498 : CANTEDRAFT_114047, Debaryomyces hansenii CBS767 : DEHA2D14388g and Pichia stipitis Pignal : PICST_37629
orf19.1999	-	Protein of unknown function
orf19.5572	-	Protein of unknown function
orf19.6113	-	Protein of unknown function
orf19.2507	ARP9	Protein similar to S. cerevisiae Arp3p, a component of the Arp2/3 complex involved in actin-dependent processes
orf19.5005	OSM2	Putative mitochondrial fumarate reductase
orf19.5727	-	Ortholog of C. dubliniensis CD36 : Cd36_64130, C. parapsilosis CDC317 : CPAR2_601230, Candida tenuis NRRL Y-1498 : CANTEDRAFT_115908 and Debaryomyces hansenii CBS767 : DEHA2E12540g
orf19.6077	-	Putative protein of unknown function
orf19.6706	GYP7	Protein similar to S. cerevisiae Gyp7p (GTPase-activating protein for Ypt1p)
orf19.1482	HSK3	Subunit of the Dam1 (DASH) complex, which acts in chromosome segregation by coupling kinetochores to spindle microtubules
orf19.1285	-	Plasma membrane-localized protein of unknown function
orf19.1800	-	Protein of unknown function
orf19.1395	-	Ortholog(s) have inorganic phosphate transmembrane transporter activity, role in phosphate ion transport, transmembrane transport and mitochondrion localization
orf19.4833	MLS1	Malate synthase
orf19.7106	VPS70	Ortholog(s) have role in protein targeting to vacuole and endoplasmic reticulum localization
orf19.4951	-	Protein of unknown function
orf19.3104	YDC1	Alkaline dihydroceramidase
orf19.4555	ALS4	GPI-anchored adhesin
orf19.1887	-	Ortholog(s) have sterol esterase activity, role in sterol metabolic process and integral to membrane, lipid particle localization
orf19.6671	LAP4	Protein similar to aminopeptidase I
orf19.2046	POT1-2	Putative peroxisomal 3-ketoacyl CoA thiolase
orf19.4475	KTR4	Mannosyltransferase
orf19.4059	-	Ortholog(s) have role in actin cortical patch localization, arginine transport, cellular protein localization, cellular response to heat, endocytosis, late endosome to vacuole transport and lysine transport, more
orf19.1681	-	Ortholog of C. dubliniensis CD36 : Cd36_81530, C. parapsilosis CDC317 : CPAR2_503590, Candida tenuis NRRL Y-1498 : CANTEDRAFT_115755 and Debaryomyces hansenii CBS767 : DEHA2D15334g
orf19.2761	-	Putative glycosylphosphatidylinositol (GPI) anchor assembly protein
orf19.7473	-	Ortholog(s) have role in endocytosis and actin cortical patch, cellular bud neck, cytoplasm localization
orf19.3433	OYE23	Putative NAPDH dehydrogenase
orf19.5454	DAL1	Putative allantoinase
orf19.7345	-	Ortholog(s) have ATP binding activity and cytosol, nucleus localization
orf19.7317	UGA33	Zinc-finger transcription factor
orf19.4370	-	Protein of unknown function
orf19.3694	-	Ortholog of C. dubliniensis CD36 : Cd36_02210, C. parapsilosis CDC317 : CPAR2_106350, Candida tenuis NRRL Y-1498 : CANTEDRAFT_116785 and Debaryomyces hansenii CBS767 : DEHA2C01980g
orf19.5069	-	Ortholog of S. cerevisiae Sae3
orf19.2623	ECM22	Zn(II)2Cys6 transcription factor
orf19.1110	-	Thiamine pyrophosphokinase, phosphorylates thiamine to produce the coenzyme thiamine pyrophosphate (thiamine diphosphate)
orf19.3248	-	Ortholog of C. dubliniensis CD36 : Cd36_26070, C. parapsilosis CDC317 : CPAR2_803220, Candida tenuis NRRL Y-1498 : CANTEDRAFT_131795 and Debaryomyces hansenii CBS767 : DEHA2E12694g
orf19.3218	-	Putative multidrug resistance protein
orf19.1502	-	Has domain(s) with predicted aminoacyl-tRNA hydrolase activity
orf19.277	THI6	Putative thiamin-phosphate pyrophosphorylase, hydroxyethylthiazole kinase
orf19.3544	-	Putative protein of unknown function
orf19.4438	RME1	Zinc finger protein
orf19.6973	-	ATP-dependent LON protease family member
orf19.775	-	Ortholog of C. dubliniensis CD36 : Cd36_04450, C. parapsilosis CDC317 : CPAR2_105460, Debaryomyces hansenii CBS767 : DEHA2D07128g and Pichia stipitis Pignal : PICST_80203
orf19.7331	FCY24	Putative transporter
orf19.6985	TEA1	Putative transcription factor with zinc cluster DNA-binding motif
orf19.4116	-	Ortholog(s) have N-acetyltransferase activity, role in response to drug and nuclear envelope, plasma membrane localization
orf19.3231	CDC27	Putative ubiquitin-protein ligase
orf19.136	-	Predicted membrane transporter, member of the drug:proton antiporter (12 spanner) (DHA1) family, major facilitator superfamily (MFS)
orf19.5000	CYB2	Putative cytochrome b2 precursor
orf19.6797	-	Ortholog of C. dubliniensis CD36 : Cd36_86960, C. parapsilosis CDC317 : CPAR2_808800, Candida tenuis NRRL Y-1498 : CANTEDRAFT_113621 and Debaryomyces hansenii CBS767 : DEHA2F02486g
orf19.2646	ZCF13	Predicted Zn(II)2Cys6 transcription factor
orf19.4918	-	Has domain(s) with predicted DNA binding activity
orf19.5514	-	Ortholog of S. pombe SPCC550.08, an N-acetyltransferase
orf19.3697	-	Ortholog(s) have role in ascospore formation, re-entry into mitotic cell cycle after pheromone arrest, regulation of meiosis I, regulation of mitosis and sporocarp development involved in sexual reproduction, more
orf19.780	DUR1,2	Urea amidolyase
orf19.97	CAN1	Basic amino acid permease
orf19.2593	BIO2	Putative biotin synthase
orf19.6557	-	Protein with a predicted fatty acid amide hydrolase I domain
orf19.3910	-	Has domain(s) with predicted RNA binding, ribonuclease T2 activity
orf19.3749	IFC3	Oligopeptide transporter
orf19.5925	-	Ortholog of S. cerevisiae : AIM6, C. glabrata CBS138 : CAGL0C05533g, C. dubliniensis CD36 : Cd36_84610, C. parapsilosis CDC317 : CPAR2_404550 and Candida tenuis NRRL Y-1498 : CANTEDRAFT_115337
orf19.3902	MRV2	Protein of unknown function
orf19.7596	-	Protein with a phosphoglycerate mutase family domain
orf19.5729	FGR17	Putative DNA-binding transcription factor
orf19.1841	-	Protein of unknown function
orf19.3529	ABP2	Putative alpha-actinin-like protein
orf19.2179	SIT1	Transporter of ferrichrome siderophores, not ferrioxamine B
orf19.938	-	Ortholog of C. dubliniensis CD36 : Cd36_50520, C. parapsilosis CDC317 : CPAR2_304000, Candida tenuis NRRL Y-1498 : cten_CGOB_00233 and Debaryomyces hansenii CBS767 : DEHA2E12408g
orf19.2838	-	Protein of unknown function
orf19.4673	BMT9	Beta-mannosyltransferase, 9-gene family that includes characterized genes BMT1, BMT2, BMT3, and BMT4 with roles in beta-1,2-mannosylation of cell wall phosphopeptidomannan
orf19.669	PRM1	Putative membrane protein with a predicted role in membrane fusion during mating
orf19.1641	-	Ortholog(s) have cytosol, extracellular region, nucleus localization
orf19.2681	RBT7	Protein with similarity to RNase T2 enzymes
orf19.322	-	Ortholog of Candida albicans WO-1 : CAWG_02670
orf19.5006	GCV3	Glycine decarboxylase, subunit H
orf19.6529	CDC34	Putative ubiquitin-protein ligase
orf19.3712	-	Protein of unknown function
orf19.4952.1	-	Ortholog(s) have FK506 binding, Hsp70 protein binding, chaperone binding, peptidyl-prolyl cis-trans isomerase activity, role in protein complex assembly and cytoplasm, nucleus localization
orf19.220	PIR1	1,3-beta-glucan-linked cell wall protein
orf19.6770	-	protein with ENTH Epsin domain, N-terminal
orf19.7499	-	Putative nicotinic acid mononucleotide adenylyltransferase, involved in NAD salvage pathway
orf19.922	ERG11	Lanosterol 14-alpha-demethylase
orf19.2511.2	-	Ortholog of C. parapsilosis CDC317 : CPAR2_103040, Candida tenuis NRRL Y-1498 : CANTEDRAFT_116324, Debaryomyces hansenii CBS767 : DEHA2G01980g and Pichia stipitis Pignal : PICST_45936
orf19.5248	MSO1	Putative secretory protein involved in S. cerevisiae sporulation
orf19.5953	-	C2H2 transcription factor
orf19.6798	SSN6	Functional homolog of S. cerevisiae Cyc8/Ssn6
orf19.2132	-	Ortholog of C. dubliniensis CD36 : Cd36_65220, C. parapsilosis CDC317 : CPAR2_213740, Candida tenuis NRRL Y-1498 : CANTEDRAFT_92162 and Debaryomyces hansenii CBS767 : DEHA2A01056g
orf19.2398	-	Protein of unknown function
orf19.1357	FCY21	High affinity, high capacity, hypoxanthine-adenine-guanine-cytosine/H+ symporter
orf19.5210.1	-	Protein conserved in C. dublinensis
orf19.4961	STP2	Amino-acid-regulated transcription factor
orf19.1446	CLB2	B-type mitotic cyclin (cyclin-dependent protein kinase regulatory subunit)
orf19.2107	MUQ1	Putative choline phosphate cytidylyltransferase/phosphoethanolamine cytidylyltransferase
orf19.6640	TPS1	Trehalose-6-phosphate synthase
orf19.2454	PHO87	Putative phosphate permease
orf19.2335	-	Putative aspartyl aminopeptidase
orf19.4530.1	-	Protein of unknown function
orf19.4528	-	Ortholog(s) have role in vacuolar protein processing and endoplasmic reticulum localization
orf19.2261	-	Ortholog(s) have RNA binding activity, role in mRNA splicing, via spliceosome and U2 snRNP, U2-type prespliceosome, cytosol localization
orf19.6598	WAL1	Protein required for hyphal growth and for wild-type cell morphology, polarized budding, endocytosis, vacuole morphology
orf19.6737	-	Protein of unknown function
orf19.2050	-	Ortholog(s) have sterol esterase activity, role in cellular lipid metabolic process, sterol metabolic process and fungal-type vacuole, integral to membrane, lipid particle localization
orf19.4013	-	Putative protein of unknown function
orf19.846	-	Predicted protein kinase similar to S. cerevisiae Nnk1
orf19.837.1	INO4	Transcription factor
orf19.921	HMS1	hLh domain Myc-type transcript factor
orf19.1592	-	Protein of unknown function
orf19.1961	-	Planktonic growth-induced gene
orf19.1963	GDS1	Putative mitochondrial protein
orf19.2337	ALP1	Cystine transporter
orf19.5617	-	Ortholog(s) have methylated histone residue binding, transcription factor binding activity
orf19.5625	-	Ortholog of C. dubliniensis CD36 : Cd36_63640, Pichia stipitis Pignal : PICST_32878, Candida guilliermondii ATCC 6260 : PGUG_03423 and Candida tropicalis MYA-3404 : CTRG_02106
orf19.3568	RXT3	Putative transcriptional repressor
orf19.1479	-	Ortholog of the mitochondria localized S. cerevisiae Pib2 protein of unknown function
orf19.1979	GIT3	Glycerophosphocholine permease
orf19.6800	POS5	Protein similar to S. cerevisiae Pos5p, a mitochondrial NADH kinase involved in the oxidative stress response
orf19.3872	-	Protein of unknown function
orf19.4738	-	Ortholog(s) have role in protein folding in endoplasmic reticulum and integral to endoplasmic reticulum membrane localization
orf19.4734	-	Protein of unknown function
orf19.147	YAK1	Predicted serine-threonine protein kinase
orf19.6214	ATC1	Cell wall acid trehalase
orf19.4523	-	Ortholog(s) have 5-formyltetrahydrofolate cyclo-ligase activity, role in folic acid-containing compound biosynthetic process and mitochondrion localization
orf19.4041	PEX4	Putative peroxisomal ubiquitin conjugating enzyme
orf19.6757	GCY1	Aldo/keto reductase
orf19.1563	ECM3	Ortholog(s) have endoplasmic reticulum localization
orf19.1676	-	Predicted potassium ion transporter
orf19.2248	ARE2	Acyl CoA:sterol acyltransferase
orf19.768	SYG1	Ortholog(s) have role in signal transduction and Golgi apparatus, endoplasmic reticulum, mitochondrion, plasma membrane localization
orf19.2757	-	Has domain(s) with predicted role in cell redox homeostasis
orf19.2372	-	Pol protein of retrotransposon Tca2
orf19.1334	-	Protein of unknown function
orf19.3042	-	Protein of unknown function
orf19.9	-	Ortholog of C. dubliniensis CD36 : Cd36_32700, C. parapsilosis CDC317 : CPAR2_204280, Candida tenuis NRRL Y-1498 : CANTEDRAFT_113831 and Debaryomyces hansenii CBS767 : DEHA2E03916g
orf19.3148	-	Protein of unknown function
orf19.3228	-	Putative endosomal transmembrane protein
orf19.681	HAP43	CCAAT-binding factor-dependent transcription factor
orf19.6276	-	Protein of unknown function
orf19.5299.1	-	Protein of unknown function
orf19.2350	-	Protein similar to S. cerevisiae Yor378w
orf19.1223	DBF2	Essential serine/threonine protein kinase involved in mitotic spindle formation and cytokinesis
orf19.5755	-	Ortholog(s) have cyclin-dependent protein serine/threonine kinase regulator activity
orf19.4646	UEC1	Protein required for damage to oral epithelial cells and for normal hyphal growth and stress resistance
orf19.4911	-	BED zinc finger protein
orf19.3701	-	Protein of unknown function
orf19.6952	-	Ortholog(s) have DNA binding, chromatin binding, histone deacetylase activity
orf19.4943	PSA2	Mannose-1-phosphate guanyltransferase
orf19.4778	LYS142	Zn(II)2Cys6 transcription factor
orf19.6008	-	S. cerevisiae ortholog YLL032C interacts with ribosomes
orf19.1367	MTW1	Kinetochore component
orf19.3048	-	Protein of unknown function
orf19.2763	-	Protein not essential for viability
orf19.1048	IFD6	Aldo-keto reductase
orf19.2827	-	Ortholog(s) have structural constituent of cytoskeleton activity
orf19.6977	GPI1	Putative protein of GPI synthesis
orf19.1105	-	Ortholog of C. parapsilosis CDC317 : CPAR2_302980, C. dubliniensis CD36 : Cd36_53630, Pichia stipitis Pignal : PICST_32155 and Candida orthopsilosis Co 90-125 : CORT_0E05120
orf19.5549	-	Ortholog of C. dubliniensis CD36 : Cd36_63380 and Candida albicans WO-1 : CAWG_05071
orf19.699	-	Protein of unknown function
orf19.6852.1	-	Protein of unknown function
orf19.4054	CTA24	Putative transcription factor
orf19.1974	TFS1	Putative carboxypeptidase y inhibitor
orf19.7123	-	Protein of unknown function
orf19.2568	IFU5	Predicted membrane protein
orf19.6056	-	Ortholog(s) have phosphatase activity, role in dephosphorylation and cytosol, nucleus localization
orf19.1785	-	Protein with a PI31 proteasome regulator domain
orf19.5961	-	Ortholog(s) have role in proteasome regulatory particle assembly, proteolysis and cytosol, nucleus, proteasome regulatory particle localization
orf19.4736	-	Ortholog(s) have alkaline phosphatase activity and role in cellular response to cadmium ion, detoxification of cadmium ion, nicotinamide nucleotide metabolic process, protein dephosphorylation
orf19.6756	-	Ortholog(s) have Rab GTPase binding activity and Golgi apparatus, endoplasmic reticulum localization
orf19.6811	ISA2	Protein required for maturation of mitochondrial [4Fe-4S] proteins
orf19.4055	-	Protein similar to S. cerevisiae Ybr075wp
orf19.6031	VPS27	Putative ESCRT-0 complex protein with a role in multivesicular body (MVB) trafficking
orf19.2412	-	Ortholog(s) have role in late endosome to vacuole transport via multivesicular body sorting pathway and Golgi apparatus, Vps55/Vps68 complex, fungal-type vacuole membrane, late endosome localization
orf19.3394	-	Predicted membrane protein
orf19.4378	PPH3	Putative catalytic subunit of protein phosphatase complex
orf19.4183	MUC1	Protein similar to S. cerevisiae Muc1
orf19.2844	APL4	Predicted gamma-adaptin, large subunit of the clathrin-associated protein (AP-1) complex
orf19.1504	-	Putative patatin-like phospholipase
orf19.2114	-	Predicted uricase
orf19.2296	-	Predicted mucin-like protein
orf19.1617	-	Protein similar to S. cerevisiae Ydr282cp
orf19.4807	-	Ortholog(s) have inorganic diphosphatase activity, role in aerobic respiration and mitochondrion localization
orf19.3212	MID1	Putative stretch-activated Ca2+ channel of the high affinity calcium uptake system
orf19.1477	-	Protein of unknown function
orf19.2443	RGD1	GTPase activator protein
orf19.2680	-	Ortholog(s) have phospholipid-translocating ATPase activity, role in intracellular protein transport, phospholipid translocation and trans-Golgi network transport vesicle localization
orf19.2361	SPT10	Ortholog(s) have sequence-specific DNA binding activity
orf19.4269	-	Has domain(s) with predicted ATP binding, protein kinase activity and role in protein phosphorylation
orf19.349	-	Ortholog(s) have role in aerobic respiration, mRNA metabolic process and mitochondrial outer membrane localization
orf19.201	-	Protein of unknown function
orf19.2914	-	Ortholog of C. dubliniensis CD36 : Cd36_45760, C. parapsilosis CDC317 : CPAR2_401920, Candida tenuis NRRL Y-1498 : CANTEDRAFT_126814 and Debaryomyces hansenii CBS767 : DEHA2D16742g
orf19.2009	PEX12	Ortholog(s) have ubiquitin-protein ligase activity, role in protein import into peroxisome matrix and integral to peroxisomal membrane localization
orf19.4061	-	Protein of unknown function
orf19.2094	PDR6	Putative pleiotropic drug resistance regulatory protein 6
orf19.2356	CRZ2	C2H2 transcription factor
orf19.7360	-	Ortholog(s) have enzyme activator activity, role in histone deubiquitination, regulation of transcription from RNA polymerase II promoter and DUBm complex, SAGA complex localization
orf19.2540	SAS3	Similar to silencing proteins
orf19.6635	-	Ortholog of C. dubliniensis CD36 : Cd36_31170, C. parapsilosis CDC317 : CPAR2_205340, Candida tenuis NRRL Y-1498 : CANTEDRAFT_133521 and Debaryomyces hansenii CBS767 : DEHA2E21868g
orf19.3916	-	Ortholog of C. dubliniensis CD36 : Cd36_53980, C. parapsilosis CDC317 : CPAR2_100980, Candida tenuis NRRL Y-1498 : CANTEDRAFT_116966 and Debaryomyces hansenii CBS767 : DEHA2G19822g
orf19.5041	-	Ortholog of C. dubliniensis CD36 : Cd36_43600, C. parapsilosis CDC317 : CPAR2_403780, Candida tenuis NRRL Y-1498 : CANTEDRAFT_93767 and Debaryomyces hansenii CBS767 : DEHA2G16984g
orf19.340	-	Ortholog(s) have role in protein targeting to membrane, protein targeting to vacuole and ESCRT I complex localization
orf19.1595	-	Ortholog(s) have Dsc E3 ubiquitin ligase complex, endoplasmic reticulum localization
orf19.725	-	Ortholog of C. dubliniensis CD36 : Cd36_31880, C. parapsilosis CDC317 : CPAR2_702220, Candida tenuis NRRL Y-1498 : CANTEDRAFT_115848 and Debaryomyces hansenii CBS767 : DEHA2E06028g
orf19.7044	RIM15	Ortholog(s) have protein kinase activity and role in age-dependent response to oxidative stress involved in chronological cell aging, conidiophore development, hyphal growth, protein phosphorylation, regulation of meiosis
orf19.4090	-	Predicted membrane transporter, member of the fucose:proton symporter (FHS) family, major facilitator superfamily (MFS)
orf19.5449	-	Predicted integral membrane protein
orf19.2770	-	Ortholog of C. dubliniensis CD36 : Cd36_42220, C. parapsilosis CDC317 : CPAR2_500340, Debaryomyces hansenii CBS767 : DEHA2G17754g and Pichia stipitis Pignal : PICST_31424
orf19.413	-	Protein of unknown function
orf19.4497	MED8	Ortholog(s) have RNA polymerase II core promoter proximal region sequence-specific DNA binding, RNA polymerase II transcription corepressor activity, TBP-class protein binding, structural molecule activity
orf19.1792	-	Ortholog(s) have ubiquitin-protein ligase activity
orf19.6758	-	Predcted glucose 1-dehydrogenase (NADP+)
orf19.1142	AVT4	Putative vacuolar transporter of large neutral amino acids
orf19.6981	-	Ortholog of S. cerevisiae : YKR051W, C. glabrata CBS138 : CAGL0K08228g, C. dubliniensis CD36 : Cd36_85420, C. parapsilosis CDC317 : CPAR2_405720 and Candida tenuis NRRL Y-1498 : CANTEDRAFT_124861
orf19.3784	-	Ortholog of C. dubliniensis CD36 : Cd36_44580
orf19.4913	-	Ortholog(s) have ubiquitin binding activity, role in cellular protein localization, positive regulation of deubiquitinase activity and cell cortex of cell tip, cell division site, cytosol localization
orf19.3764	GSG1	Putative subunit of the TRAPP complex
orf19.4524	ZCF24	Predicted Zn(II)2Cys6 transcription factor
orf19.643	-	Ortholog(s) have role in apoptotic process, mitotic spindle elongation, sister chromatid biorientation, spindle assembly checkpoint
orf19.2203.1	-	Ortholog of C. parapsilosis CDC317 : CPAR2_103590, Debaryomyces hansenii CBS767 : DEHA2C08118g, Pichia stipitis Pignal : psti_CGOB_00124 and Spathaspora passalidarum NRRL Y-27907 : SPAPADRAFT_49916
orf19.1484	-	Ortholog of S, cerevisiae Spc24
orf19.7252	-	Ortholog of Candida albicans WO-1 : CAWG_00017
orf19.3264	CCE1	Putative Holliday junction resolving enzyme
orf19.5334	-	Ortholog od S. cerevisiae Tis11, a mRNA-binding protein
orf19.7150	NRG1	Transcription factor/repressor
orf19.200	-	Putative nuclear RNA-binding protein
orf19.1917	-	Protein of unknown function
orf19.4195.1	FCA1	Cytosine deaminase
orf19.5813	-	Putative adhesin-like protein
orf19.4998	ROB1	Zn(II)2Cys6 transcription factor
orf19.1588	-	Putative mitochondrial protein of unknown function
orf19.285	-	Ortholog of S. cerevisiae Igo2
orf19.410.3	RIB4	Lumazine synthase (6,7-dimethyl-8-ribityllumazine synthase, DMRL synthase)
orf19.4954	-	Ortholog(s) have endoplasmic reticulum, integral to membrane localization
orf19.5408	HRK1	Putative serine/threonine kinase
orf19.1386	-	Ortholog(s) have SNAP receptor activity and role in ER to Golgi vesicle-mediated transport, retrograde vesicle-mediated transport, Golgi to ER, vesicle fusion
orf19.4184	-	Protein with a predicted role in clathrin cage assembly
orf19.3869	-	Protein of unknown function
orf19.1444	-	Ortholog(s) have phosphatidylinositol-4,5-bisphosphate binding activity, role in actin cortical patch assembly, actin filament organization, endocytosis and actin cortical patch, mating projection tip localization
orf19.5076.1	-	Ortholog of C. parapsilosis CDC317 : CPAR2_804320, Candida tenuis NRRL Y-1498 : CANTEDRAFT_114112, Debaryomyces hansenii CBS767 : DEHA2G14938g and Candida orthopsilosis Co 90-125 : CORT_0A04360
orf19.6754	-	Protein of unknown function
orf19.7034	-	Putative eIF4E-associated protein
orf19.7140	-	Putative catechol o-methyltransferase
orf19.3008	COQ4	Protein with a putative role in coenzyme Q biosynthesis
orf19.6184	-	Protein of unknown function
orf19.2534	PIN4	Protein with similarity to S. cerevisiae Pin4p
orf19.5623	ARP4	Subunit of the NuA4 histone acetyltransferase complex
orf19.796	HYM1	Protein of RAM cell wall integrity signaling network
orf19.3678	-	Ortholog of C. dubliniensis CD36 : Cd36_02060, C. parapsilosis CDC317 : CPAR2_106200, Candida tenuis NRRL Y-1498 : CANTEDRAFT_96322 and Debaryomyces hansenii CBS767 : DEHA2C02310g
orf19.1155	DPP2	Protein similar to S. cerevisiae pyrophosphate phosphatase Lpp1p
orf19.7198	-	CCR4-NOT complex component
orf19.7131	-	Butyrobetaine dioxygenase, the fourth enzyme of the carnitine biosynthesis pathway
orf19.3135	-	Ortholog(s) have protein binding, bridging activity and role in ER-associated ubiquitin-dependent protein catabolic process, lipid particle organization
orf19.6600	-	Ortholog(s) have phosphatidic acid transporter activity and role in cardiolipin metabolic process, phospholipid transport, positive regulation of phosphatidylcholine biosynthetic process
orf19.3613	-	Ortholog(s) have RNA polymerase II core binding, RNA polymerase II core promoter sequence-specific DNA binding transcription factor activity, TFIIF-class binding transcription factor activity, chromatin binding activity
orf19.5274	-	Ortholog(s) have cellular bud neck, cellular bud tip, cytoplasm localization
orf19.6313.2	MVB12	ESCRT-I complex subunit with a role in multivesicular body (MVB) trafficking
orf19.6286	-	Ortholog(s) have role in vacuolar transport and endosome localization
orf19.719	-	Ortholog(s) have ubiquitin-protein ligase activity
orf19.3966	CRH12	CRH family cell wall protein
orf19.1624.1	-	Ortholog of C. parapsilosis CDC317 : CPAR2_405060 and Candida orthopsilosis Co 90-125 : CORT_0C04470
orf19.3071	MIH1	Putative protein phosphatase of the PTP family (tyrosine-specific)
orf19.3364	-	Ortholog of C. parapsilosis CDC317 : CPAR2_403360, Debaryomyces hansenii CBS767 : DEHA2D00814g, Pichia stipitis Pignal : PICST_32156 and Candida guilliermondii ATCC 6260 : PGUG_04611
orf19.5237	VPH2	Ortholog(s) have role in vacuolar acidification, vacuolar proton-transporting V-type ATPase complex assembly and endoplasmic reticulum membrane localization
orf19.4664	NAT4	Putative histone acetyltransferase
orf19.2928	-	Ortholog(s) have COPI-coated vesicle, Golgi apparatus localization
orf19.4596	-	Protein of unknown function
orf19.2835	-	Ortholog(s) have SUMO activating enzyme activity, role in cellular response to DNA damage stimulus, protein sumoylation, regulation of mitotic cell cycle and SUMO activating enzyme complex, cytosol localization
orf19.2219	ORF298	Predicted ORF in retrotransposon Tca3
orf19.5502	-	Ortholog of C. dubliniensis CD36 : Cd36_73420, Debaryomyces hansenii CBS767 : DEHA2A05456g, Pichia stipitis Pignal : PICST_30999 and Candida guilliermondii ATCC 6260 : PGUG_00155
orf19.4753	PFK26	Putative 6-phosphofructo-2-kinase
orf19.1196	PKH3	Ortholog(s) have protein kinase activity and role in MAPK cascade involved in cell wall biogenesis, protein phosphorylation
orf19.178	-	Ortholog of C. dubliniensis CD36 : Cd36_32460, C. parapsilosis CDC317 : CPAR2_205480, Candida tenuis NRRL Y-1498 : CANTEDRAFT_115156 and Debaryomyces hansenii CBS767 : DEHA2E22154g
orf19.988	-	Protein of unknown function
orf19.7281	PDK2	Putative pyruvate dehydrogenase kinase
orf19.260	SLD1	Sphingolipid delta-8 desaturase
orf19.729.1	RGD3	Putative Rho GTPase activating protein
orf19.692	-	Protein of unknown function
orf19.6562	RNH35	Putative ribonuclease H2 catalytic subunit
orf19.3411	-	Ortholog(s) have role in cellular bud site selection and cytosol, nucleus localization
orf19.1054	-	Ortholog(s) have structural constituent of nuclear pore activity
orf19.3147	-	Ortholog of C. dubliniensis CD36 : Cd36_21050, C. parapsilosis CDC317 : CPAR2_104310, Candida tenuis NRRL Y-1498 : CANTEDRAFT_104515 and Debaryomyces hansenii CBS767 : DEHA2F01650g
orf19.6996	MNN14	Predicted alpha-1,3-mannosyltransferase activity with a role in protein glycosylation
orf19.1725	-	Putative adhesin-like protein
orf19.27	-	Ortholog of C. dubliniensis CD36 : Cd36_20860, C. parapsilosis CDC317 : CPAR2_104250, Candida tenuis NRRL Y-1498 : CANTEDRAFT_115100 and Debaryomyces hansenii CBS767 : DEHA2E10450g
orf19.137	-	Putative transferase involved in phospholipid biosynthesis
orf19.2881	MNN4	Regulator of mannosylphosphorylation of N-linked mannans to cell wall proteins
orf19.1843	ALG6	Putative glucosyltransferase involved in cell wall mannan biosynthesis
orf19.3720	-	Ortholog(s) have endo-1,4-beta-xylanase activity and SCF ubiquitin ligase complex, cytoplasm localization
orf19.6348	-	Predicted cysteine proteinase domain
orf19.1995	MNN24	Alpha-1,2-mannosyltransferase
orf19.175	-	Ortholog of C. dubliniensis CD36 : Cd36_27430, C. parapsilosis CDC317 : CPAR2_802450, Candida tenuis NRRL Y-1498 : CANTEDRAFT_113969 and Debaryomyces hansenii CBS767 : DEHA2A13002g
orf19.1535	-	Protein of unknown function
orf19.2786	-	Ortholog(s) have AP-2 adaptor complex, cellular bud neck localization
orf19.6569	-	Predicted transmembrane transporter
orf19.101	RIM9	Protein required for alkaline pH response via the Rim101 signaling pathway
orf19.1906	-	Protein of unknown function
orf19.4699	-	Putative phospholipase of patatin family
orf19.2747	RGT1	Zn(II)2Cys6 transcription factor
orf19.3422	FMP27	Putative mitochondrial protein
orf19.5742	ALS9	ALS family cell-surface glycoprotein
orf19.6995	ATO6	Putative fungal-specific transmembrane protein
orf19.2587	HNM3	Putative transporter
orf19.7225	-	Ortholog of C. dubliniensis CD36 : Cd36_13150, C. parapsilosis CDC317 : CPAR2_700610, Candida tenuis NRRL Y-1498 : CANTEDRAFT_135418 and Debaryomyces hansenii CBS767 : DEHA2B01298g
orf19.1616	FGR23	Protein of unknown function
orf19.5775	-	Predicted ORF overlapping the Major Repeat Sequence on chromosome 6
orf19.3746	IFC1	Oligopeptide transporter
orf19.7269	-	Putative polyamine acetyltransferase
orf19.6147	-	Putative histone chaperone
orf19.1085	-	Ortholog(s) have ubiquitin-protein ligase activity
orf19.2640	FUR1	Uracil phosphoribosyltransferase
orf19.2328	-	Ortholog of C. dubliniensis CD36 : Cd36_10220, C. parapsilosis CDC317 : CPAR2_210530, Candida tenuis NRRL Y-1498 : CANTEDRAFT_105553 and Debaryomyces hansenii CBS767 : DEHA2G14432g
orf19.2710	-	Ortholog(s) have enzyme activator activity, role in chromosome segregation and cytoplasm, nucleus localization
orf19.5630	APA2	Putative ATP adenylyltransferase II
orf19.7260	-	Protein with a predicted NADP-dependent oxidoreductase or aldo-keto reductase domain
orf19.5525	-	Putative oxidoreductase
orf19.2841	PGM2	Ortholog of S. cerevisiae Pgm2
orf19.6796	YSA1	Predicted Nudix hydrolase family member with ADP-ribose pyrophosphatase activity
orf19.5225	-	Ortholog of Candida albicans WO-1 : CAWG_00201
orf19.3083	-	Putative lipid phosphatase of the endoplasmic reticulum
orf19.6820	-	Has domain(s) with predicted protein heterodimerization activity, role in DNA-dependent transcription, initiation and transcription factor TFIID complex localization
orf19.6552	-	Flavin-linked sulfhydryl oxidase
orf19.2163	-	Ortholog(s) have cytosol localization
orf19.4624	HRT2	Protein described as having a role in Ty3 transposition
orf19.5030	DOS2	Protein of unknown function
orf19.876	PGA33	Putative GPI-anchored protein of unknown function
orf19.6498	-	Ortholog(s) have role in RNA polymerase II complex localization to nucleus, RNA polymerase III complex localization to nucleus and DNA-directed RNA polymerase II, holoenzyme, cytoplasm localization
orf19.4837.1	-	Ortholog of C. parapsilosis CDC317 : CPAR2_804880, Candida tenuis NRRL Y-1498 : CANTEDRAFT_111283, Debaryomyces hansenii CBS767 : DEHA2B10604g and Pichia stipitis Pignal : PICST_40454
orf19.3939	-	Ortholog(s) have role in protein folding in endoplasmic reticulum and ER membrane protein complex, cell division site, cytosol, mitotic spindle pole body, nucleus localization
orf19.4263	-	Has domain(s) with predicted nucleotide binding activity
orf19.2969	RAD16	Ortholog of S. cerevisiae Rad16
orf19.2089	-	Ortholog of Nyv1, v-SNARE component of the vacuolar SNARE complex involved in vesicle fusion in S. cerevisiae
orf19.7163	-	Ortholog of C. dubliniensis CD36 : Cd36_73790, C. parapsilosis CDC317 : CPAR2_702880, Candida tenuis NRRL Y-1498 : CANTEDRAFT_92070 and Debaryomyces hansenii CBS767 : DEHA2D10318g
orf19.4686	-	Ortholog of S. cerevisiae : ESL1, C. dubliniensis CD36 : Cd36_41030, C. parapsilosis CDC317 : CPAR2_401340, Candida tenuis NRRL Y-1498 : CANTEDRAFT_104645 and Debaryomyces hansenii CBS767 : DEHA2E18766g
orf19.5568	VPS51	Protein with a role in vacuolar function
orf19.3195	HIP1	Similar to amino acid permeases
orf19.6245	-	Protein of unknown function
orf19.738	MYO5	Class I myosin
orf19.2615	MDL1	Putative mitochondrial, half-size MDR-subfamily ABC transporter
orf19.5416	ESA1	Subunit of the NuA4 histone acetyltransferase complex
orf19.2190	VRP1	Verprolin-related protein involved in actin cytoskeleton organization and polarized morphogenesis
orf19.5757	-	Ortholog(s) have cytoplasm, nucleus localization
orf19.5224	PKH2	Putative serine/threonine protein kinase
orf19.3973	-	Ortholog of Hua1, a zinc finger domain protein with sequence similarity to Type I J-proteins
orf19.4781	GRP1	Protein similar to dihydroflavonol-4-reductases
orf19.2406	-	Ortholog(s) have role in microautophagy, positive regulation of TOR signaling cascade, positive regulation of transcription from RNA polymerase II promoter
orf19.7023	-	Ortholog of S. cerevisiae Ioc4, a protein that influences gene expression through chromatin remodeling
orf19.7206	OCA6	Putative protein phosphatase of the PTP family (tyrosine-specific), similar to S. cerevisiae Oca6p
orf19.827	-	Ortholog of C. dubliniensis CD36 : Cd36_18620, C. parapsilosis CDC317 : CPAR2_212480, Candida tenuis NRRL Y-1498 : CANTEDRAFT_115371 and Debaryomyces hansenii CBS767 : DEHA2D06798g
orf19.1500	-	Ortholog of C. dubliniensis CD36 : Cd36_16720, C. parapsilosis CDC317 : CPAR2_210210, Candida tenuis NRRL Y-1498 : CANTEDRAFT_128446 and Debaryomyces hansenii CBS767 : DEHA2B04092g
orf19.1027	PDR16	Phosphatidylinositol transfer protein
orf19.1543	OPI1	Leucine zipper transcription factor
orf19.166	ASG1	Gal4p family zinc-finger transcription factor with similarity to S. cerevisiae Asg1p
orf19.2458	SIP5	Protein of unknown function
orf19.2512	-	Ortholog of C. dubliniensis CD36 : Cd36_81000, C. parapsilosis CDC317 : CPAR2_103050, Candida tenuis NRRL Y-1498 : CANTEDRAFT_116326 and Debaryomyces hansenii CBS767 : DEHA2G01958g
orf19.1116	-	Protein of unknown function
orf19.998	-	Putative adapter protein
orf19.3289	-	Phosphorylated protein of unknown function
orf19.4950	AKR1	Ankyrin-repeat protein
orf19.4675	ASK1	Essential subunit of the Dam1 (DASH) complex, which acts in chromosome segregation by coupling kinetochores to spindle microtubules
orf19.6016	-	Ortholog(s) have GTPase activity, calcium ion binding activity, role in mitochondrion inheritance, phospholipid homeostasis, regulation of mitochondrion organization and ERMES complex, cytosol, nuclear envelope localization
orf19.2313	-	Putative ortholog of S. cerevisiae Pex32 a peroxisomal integral membrane protein with a role in negative regulation of peroxisome size
orf19.5014	-	Ortholog(s) have mitochondrion localization
orf19.5965	-	Ortholog(s) have ubiquitin-ubiquitin ligase activity, role in ER-associated ubiquitin-dependent protein catabolic process, protein ubiquitination, response to stress and cytoplasm, nucleus localization
orf19.795	VPS36	ESCRT II protein sorting complex subunit
orf19.6684	PNC1	Putative nicotinamidase, involved in NAD salvage pathway
orf19.656	DPP1	Putative diacylglycerol pyrophosphate phosphatase of diacylglycerol production for phospholipid biosynthesis
orf19.6025	-	Ortholog(s) have N-acetylglucosaminyldiphosphodolichol N-acetylglucosaminyltransferase activity and role in dolichol-linked oligosaccharide biosynthetic process
orf19.2343	VPS23	ESCRT I protein sorting complex protein
orf19.4353	ULP2	SUMO deconjugation enzyme
orf19.5980	-	Protein of unknown function
orf19.2032	-	Protein of unknown function
orf19.1534	-	Ortholog of S. cerevisiae Zrt3, vacuolar membrane zinc transporter
orf19.2963	-	Has domain(s) with predicted NAD+ binding activity
orf19.6537	-	Ortholog(s) have role in chromosome segregation and nuclear MIS12/MIND complex, spindle pole localization
orf19.4766	ARG81	Zn(II)2Cys6 transcription factor
orf19.1135	CAS1	Putative transcription factor with Ku70/Ku80 beta-barrel DNA-binding motif
orf19.2642	-	Ortholog(s) have myosin II binding activity, role in actomyosin contractile ring contraction and cellular bud neck contractile ring localization
orf19.2749	-	BTB/POZ domain protein
orf19.940	BUD2	GTPase activating protein (GAP) for Rsr1
orf19.2853	-	Protein of unknown function
orf19.6921	-	Ortholog(s) have RNA polymerase I upstream control element sequence-specific DNA binding transcription factor activity and role in chromatin organization, transcription of nuclear large rRNA transcript from RNA polymerase I promoter
orf19.348	SKN2	Protein with a potential role in beta-1,6 glucan biosynthesis
orf19.4325	-	Ortholog of C. dubliniensis CD36 : Cd36_52760, C. parapsilosis CDC317 : CPAR2_303150, Candida tenuis NRRL Y-1498 : CANTEDRAFT_133407 and Debaryomyces hansenii CBS767 : DEHA2G08030g
orf19.6194	-	Ortholog of C. dubliniensis CD36 : Cd36_06640, C. parapsilosis CDC317 : CPAR2_208220, Candida tenuis NRRL Y-1498 : CANTEDRAFT_136902 and Debaryomyces hansenii CBS767 : DEHA2F26730g
orf19.3490	FGR6-4	Protein lacking an ortholog in S. cerevisiae
orf19.1427	-	Putative transporter
orf19.6027	-	Ortholog of C. dubliniensis CD36 : Cd36_00740, C. parapsilosis CDC317 : CPAR2_110170, Candida tenuis NRRL Y-1498 : CANTEDRAFT_133175 and Debaryomyces hansenii CBS767 : DEHA2D09724g
orf19.712	KIP1	Non-essential kinesin from the bipolar (Kinesis-5) family
orf19.3573	PEX6	Ortholog(s) have ATPase activity, protein heterodimerization activity, role in fatty acid metabolic process, protein import into peroxisome matrix, receptor recycling, replicative cell aging and cytosol, nucleus, peroxisome localization
orf19.6786	-	Protein of unknown function
orf19.4356	HGT3	Putative glucose transporter of the major facilitator superfamily
orf19.4712	FGR6-3	Protein lacking an ortholog in S. cerevisiae
orf19.2074	-	Ortholog of Candida albicans WO-1 : CAWG_03833

## Sheet: 3. All gene expression data
Sheet 3: Raw RNA-seq data.
Gene	Wild type FPKM (HSF1-TAP/HSF1)	HSF1 overexpression FPKM (tetO-HSF1-TAP/tetO-HSF1)	Fold change (HSF1 overexpression/Wild type)	Common Name	Description
CaalfMp01	0.482072	0.254075	0.527048	COX2	Subunit II of cytochrome c oxidase, which is the terminal member of the mitochondrial inner membrane electron transport chain
CaalfMp02	0.178237	0.0897854	0.503742	NAD6	Subunit 6 of NADH:ubiquinone oxidoreductase (NADH:ubiquinone dehydrogenase), a multisubunit enzyme complex (complex I) of the mitochondrial inner membrane that catalyzes the first step in mitochondrial respiration
CaalfMp03	0.25402	0.0430177	0.169348	NAD1	Subunit 6 of NADH:ubiquinone oxidoreductase (NADH:ubiquinone dehydrogenase), a multisubunit enzyme complex (complex I) of the mitochondrial inner membrane that catalyzes the first step in mitochondrial respiration
CaalfMp04	0	0	#DIV/0!	COX3A	Subunit III of cytochrome c oxidase, which is the terminal member of the mitochondrial inner membrane electron transport chain
CaalfMp05	1.56989	1.04066	0.662887	ATP9	Subunit 9 of the F0 sector of mitochondrial F1F0 ATP synthase, which is a large, evolutionarily conserved enzyme complex required for ATP synthesis
CaalfMp06	0.81661	0.0867293	0.106207	ATP6	Subunit 6 of the F0 sector of mitochondrial F1F0 ATP synthase, which is a large, evolutionarily conserved enzyme complex required for ATP synthesis
CaalfMp07	0	0	#DIV/0!	ATP8	Subunit 8 of the F0 sector of mitochondrial F1F0 ATP synthase, which is a large, evolutionarily conserved enzyme complex required for ATP synthesis
CaalfMp08	0.885456	0.285489	0.32242	COX1	Subunit I of cytochrome c oxidase, which is the terminal member of the mitochondrial (mt) inner membrane electron transport chain
CaalfMp08.1	0.0606702	0.00973008	0.160377	-	Putative endonuclease encoded by the first exon and part of the first intron of the mitochondrial COX1 gene
CaalfMp08.2	0.13814	0.0561386	0.406389	-	Putative endonuclease encoded by the first two exons and part of the second intron of the mitochondrial COX1 gene
CaalfMp08.3	0.0904617	0	0	-	Putative endonuclease encoded by the first three exons and part of the third intron of the mitochondrial COX1 gene
CaalfMp08.4	0	0	#DIV/0!	-	Putative endonuclease encoded by the first four exons and part of the fourth intron of the mitochondrial COX1 gene
CaalfMp09	0.282819	0.0102324	0.03618	NAD2	Subunit 2 of NADH:ubiquinone oxidoreductase (NADH:ubiquinone dehydrogenase), a multisubunit enzyme complex (complex I) of the mitochondrial inner membrane that catalyzes the first step in mitochondrial respiration
CaalfMp10	0.0672056	0	0	NAD3	Subunit 3 of NADH:ubiquinone oxidoreductase (NADH:ubiquinone dehydrogenase), a multisubunit enzyme complex (complex I) of the mitochondrial inner membrane that catalyzes the first step in mitochondrial respiration
CaalfMp11	1.85	0.522067	0.282198	COB	Cytochrome b, mitochondrially encoded subunit of the ubiquinol-cytochrome c reductase complex (complex III) that catalyzes a step in the respiratory chain of the mitochondrial inner membrane
CaalfMp11.1	0.175387	0.145659	0.830501	-	Putative endonuclease encoded by the first exon and part of the first intron of the mitochondrial COB gene
CaalfMp12	0.390068	0	0	NAD4L	Subunit 4L of NADH:ubiquinone oxidoreductase (NADH:ubiquinone dehydrogenase), a multisubunit enzyme complex (complex I) of the mitochondrial inner membrane that catalyzes the first step in mitochondrial respiration
CaalfMp13	0.156348	0.00791555	0.0506278	NAD5	Subunit 5 of NADH:ubiquinone oxidoreductase (NADH:ubiquinone dehydrogenase), a multisubunit enzyme complex (complex I) of the mitochondrial inner membrane that catalyzes the first step in mitochondrial respiration
CaalfMp14	0.888601	0.339693	0.382278	NAD4	Subunit 4 of NADH:ubiquinone oxidoreductase (NADH:ubiquinone dehydrogenase), a multisubunit enzyme complex (complex I) of the mitochondrial inner membrane that catalyzes the first step in mitochondrial respiration
CaalfMp15	0	0	#DIV/0!	COX3B	Subunit III of cytochrome c oxidase, which is the terminal member of the mitochondrial inner membrane electron transport chain
orf19.10	1.07746	0.759368	0.704776	ALK8	Alkane-inducible cytochrome P450
orf19.100	35.2129	16.643	0.472639	-	Alpha/beta hydrolase and lipase domain protein
orf19.1002	9.18474	6.47567	0.705047	-	Protein of unknown function
orf19.1005	0.395013	0.233141	0.590211	-	Protein with predicted RNI-like domains
orf19.1007	38.0663	33.43	0.878205	KCS1	Putative bZIP transcription factor
orf19.1008	0.175792	0.0747872	0.42543	-	Ortholog of Candida albicans WO-1 : CAWG_01856
orf19.1009	1.21599	0.271417	0.223207	-	Ortholog of Candida albicans WO-1 : CAWG_01857
orf19.101	23.5778	15.3772	0.65219	RIM9	Protein required for alkaline pH response via the Rim101 signaling pathway
orf19.1010	31.8328	15.1945	0.477322	MNT3	Mannosyltransferase
orf19.1011	120.763	81.0204	0.670904	MNN21	Ortholog(s) have alpha-1,2-mannosyltransferase activity, role in cell wall mannoprotein biosynthetic process and Golgi apparatus localization
orf19.1012	137.262	62.469	0.455108	-	Ortholog(s) have clathrin binding activity, role in Golgi to vacuole transport, endosomal transport and AP-1 adaptor complex, cytosol, endosome, nucleus localization
orf19.102	31.7395	29.8733	0.941203	-	Ortholog(s) have translation regulator activity, role in regulation of translation and mitochondrion localization
orf19.1026	105.212	107.268	1.01954	-	Ortholog(s) have role in exonucleolytic trimming to generate mature 3'-end of 5.8S rRNA from tricistronic rRNA transcript (SSU-rRNA, 5.8S rRNA and LSU-rRNA), more
orf19.1026.1	10.808	12.8352	1.18756	-	Ortholog of C. dubliniensis CD36 : Cd36_03580, C. parapsilosis CDC317 : CPAR2_105090, Candida tenuis NRRL Y-1498 : CANTEDRAFT_106351 and Debaryomyces hansenii CBS767 : DEHA2A09548g
orf19.1027	59.0393	37.6969	0.638505	PDR16	Phosphatidylinositol transfer protein
orf19.1028	7.58205	6.83695	0.901728	ELA1	Elongin A
orf19.1029	18.9959	35.0072	1.84288	RPP1	Putative ortholog of S. cerevisiae Rpp1
orf19.103	4.8168	5.67758	1.1787	KAR5	Ortholog of S. cerevisiae Kar5
orf19.1030	166.288	278.666	1.6758	-	Putative peptidyl-prolyl cis-trans isomerase
orf19.1031	71.5308	126.961	1.77491	HMG1	HMG-CoA reductase
orf19.1032	89.538	74.5077	0.832135	SKO1	bZIP transcription factor
orf19.1033	70.6151	45.9492	0.650699	STR2	Ortholog(s) have cystathionine gamma-synthase activity, role in transsulfuration and cytosol, nucleus localization
orf19.1034	591.774	165.633	0.279892	-	Protein with a predicted cytochrome b5-like Heme/Steroid binding domain
orf19.1035	15.0665	14.7566	0.979431	WAR1	Zn(II)2Cys6 transcription factor
orf19.1036	110.487	93.0048	0.841771	MNS1	Alpha-1,2-mannosidase
orf19.1037	11.7795	13.0759	1.11006	-	Protein of unknown function
orf19.1039	16.3124	10.2382	0.627633	BET4	Ortholog(s) have Rab geranylgeranyltransferase activity and role in ER to Golgi vesicle-mediated transport, protein geranylgeranylation, protein targeting to membrane
orf19.104	2.81522	3.26949	1.16136	-	Protein of unknown function
orf19.1040	14.212	15.3896	1.08286	MAD2	Protein required for the spindle assembly checkpoint of the cell cycle
orf19.1041	25.599	20.4731	0.799762	-	Ortholog(s) have cyclin-dependent protein serine/threonine kinase activity
orf19.1042	1344.14	2379.56	1.77032	POR1	Mitochondrial outer membrane porin
orf19.1043	21.1759	6.27316	0.296241	-	Ortholog(s) have lysophosphatidic acid acyltransferase activity and role in cellular response to cadmium ion, cellular triglyceride homeostasis, detoxification of cadmium ion, lipid particle organization, protein targeting to vacuole
orf19.1045	27.8518	27.1405	0.974461	-	Putative U2 snRNP protein
orf19.1047	30.8256	50.1073	1.62551	ERB1	Protein with a predicted role in ribosomal large subunit biogenesis
orf19.1048	16.9724	7.27245	0.428487	IFD6	Aldo-keto reductase
orf19.1049	10.619	5.30009	0.499114	-	Predicted NUDIX hydrolase domain
orf19.105	63.1649	49.356	0.781383	HAL22	Putative phosphoadenosine-5'-phosphate or 3'-phosphoadenosine 5'-phosphosulfate phosphatase
orf19.1050	10.4853	5.1854	0.49454	-	Ortholog of S. cerevisiae : YMR087W, C. glabrata CBS138 : CAGL0J01397g, C. dubliniensis CD36 : Cd36_03920, C. parapsilosis CDC317 : CPAR2_107150 and Pichia stipitis Pignal : PICST_61741
orf19.1051	1661.49	1998.32	1.20273	HTA2	Putative histone H2A
orf19.1052	1238.99	1204.83	0.972429	-	Predicted histone H2B
orf19.1053	42.2953	46.6339	1.10258	-	Ortholog(s) have phosphatidylinositol deacylase activity
orf19.1054	52.5925	32.5404	0.618727	-	Ortholog(s) have structural constituent of nuclear pore activity
orf19.1055	143.743	155.509	1.08185	CDC3	Septin
orf19.1057	96.0284	79.8671	0.831703	-	Ortholog of C. dubliniensis CD36 : Cd36_03980, C. parapsilosis CDC317 : CPAR2_107050, Candida tenuis NRRL Y-1498 : CANTEDRAFT_113999 and Debaryomyces hansenii CBS767 : DEHA2D12518g
orf19.1058	174.551	149.648	0.857331	-	Ortholog(s) have ubiquitin binding activity, role in ubiquitin-dependent protein catabolic process and proteasome regulatory particle, lid subcomplex, proteasome storage granule localization
orf19.1059	1463.87	1923.76	1.31416	HHF1	Putative histone H4
orf19.1060	0.922776	0.413177	0.447754	-	Ortholog of Candida albicans WO-1 : CAWG_00968
orf19.1061	1924.97	2142.07	1.11278	HHT21	Putative histone H3
orf19.1062	1.95333	1.17521	0.601644	-	Ortholog of C. dubliniensis CD36 : Cd36_04020, C. parapsilosis CDC317 : CPAR2_107000, Candida tenuis NRRL Y-1498 : CANTEDRAFT_113990 and Pichia stipitis Pignal : PICST_32780
orf19.1063	9.75128	3.56452	0.365544	-	Ortholog(s) have dolichyl-phosphate-mannose-glycolipid alpha-mannosyltransferase activity, role in GPI anchor biosynthetic process and integral to endoplasmic reticulum membrane, mannosyltransferase complex, mitochondrion localization
orf19.1064	538.224	701.844	1.304	ACS2	Acetyl-CoA synthetase
orf19.1065	958.041	2103.88	2.19602	SSA2	HSP70 family chaperone
orf19.1066	9.28282	11.4635	1.23492	GIG1	Protein induced by N-acetylglucosamine (GlcNAc)
orf19.1067	316.32	171.884	0.543386	GPM2	Putative phosphoglycerate mutase
orf19.1069	91.8897	101.333	1.10277	RPN4	C2H2 transcription factor
orf19.107	9.42703	19.1388	2.0302	-	DEAH-box ATP-dependent RNA helicase, required for 18S rRNA synthesis
orf19.1070	14.1508	9.37823	0.662735	-	Ortholog(s) have cytoplasm localization
orf19.1075	6.08311	3.18863	0.524178	-	Protein of unknown function
orf19.1075.1	68.313	39.7106	0.581304	-	Pseudogene
orf19.1077	31.629	14.5734	0.460761	ATM1	Member of MDR subfamily of ABC family
orf19.1078	60.3411	45.0234	0.746148	HBR2	Putative alanine glyoxylate aminotransferase
orf19.1080	2.05399	1.68481	0.820262	-	Ortholog of C. dubliniensis CD36 : Cd36_64900, C. parapsilosis CDC317 : CPAR2_600390, Pichia stipitis Pignal : PICST_30726 and Candida guilliermondii ATCC 6260 : PGUG_04023
orf19.1082	32.4011	40.6919	1.25588	-	Protein with an Alba DNA/RNA-binding protein domain
orf19.1082.1	2140.6	2698.75	1.26074	-	Ortholog(s) have cytochrome-c oxidase activity, role in mitochondrial respiratory chain complex IV assembly and cytosol, mitochondrial intermembrane space, mitochondrial respiratory chain complex IV, nucleus localization
orf19.1083	42.3187	40.943	0.967492	-	Putative protein of unknown function
orf19.1084	44.4517	49.8187	1.12074	CDC39	Protein similar to S. cerevisiae Cdc39p, which is part of the CCR4-NOT transcription regulatory complex
orf19.1085	326.727	201.956	0.618118	-	Ortholog(s) have ubiquitin-protein ligase activity
orf19.1086	86.5497	97.9108	1.13127	-	Ortholog(s) have role in protein deubiquitination, regulation of ER to Golgi vesicle-mediated transport, regulation of retrograde vesicle-mediated transport, Golgi to ER, ribophagy and cytoplasm localization
orf19.1087	8.8715	5.72409	0.645222	-	Ortholog of C. parapsilosis CDC317 : CPAR2_601130, C. dubliniensis CD36 : Cd36_64620, Lodderomyces elongisporus NRLL YB-4239 : LELG_04885 and Candida orthopsilosis Co 90-125 : CORT_0F02130
orf19.1089	21.5423	7.67751	0.356392	PEX11	Putative peroxisomal membrane protein
orf19.109	49.7903	48.0825	0.9657	-	Probable mitochondrial tyrosyl-tRNA synthetase, based on conservation in other fungi
orf19.1090	17.2323	15.41	0.894251	-	Ortholog of C. parapsilosis CDC317 : CPAR2_601110, C. dubliniensis CD36 : Cd36_64660, Candida tenuis NRRL Y-1498 : CANTEDRAFT_119969 and Lodderomyces elongisporus NRLL YB-4239 : LELG_04881
orf19.1091	9.26954	22.9807	2.47916	NOP8	Ortholog of S. cereviiae Nop8
orf19.1092	18.4158	11.7891	0.640162	-	Dolichol-P-Man dependent alpha(1-3) mannosyltransferase
orf19.1093	107.796	96.1771	0.892214	FLO8	Transcription factor
orf19.1095	77.763	84.786	1.09031	GLE2	Putative nuclear pore complex
orf19.1096	8.63169	6.8259	0.790795	-	Has domain(s) with predicted voltage-gated chloride channel activity, role in chloride transport, transmembrane transport and membrane localization
orf19.1097	59.8172	18.3452	0.306688	ALS2	ALS family protein
orf19.11	2.46899	2.08237	0.84341	-	Protein of unknown function
orf19.1105	7.17371	3.56879	0.497482	-	Ortholog of C. parapsilosis CDC317 : CPAR2_302980, C. dubliniensis CD36 : Cd36_53630, Pichia stipitis Pignal : PICST_32155 and Candida orthopsilosis Co 90-125 : CORT_0E05120
orf19.1105.2	3488.13	6545.79	1.87659	PGA56	Regulator of sorbose utilization
orf19.1105.3	1.88755	2.79974	1.48327	-	Protein of unknown function
orf19.1106	1.2658	0.522958	0.413144	-	Protein with Mob2p-dependent hyphal regulation
orf19.1107	65.1801	54.1254	0.830398	-	Protein of unknown function
orf19.1108	148.295	113.893	0.768016	HAM1	Putative deoxyribonucleoside triphosphate pyrophosphohydrolase
orf19.1109	146.997	168.957	1.14939	-	Ortholog of C. dubliniensis CD36 : Cd36_53580, C. parapsilosis CDC317 : CPAR2_303030, Debaryomyces hansenii CBS767 : DEHA2G07766g and Pichia stipitis Pignal : psti_CGOB_00176
orf19.111	26.508	7.00225	0.264156	CAN2	Basic amino acid permease
orf19.1110	30.6214	17.337	0.566173	-	Thiamine pyrophosphokinase, phosphorylates thiamine to produce the coenzyme thiamine pyrophosphate (thiamine diphosphate)
orf19.1111	150.624	105.287	0.699005	-	Ortholog(s) have chromatin binding, protein complex scaffold activity and role in RNA polymerase II transcriptional preinitiation complex assembly, histone acetylation
orf19.1112	34.954	34.6884	0.992401	BUD7	Ortholog(s) have role in Golgi to plasma membrane transport, fungal-type cell wall chitin biosynthetic process and cell division site, clathrin-coated vesicle, cytosol, exomer complex, nucleus, ribosome localization
orf19.1113	16.0714	12.0519	0.749897	-	Ortholog of C. dubliniensis CD36 : Cd36_53540, Debaryomyces hansenii CBS767 : DEHA2G07854g, Pichia stipitis Pignal : PICST_32162 and Spathaspora passalidarum NRRL Y-27907 : SPAPADRAFT_50795
orf19.1114	178.091	168.945	0.948644	-	Cytochrome c oxidase subunit
orf19.1115	282.236	216.617	0.767503	GUK1	Putative guanylate kinase
orf19.1116	54.2793	33.4302	0.615892	-	Protein of unknown function
orf19.1117	1.28647	11.1724	8.68454	-	Protein similar to Candida boidinii formate dehydrogenase
orf19.1119	29.6139	28.5441	0.963875	MTR10	Putative importin
orf19.1120	6.60875	17.125	2.59126	FAV2	Adhesin-like protein
orf19.1121	26.4127	16.1547	0.611626	-	Has domain(s) with predicted hydrolase activity
orf19.1122	0.182192	0.187355	1.02834	-	Protein of unknown function
orf19.1123	0.253288	0.319343	1.26079	-	Dubious open reading frame
orf19.1124	1.792	2.60512	1.45375	-	Protein of unknown function
orf19.1124.2	21.0556	25.3632	1.20458	-	Ortholog(s) have diphthine synthase activity, role in peptidyl-diphthamide biosynthetic process from peptidyl-histidine and cytosol, nucleus localization
orf19.113	1.33977	4.09296	3.05497	CIP1	Possible oxidoreductase
orf19.1133	43.4099	37.7095	0.868684	MSB1	Putative regulator of transcription
orf19.1135	26.859	17.3603	0.646349	CAS1	Putative transcription factor with Ku70/Ku80 beta-barrel DNA-binding motif
orf19.1136	42.6368	16.3794	0.384161	-	Ortholog(s) have AP-2 adaptor complex, cytosol, nucleus localization
orf19.1137	50.5948	36.5887	0.723171	-	Ortholog(s) have thymidylate kinase activity, uridylate kinase activity, role in dTDP biosynthetic process, dTTP biosynthetic process, dUDP biosynthetic process and cytosol, nucleus localization
orf19.1139	75.1851	83.1695	1.1062	-	Protein of unknown funtion
orf19.114	10.2803	9.88362	0.961414	-	Ortholog of C. dubliniensis CD36 : Cd36_61190, C. parapsilosis CDC317 : CPAR2_603230, Candida tenuis NRRL Y-1498 : cten_CGOB_00054 and Debaryomyces hansenii CBS767 : DEHA2E21142g
orf19.1140	187.459	148.747	0.793491	-	Protein of unknown function
orf19.1142	14.4995	9.54047	0.657986	AVT4	Putative vacuolar transporter of large neutral amino acids
orf19.1143	38.5879	28.8924	0.748742	-	Ortholog of Pichia stipitis Pignal : PICST_30878, Spathaspora passalidarum NRRL Y-27907 : SPAPADRAFT_60017, Candida guilliermondii ATCC 6260 : PGUG_05223 and Candida tropicalis MYA-3404 : CTRG_01052
orf19.1144	65.1556	54.5573	0.837339	-	Protein with SEL-1 like protein domain
orf19.1146	89.6916	66.3065	0.739272	-	Ortholog of Candida albicans WO-1 : CAWG_00265
orf19.1148	0.403233	2.14303	5.31462	-	Ortholog of C. dubliniensis CD36 : Cd36_11020 and Candida albicans WO-1 : CAWG_00266
orf19.1149	32.7864	118.92	3.62711	MRF1	Putative mitochondrial respiratory protein
orf19.115	10.1593	7.65899	0.75389	-	Ortholog of Candida tropicalis MYA-3404 : CTRG_02973 and Candida albicans WO-1 : CAWG_05252
orf19.1150	29.2565	22.9362	0.783969	-	GATA-like transcription factor
orf19.1150.1	27.2244	31.9629	1.17405	-	Ortholog of C. dubliniensis CD36 : Cd36_10990, C. parapsilosis CDC317 : CPAR2_804585, Candida tenuis NRRL Y-1498 : cten_CGOB_00256 and Debaryomyces hansenii CBS767 : DEHA2F10406g
orf19.1152	533.645	390.547	0.731848	-	Protein of unknown function
orf19.1153	217.28	575.933	2.65065	GAD1	Putative glutamate decarboxylase
orf19.1154	1762.11	2198.15	1.24745	EGD1	Putative GAL4 DNA-binding enhancer protein
orf19.1155	120.839	67.0203	0.554625	DPP2	Protein similar to S. cerevisiae pyrophosphate phosphatase Lpp1p
orf19.1156	1.87038	1.36828	0.731552	FUS1	Membrane protein required for mating
orf19.1158	7.84571	8.2863	1.05616	-	Ortholog of S. cerevisiae Yft2 required for normal ER membrane biosynthesis
orf19.1159	30.825	20.7234	0.672292	-	Protein similar to A. nidulans CysA serine O-trans-acetylase
orf19.1160	100.511	75.2559	0.748733	-	Ortholog(s) have COPII adaptor activity and role in ER to Golgi vesicle-mediated transport, fungal-type cell wall organization, protein glycosylation, protein retention in Golgi apparatus
orf19.1161	62.3228	77.1928	1.2386	PLD1	Phospholipase D1
orf19.1162	221.555	177.575	0.801494	-	Protein of unknown function
orf19.1162.1	12.9277	10.8968	0.842903	-	Ortholog(s) have Golgi apparatus localization
orf19.1163	28.9692	29.5341	1.0195	-	Has domain(s) with predicted GTP binding activity
orf19.1164	697.509	831.347	1.19188	GAR1	Putative H/ACA snoRNP pseudouridylase complex protein
orf19.1166	92.0343	77.6123	0.843298	CTA3	Protein similar to S. cerevisiae Ede1p, which is involved in endocytosis
orf19.1167	2.88966	3.61477	1.25093	-	Ortholog(s) have sulfonate dioxygenase activity and role in sulfur compound catabolic process
orf19.1168	268.252	274.493	1.02327	ZCF3	Zn(II)2Cys6 domain transcription factor
orf19.1169	24.7634	21.37	0.862967	-	Putative DnaJ-like molecular chaperone
orf19.117	54.988	58.8154	1.0696	-	Ortholog(s) have SNAP receptor activity, role in exocytosis, vesicle fusion and SNARE complex, extrinsic to plasma membrane localization
orf19.1170	59.3329	58.2417	0.981609	ARO7	Putative chorismate mutase
orf19.1171	0.401664	0.255662	0.636507	BTA1	Ortholog of C. dubliniensis CD36 : Cd36_10780, C. parapsilosis CDC317 : CPAR2_208080, Candida tenuis NRRL Y-1498 : CANTEDRAFT_120956 and Debaryomyces hansenii CBS767 : DEHA2F24508g
orf19.1177	111.055	110.418	0.994264	-	Ortholog of S. cerevisiae Rtt106
orf19.1178	13.238	13.482	1.01843	-	Putative transcription factor with bZIP DNA-binding motif
orf19.1179	641.082	816.573	1.27374	-	Protein of unknown function
orf19.118	194.168	181.671	0.935638	FAD2	Delta-12 fatty acid desaturase, involved in production of linoleic acid, which is a major component of membranes
orf19.1180	127.374	91.641	0.719464	-	Putative 2-aminoadipate transaminase
orf19.1181	15.6133	17.1379	1.09765	-	Has domain(s) with predicted catalytic activity and membrane localization
orf19.1182	49.6985	50.6132	1.0184	-	Ortholog(s) have SNAP receptor activity, phosphatidylinositol-3-phosphate binding activity and role in piecemeal microautophagy of nucleus, vacuole fusion, non-autophagic, vesicle fusion
orf19.1183	90.7395	65.8417	0.725612	-	Ortholog(s) have fungal-type vacuole localization
orf19.1185	158.599	134.802	0.849955	-	Ortholog(s) have protein homodimerization activity, ubiquitin-protein ligase activity
orf19.1186	94.1397	131.561	1.39751	-	Has domain(s) with predicted role in attachment of GPI anchor to protein and GPI-anchor transamidase complex localization
orf19.1187	208.933	209.727	1.0038	CPH2	Myc-bHLH transcription factor
orf19.1189	247.212	122.882	0.497071	-	Protein of unknown function
orf19.119	15.3395	13.0288	0.849363	-	Ortholog(s) have protein C-terminal S-isoprenylcysteine carboxyl O-methyltransferase activity
orf19.1190	98.1632	83.0209	0.845744	STV1	Predicted subunit a of vacuolar proton-translocating ATPase V0 domain, Golgi isoform
orf19.1191	79.8242	61.7245	0.773255	-	Ortholog(s) have ubiquitin-protein ligase activity and role in ER-associated ubiquitin-dependent protein catabolic process
orf19.1192	10.6251	10.7411	1.01092	DNA2	Protein similar to S. cerevisiae Dna2p, which is a DNA replication factor involved in DNA repair
orf19.1193	653.964	465.124	0.711238	GNP1	Similar to asparagine and glutamine permease
orf19.1195	29.3607	30.9306	1.05347	-	Ortholog(s) have metalloendopeptidase activity, role in cellular iron ion homeostasis, protein processing involved in protein targeting to mitochondrion and mitochondrion localization
orf19.1196	71.2014	46.1987	0.648845	PKH3	Ortholog(s) have protein kinase activity and role in MAPK cascade involved in cell wall biogenesis, protein phosphorylation
orf19.1198	71.2041	55.5595	0.780285	-	Predicted mitochondrial intermembrane space protein of unknown function
orf19.1199	469.483	553.528	1.17902	NOP5	Ortholog of S. cerevisiae Nop58
orf19.120	2.45739	2.34072	0.952523	-	Has domain(s) with predicted protein C-terminal S-isoprenylcysteine carboxyl O-methyltransferase activity, role in C-terminal protein methylation and integral to membrane localization
orf19.1200	40.2838	30.8247	0.765188	-	Protein of unknown function
orf19.1201	75.527	70.7976	0.937381	-	Ortholog(s) have serine-tRNA ligase activity, role in invasive growth in response to glucose limitation, mitochondrial seryl-tRNA aminoacylation, pseudohyphal growth, spore germination and mitochondrion localization
orf19.1202	23.6299	25.6677	1.08624	-	Ortholog of C. dubliniensis CD36 : Cd36_60350, C. parapsilosis CDC317 : CPAR2_603550, Candida tenuis NRRL Y-1498 : CANTEDRAFT_114325 and Debaryomyces hansenii CBS767 : DEHA2G04950g
orf19.1203	37.8367	35.0677	0.926817	SRO77	Protein with a predicted role in docking and fusion of post-Golgi vesicles with the plasma membrane
orf19.1203.1	276.85	249.1	0.899765	-	Predicted dolichol-phosphate mannosyltransferase subunit
orf19.1204	47.065	42.0295	0.89301	-	Phosphorylated protein of unknown function
orf19.1207	0.696361	0.403094	0.578858	-	Ortholog of C. dubliniensis CD36 : Cd36_33200 and Candida albicans WO-1 : CAWG_03416
orf19.1208	12.5599	10.7692	0.857427	-	Predicted ORF in the Major Repeat Sequence on chromosome 4
orf19.121	23.2739	3.89571	0.167385	ARC18	Putative ARP2/3 complex subunit
orf19.1210	57.0534	45.2797	0.793637	-	Ortholog(s) have L-arginine transmembrane transporter activity, L-aspartate transmembrane transporter activity and L-glutamate transmembrane transporter activity, more
orf19.1212	295.031	261.249	0.885497	-	Ortholog(s) have FFAT motif binding, phosphatidylinositol binding activity
orf19.1214	207.691	190.608	0.917748	-	Ortholog(s) have metalloaminopeptidase activity, role in protein initiator methionine removal involved in protein maturation and cytosol, nucleus localization
orf19.1215	0.602043	0.556827	0.924896	-	Ortholog of C. dubliniensis CD36 : Cd36_64550, Candida tropicalis MYA-3404 : CTRG_02747 and Candida albicans WO-1 : CAWG_04972
orf19.1217	11.1321	9.86772	0.88642	-	Ortholog(s) have ribosome binding, ubiquitin-protein ligase activity and role in chromatin modification, chromatin silencing at telomere, protein ubiquitination, ribosome-associated ubiquitin-dependent protein catabolic process
orf19.1219	16.2689	15.7317	0.96698	-	Ortholog of Spathaspora passalidarum NRRL Y-27907 : SPAPADRAFT_149713
orf19.122	130.325	88.3949	0.678265	CDC20	Activator of anaphase-promoting complex/cyclosome
orf19.1220	220.906	197.015	0.89185	RVS167	SH3-domain- and BAR domain-containing protein involved in endocytosis
orf19.1221	59.1888	44.1838	0.746489	ALG2	Putative mannosyltransferase involved in cell wall mannan biosynthesis
orf19.1223	42.9942	21.6611	0.503814	DBF2	Essential serine/threonine protein kinase involved in mitotic spindle formation and cytokinesis
orf19.1224	177.945	175.122	0.984136	FRP3	Putative ammonium transporter
orf19.1225	33.7159	32.0475	0.950516	PEX22	Putative peroxin
orf19.1227	0.412923	0.294179	0.712431	ZCF4	Putative Zn(II)2Cys6 transcription factor
orf19.1228	23.1482	24.8031	1.07149	HAP2	CCAAT-binding transcription factor
orf19.1229	36.4533	19.8692	0.545059	-	Ortholog(s) have importin-alpha export receptor activity, role in cell division, protein export from nucleus and nuclear membrane localization
orf19.123	24.236	24.3218	1.00354	RCN1	Protein involved in calcineurin-dependent signaling that controls stress response and virulence
orf19.1232	74.6164	72.934	0.977453	VRG4	GDP-mannose transporter
orf19.1233	132.884	166.13	1.25019	ADE4	Putative phosphoribosylpyrophosphate amidotransferase
orf19.1234	13.5942	11.0425	0.812295	FGR6-10	Protein lacking an ortholog in S. cerevisiae
orf19.1235	110.982	92.2192	0.830938	HOM3	Putative L-aspartate 4-P-transferase
orf19.1236	55.4737	62.3308	1.12361	GVP36	BAR domain protein
orf19.1237	4.7289	7.05929	1.4928	ARO9	Aromatic transaminase
orf19.1238	35.0308	26.5725	0.758547	TUB4	Putative gamma-tubulin
orf19.1239	0.0571028	0.0569394	0.997138	-	Secreted protein
orf19.124	133.329	186.664	1.40003	CIC1	Putative proteasome-interacting protein
orf19.1240	13.249	12.2837	0.927142	-	Ortholog of S. cerevisiae : YPR117W, C. glabrata CBS138 : CAGL0D04510g, C. dubliniensis CD36 : Cd36_45200, C. parapsilosis CDC317 : CPAR2_500480 and Candida tenuis NRRL Y-1498 : CANTEDRAFT_120679
orf19.1244	34.29	36.0068	1.05007	GYP2	Ortholog(s) have Rab GTPase activator activity, role in intracellular protein transport and cell division site, cytosol localization
orf19.1246	140.465	98.3184	0.699949	-	Putative eisosome component role in proper eisosome assembly
orf19.1247	117.726	84.5564	0.718247	-	Ortholog of C. dubliniensis CD36 : Cd36_45230, C. parapsilosis CDC317 : CPAR2_500450, Candida tenuis NRRL Y-1498 : CANTEDRAFT_103249 and Debaryomyces hansenii CBS767 : DEHA2C07524g
orf19.1248	167.174	203.174	1.21534	-	Putative RNA polymerase II subunit B44
orf19.1249	54.7768	61.3666	1.1203	-	Ortholog(s) have 1-(5-phosphoribosyl)-5-[(5-phosphoribosylamino)methylideneamino]imidazole-4-carboxamide isomerase activity, role in histidine biosynthetic process and cytosol, nucleus localization
orf19.125	29.7591	60.427	2.03054	EBP1	NADPH oxidoreductase
orf19.1250	125.938	134.363	1.0669	-	Ortholog(s) have role in maturation of SSU-rRNA from tricistronic rRNA transcript (SSU-rRNA, 5.8S rRNA, LSU-rRNA) and cytoplasm, nucleolus localization
orf19.1251	25.9456	24.3624	0.93898	BRN1	Putative condensin complex subunit
orf19.1252	295.39	254.474	0.861485	YME1	Ortholog(s) have ATP-dependent peptidase activity
orf19.1253	127.583	136.623	1.07086	PHO4	bHLH transcription factor of the myc-family
orf19.1254	188.636	204.235	1.08269	SEC23	Putative GTPase-activating protein
orf19.1255	3.16935	2.14785	0.677694	ZCF5	Zn(II)2Cys6 transcription factor
orf19.1257	3.17197	1.73731	0.547707	-	Ortholog of Candida albicans WO-1 : CAWG_03251
orf19.1258	67.8494	19.7138	0.290552	-	Adhesin-like protein
orf19.1259	32.9094	31.7879	0.965922	-	Ortholog(s) have DNA binding, ubiquitin-protein ligase activity and role in histone catabolic process, histone ubiquitination, regulation of transcription from RNA polymerase II promoter in response to oxidative stress
orf19.1260	40.7562	34.1171	0.837102	LEA1	Predicted component of U2 snRNP
orf19.1261	59.4561	63.3434	1.06538	CGT1	mRNA 5' guanylyltransferase
orf19.1263	9.70704	6.81418	0.701983	CFL1	Protein similar to ferric reductase Fre10p
orf19.1264	2.49306	0.876649	0.351636	CFL2	Oxidoreductase
orf19.1265	13.7763	14.8893	1.08079	-	Ortholog(s) have Rab guanyl-nucleotide exchange factor activity and role in CVT pathway, early endosome to Golgi transport, intra-Golgi vesicle-mediated transport, macroautophagy, regulation of Rab GTPase activity
orf19.1266	50.9367	32.2366	0.632876	-	Protein of unknown function
orf19.1267	158.88	116.365	0.732408	-	Ortholog of S. cerevisiae : CAJ1, C. glabrata CBS138 : CAGL0L00957g, C. dubliniensis CD36 : Cd36_45380, C. parapsilosis CDC317 : CPAR2_500650 and Candida tenuis NRRL Y-1498 : CANTEDRAFT_132273
orf19.1267.1	72.7601	68.5703	0.942416	-	Ortholog(s) have enzyme activator activity, role in iron-sulfur cluster assembly and extrinsic to mitochondrial inner membrane, mitochondrial matrix localization
orf19.1268	5.92338	5.40567	0.912599	-	Protein of unknown function
orf19.1270	6.0944	4.63437	0.760431	FRE3	Protein with similarity to ferric reductase Fre10p
orf19.1272	61.559	61.1298	0.993028	-	Protein of unknown function
orf19.1273	254.912	261.865	1.02728	-	Ortholog(s) have tubulin binding activity, role in tubulin complex assembly and prefoldin complex localization
orf19.1274	0.811387	0.654821	0.807039	-	Has domain(s) with predicted DNA binding, zinc ion binding activity, role in transcription, DNA-templated and nucleus localization
orf19.1275	39.8209	6.75458	0.169624	GAT1	GATA-type transcription factor
orf19.1276	56.7514	28.2819	0.498347	-	Protein with a selenoprotein domain and a thioredoxin-like fold domain
orf19.1277	255.323	148.003	0.57967	-	Protein of unknown function
orf19.1279	94.559	85.3004	0.902087	CDS1	Protein similar to S. cerevisiae Cds1p
orf19.1280	269.055	375.309	1.39492	SUI1	Putative translation initiation factor
orf19.1281	48.9848	53.5669	1.09354	-	Putative splicing factor required for the first step of pre-mRNA splicing
orf19.1282	410.684	366.127	0.891505	CKS1	Ortholog(s) have histone binding, protein complex binding, protein homodimerization activity, protein kinase activator activity, ubiquitin binding activity
orf19.1283	9.01315	7.90084	0.87659	MEC1	Cell cycle checkpoint protein with a role in genome integrity
orf19.1285	60.2801	26.9708	0.447425	-	Plasma membrane-localized protein of unknown function
orf19.1286	0.249678	0.167962	0.672714	-	Ortholog of Candida albicans WO-1 : CAWG_04776
orf19.1287	14.1998	17.1494	1.20772	-	Protein of unknown function
orf19.1288	22.0889	18.2178	0.824749	FOX2	3-hydroxyacyl-CoA epimerase
orf19.1289	70.8082	62.7156	0.885711	SCT1	Putative glycerol-3-phosphate O-acyltransferase
orf19.1290	114.851	85.3881	0.743468	XKS1	Putative xylulokinase
orf19.1291	57.3757	64.4155	1.1227	ABZ1	Ortholog(s) have 4-amino-4-deoxychorismate synthase activity, role in para-aminobenzoic acid biosynthetic process and cytosol, nucleus localization
orf19.1295	124.173	106.09	0.854373	VAS1	Putative tRNA-Val synthetase
orf19.1296	6.28248	5.5301	0.880242	-	Ortholog(s) have role in spliceosomal snRNP assembly and U4/U6 x U5 tri-snRNP complex, mitochondrion localization
orf19.1297	15.4064	10.2733	0.66682	-	Ortholog(s) have phosphatidylinositol-3-phosphate binding activity and role in CVT pathway, early endosome to Golgi transport, macroautophagy, mitochondrion degradation
orf19.1298	22.6157	20.0775	0.887768	NUP84	Ortholog(s) have structural constituent of nuclear pore activity
orf19.1299	78.7821	57.0272	0.72386	RPN6	Putative 26S proteasome subunit
orf19.130	6.1617	4.00216	0.649522	VPS15	Protein involved in retrograde endosome-to-Golgi protein transport
orf19.1300	37.5441	41.1653	1.09645	-	Putative mitochondrial membrane protein
orf19.1301	128.595	90.2075	0.701485	-	Ortholog(s) have cytoplasm, nucleus, ribosome localization
orf19.1302	0.289711	0.192486	0.664407	-	Ortholog of C. dubliniensis CD36 : Cd36_43500, Spathaspora passalidarum NRRL Y-27907 : SPAPADRAFT_64619, Candida tropicalis MYA-3404 : CTRG_00335 and Candida albicans WO-1 : CAWG_03437
orf19.1303	35.5324	37.2108	1.04724	-	Ortholog(s) have translation release factor activity, role in mitochondrial translational termination and mitochondrion localization
orf19.1304	36.1137	57.9467	1.60456	-	Ortholog(s) have role in U4 snRNA 3'-end processing, exonucleolytic trimming to generate mature 3'-end of 5.8S rRNA from tricistronic rRNA transcript (SSU-rRNA, 5.8S rRNA and LSU-rRNA), more
orf19.1305	12.8066	13.3489	1.04235	-	Ortholog(s) have tRNA (guanine) methyltransferase activity, role in tRNA methylation and mitochondrial matrix, nucleus localization
orf19.1306	107.356	149.786	1.39523	-	Ortholog(s) have cytosol, nucleus localization
orf19.1307	5.0064	1.63036	0.325655	-	Predicted membrane protein
orf19.1308	60.9793	78.4424	1.28638	-	Predicted membrane transporter, member of the drug:proton antiporter (14 spanner) (DHA2) family, major facilitator superfamily (MFS)
orf19.1309	54.4452	72.5021	1.33165	-	Ortholog of C. dubliniensis CD36 : Cd36_43290, C. parapsilosis CDC317 : CPAR2_403630, Candida tenuis NRRL Y-1498 : CANTEDRAFT_114295 and Debaryomyces hansenii CBS767 : DEHA2G17336g
orf19.131	33.4335	25.1284	0.751593	-	Ortholog of C. dubliniensis CD36 : Cd36_61330, C. parapsilosis CDC317 : CPAR2_602800, Candida tenuis NRRL Y-1498 : CANTEDRAFT_94450 and Debaryomyces hansenii CBS767 : DEHA2F15554g
orf19.131.2	320.932	372.775	1.16154	-	Ortholog(s) have endoplasmic reticulum localization
orf19.1310	14.0052	12.8237	0.915638	-	Ortholog(s) have role in nucleotide-excision repair and nucleus localization
orf19.1311	15.451	15.3782	0.995288	SPO75	Ortholog(s) have role in ascospore wall assembly
orf19.1313	8.03953	8.68898	1.08078	CDR3	Transporter of the Pdr/Cdr family of the ATP-binding cassette superfamily
orf19.1314	71.4643	37.899	0.530321	-	Protein of unknown function
orf19.1317	62.2084	59.8376	0.961889	OSH3	Protein required for wild-type filamentation
orf19.1318	19.9082	18.5777	0.933168	-	Ortholog of C. dubliniensis CD36 : Cd36_43350, C. parapsilosis CDC317 : CPAR2_403560, Debaryomyces hansenii CBS767 : DEHA2A08250g and Pichia stipitis Pignal : PICST_29838
orf19.132	101.11	83.2087	0.822952	-	Ortholog(s) have role in histone deacetylation, negative regulation of chromatin silencing at telomere, negative regulation of meiosis, positive regulation of stress-activated MAPK cascade
orf19.1321	4.93811	1310.33	265.351	HWP1	Hyphal cell wall protein
orf19.1323	31.9854	32.857	1.02725	-	Phosphorylated protein of unknown function
orf19.1324	20.9132	18.9782	0.907475	RAD2	Ortholog of S. cerevisiae Rad2, a nucleotide excision repair nuclease
orf19.1325	16.4464	11.0056	0.66918	ECM38	Putative gamma-glutamyltransferase
orf19.1326	7.82549	7.04855	0.900717	-	Ortholog of Candida albicans WO-1 : CAWG_03455
orf19.1327	10.3988	97.327	9.35945	RBT1	Cell wall protein with similarity to Hwp1
orf19.133	5.11518	9.4564	1.84869	-	Protein of unknown function
orf19.1330	1.12035	0.443521	0.395877	-	Ortholog of Candida albicans WO-1 : CAWG_05678
orf19.1331	22.5827	12.2548	0.542663	HSM3	Ortholog(s) have role in mismatch repair, proteasome regulatory particle assembly and cytosol, nucleus, proteasome regulatory particle, base subcomplex localization
orf19.1332	34.946	27.156	0.777085	SNG4	Putative membrane transporter
orf19.1333	32.1478	22.7264	0.706935	SNG3	Putative membrane transporter
orf19.1334	53.2057	30.2222	0.568026	-	Protein of unknown function
orf19.1335	13.0151	23.0594	1.77174	-	Ortholog of S. cerevisiae Mtr4, an ATP-dependent 3'-5' RNA helicase of the DEAD-box family
orf19.1336	204.407	226.032	1.10579	PUP3	Putative beta 3 subunit of the 20S proteasome
orf19.1336.2	58.7653	66.3072	1.12834	-	Ortholog(s) have role in mitochondrial respiratory chain complex assembly and mitochondrial intermembrane space, nucleus localization
orf19.1338	144.042	104.528	0.725677	-	Protein of unknown function
orf19.1339	336.856	194.263	0.576694	CPY1	Carboxypeptidase Y
orf19.134	9.73868	14.5585	1.49492	-	Protein of unknown function
orf19.1340	36.214	36.4066	1.00532	-	Putative aldose reductase
orf19.1341	14.7306	14.074	0.955426	PRR2	Putative serine/threonine protein kinase
orf19.1342	326.483	340.416	1.04268	SHM1	Mitochondrial serine hydroxymethyltransferase
orf19.1343	24.4479	18.2953	0.748338	MED16	Putative RNA polymerase II mediator complex subunit
orf19.1344	3.61592	6.25273	1.72922	-	Protein of unknown function
orf19.1345	22.0756	17.4484	0.790393	LIP8	Secreted lipase, member of a differentially expressed lipase gene family with possible roles in nutrition and/or in creating an acidic microenvironment
orf19.1348	0.186168	0.377524	2.02787	-	Ortholog of C. dubliniensis CD36 : Cd36_22500, Candida tropicalis MYA-3404 : CTRG_01825 and Candida albicans WO-1 : CAWG_05921
orf19.1349	2.26303	4.31368	1.90615	-	Ortholog of C. dubliniensis CD36 : Cd36_22470, Candida tropicalis MYA-3404 : CTRG_01829 and Candida albicans WO-1 : CAWG_05920
orf19.135	27.0317	20.2878	0.750519	EXO84	Predicted subunit of the exocyst complex, involved in exocytosis
orf19.1350	9.03362	22.2679	2.465	-	Protein with a thioredoxin domain
orf19.1351	35.5708	27.2098	0.764948	-	Ortholog of C. parapsilosis CDC317 : CPAR2_407000, C. dubliniensis CD36 : Cd36_22440, Candida tenuis NRRL Y-1498 : cten_CGOB_00049 and Lodderomyces elongisporus NRLL YB-4239 : LELG_02401
orf19.1352	164.56	142.95	0.86868	TIM22	Mitochondrial inner membrane protein
orf19.1353	2.77076	1.61961	0.584536	-	Protein of unknown function
orf19.1354	1275.69	748.376	0.586644	UCF1	Upregulated by cAMP in filamentous growth
orf19.1355	119.974	121.368	1.01162	-	Putative protein of unknown function
orf19.1356	19.9007	16.1252	0.810283	-	Ortholog(s) have thiosulfate sulfurtransferase activity, role in tRNA wobble position uridine thiolation and mitochondrion localization
orf19.1357	293.246	189.91	0.647613	FCY21	High affinity, high capacity, hypoxanthine-adenine-guanine-cytosine/H+ symporter
orf19.1358	444.228	422.22	0.950458	GCN4	bZIP transcription factor
orf19.1359	62.7592	49.165	0.783391	-	Ortholog(s) have protein complex binding activity, role in ER-associated ubiquitin-dependent protein catabolic process, sporulation resulting in formation of a cellular spore and cytoplasm, extrinsic to membrane, nucleus localization
orf19.136	17.706	9.20575	0.519923	-	Predicted membrane transporter, member of the drug:proton antiporter (12 spanner) (DHA1) family, major facilitator superfamily (MFS)
orf19.1360	23.0689	28.2906	1.22635	-	Ortholog(s) have role in mitochondrial genome maintenance and mitochondrion localization
orf19.1360.1	38.8978	23.9019	0.614479	-	Putative adhesin-like protein
orf19.1361	283.373	289.989	1.02335	TIM23	Protein involved in mitochondrial matrix protein import
orf19.1362	11.0482	24.1081	2.18208	SMM1	Putative dihydrouridine synthase
orf19.1363	0.714992	1.28971	1.80381	-	Putative protein of unknown function
orf19.1364	105.415	84.3574	0.800241	-	Ortholog of S. pombe Stm1 G-protein coupled receptor
orf19.1365	4.12434	3.85207	0.933985	-	Putative monooxygenase
orf19.1366	0.950872	0.732602	0.770453	-	Has domain(s) with predicted oxidoreductase activity, acting on paired donors, with incorporation or reduction of molecular oxygen, 2-oxoglutarate as one donor, and incorporation of one atom each of oxygen into both donors activity
orf19.1367	19.8975	8.6166	0.433049	MTW1	Kinetochore component
orf19.1367.1	37.4546	35.7242	0.9538	-	Ortholog of C. parapsilosis CDC317 : CPAR2_407330, Candida tenuis NRRL Y-1498 : CANTEDRAFT_114646, Debaryomyces hansenii CBS767 : DEHA2B05654g and Pichia stipitis Pignal : PICST_44644
orf19.1368	26.7803	16.9328	0.632286	-	Protein of unknown function
orf19.1369	5.34614	9.49376	1.77582	-	Protein with predicted peptidase domains
orf19.137	39.8455	23.1733	0.581579	-	Putative transferase involved in phospholipid biosynthesis
orf19.1370	0.0154995	0.0168203	1.08522	-	Protein of unknown function
orf19.1371	16.6783	16.8618	1.011	-	Ortholog of C. dubliniensis CD36 : Cd36_23880, C. parapsilosis CDC317 : CPAR2_806590, Candida tenuis NRRL Y-1498 : CANTEDRAFT_92769 and Debaryomyces hansenii CBS767 : DEHA2B13376g
orf19.1372	149.994	163.486	1.08995	-	Protein of unknown function
orf19.1373	15.4102	11.377	0.738277	INP51	Putative phosphatidylinositol-4,5-bisphosphate phosphatase
orf19.1374	106.881	110.656	1.03532	-	Ortholog of C. dubliniensis CD36 : Cd36_23840, Candida tenuis NRRL Y-1498 : CANTEDRAFT_104074, Debaryomyces hansenii CBS767 : DEHA2B13310g and Pichia stipitis Pignal : PICST_58235
orf19.1375	124.598	98.8298	0.793189	LEU42	Putative alpha-isopropylmalate synthase
orf19.1376	177.726	208.225	1.17161	-	Ortholog(s) have SNAP receptor activity, phosphatidic acid binding activity
orf19.1377	35.3112	43.8648	1.24223	IPK2	Putative inositol polyphosphate multikinase
orf19.1378	268.165	287.188	1.07094	SUP35	Translation factor eRF3
orf19.138	0.999107	0.84301	0.843763	FIG1	S. cerevisiae Fig1 ortholog
orf19.1381	323.808	175.985	0.543486	-	Ortholog of S. cerevisiae/S. pombe Lsb5
orf19.1382	16.5275	13.8344	0.837053	YEA4	Putative uridine diphosphate-N-acetylglucosamine (UDP-GlcNAc) transporter
orf19.1383	29.075	23.0449	0.792602	-	Protein of unknown function
orf19.1386	284.36	138.346	0.486517	-	Ortholog(s) have SNAP receptor activity and role in ER to Golgi vesicle-mediated transport, retrograde vesicle-mediated transport, Golgi to ER, vesicle fusion
orf19.1387	168.854	147.023	0.870711	-	Ortholog(s) have 4 iron, 4 sulfur cluster binding activity, role in iron-sulfur cluster assembly, tRNA wobble uridine modification and cytoplasm localization
orf19.1388	50.6254	93.4914	1.84673	-	Putative 66S pre-ribosomal particle component
orf19.1389	667.513	703.383	1.05374	-	Ortholog(s) have poly(A) RNA binding activity, role in mRNA metabolic process and cytoplasm localization
orf19.139	9.88179	9.31096	0.942234	TRA1	Subunit of the NuA4 histone acetyltransferase complex
orf19.1390	333.676	281.442	0.843459	PMI1	Phosphomannose isomerase
orf19.1391	22.2997	26.7949	1.20158	-	Protein with similarity to trimeric LpxA-like enzymes
orf19.1392	50.4703	39.0655	0.774029	-	Ortholog(s) have chaperone binding, protein disulfide isomerase activity, unfolded protein binding activity and role in ER-associated ubiquitin-dependent protein catabolic process, protein retention in ER lumen
orf19.1393	41.5089	47.6422	1.14776	-	Ortholog(s) have NAD transporter activity, pyruvate secondary active transmembrane transporter activity, role in NAD transmembrane transport, mitochondrial pyruvate transport and endoplasmic reticulum, mitochondrion localization
orf19.1394	88.2256	90.0671	1.02087	-	Putative protein of unknown function
orf19.1395	43.4793	24.1025	0.554344	-	Ortholog(s) have inorganic phosphate transmembrane transporter activity, role in phosphate ion transport, transmembrane transport and mitochondrion localization
orf19.1396	183.963	135.298	0.735463	-	Ortholog(s) have ARF GTPase activator activity, role in ER to Golgi vesicle-mediated transport, intra-Golgi vesicle-mediated transport and Golgi apparatus, clathrin-coated vesicle localization
orf19.1397	18.1891	22.3027	1.22616	-	Has domain(s) with predicted heme binding activity
orf19.1400	23.5683	16.9803	0.720472	-	Ortholog of C. dubliniensis CD36 : Cd36_23640, C. parapsilosis CDC317 : CPAR2_406130, Candida tenuis NRRL Y-1498 : CANTEDRAFT_116273 and Debaryomyces hansenii CBS767 : DEHA2B11176g
orf19.1401	39.0194	31.54	0.808316	EAP1	GPI-anchored cell wall adhesin
orf19.1402	157.78	372.807	2.36283	CCT2	Chaperonin of the cytosolic TCP1 ring complex
orf19.1403	49.3364	64.1166	1.29958	-	Ortholog(s) have ATP:ADP antiporter activity, calcium ion binding activity, role in ADP transport, ATP transport, mitochondrial transport and mitochondrion localization
orf19.1404	27.8102	44.2832	1.59234	-	Predicted tRNA dihydrouridine synthase
orf19.1405	28.9527	41.9392	1.44854	PHO13	Putative 4-nitrophenylphosphatase
orf19.1406	16.9455	17.3556	1.0242	-	Ortholog(s) have DNA-directed DNA polymerase activity, role in error-free translesion synthesis, error-prone translesion synthesis and mitochondrion, nuclear chromatin, zeta DNA polymerase complex localization
orf19.1409	18.6984	18.0719	0.966494	VAC7	Ortholog of S. cerevisiae Vac7
orf19.1409.1	2048.14	3209.13	1.56685	-	Ribosomal 60S subunit protein L22B
orf19.1409.2	21.5632	71.9688	3.33758	-	Protein of unknown function
orf19.1409.3	0	0	#DIV/0!	-	Protein of unknown function
orf19.1411	3.06591	2.52036	0.822059	-	Putative cytochrome P450
orf19.1412	256.754	185.202	0.721321	-	Ortholog of C. dubliniensis CD36 : Cd36_44020, C. parapsilosis CDC317 : CPAR2_302330, Candida tenuis NRRL Y-1498 : CANTEDRAFT_105448 and Debaryomyces hansenii CBS767 : DEHA2C10582g
orf19.1413	91.1545	109.057	1.1964	YFH1	Frataxin
orf19.1414	486.842	383.166	0.787044	-	Protein of unknown function
orf19.1415	21.4725	19.2796	0.897874	FRE10	Major cell-surface ferric reductase under low-iron conditions
orf19.1416	104.965	127.506	1.21475	COX11	Cytochrome oxidase assembly protein
orf19.1417	37.4458	30.6895	0.819571	-	Ortholog of C. dubliniensis CD36 : Cd36_43970, C. parapsilosis CDC317 : CPAR2_401720, Candida tenuis NRRL Y-1498 : CANTEDRAFT_102588 and Debaryomyces hansenii CBS767 : DEHA2G16698g
orf19.1418	18.771	21.0456	1.12118	SEC15	Predicted exocyst subunit
orf19.1420	46.3364	37.3175	0.80536	-	Ortholog(s) have cytosol, nucleus localization
orf19.1421	11.609	6.63133	0.571223	-	Ortholog(s) have ureidoglycolate hydrolase activity and cytosol, nucleus localization
orf19.1422	45.9041	42.5392	0.926697	FZO1	Mitochondrial biogenesis protein
orf19.1424	7.78334	8.29732	1.06604	-	Predicted membrane transporter, member of the oxalate:formate antiporter (OFA) family, major facilitator superfamily (MFS)
orf19.1426	124.191	119.443	0.961769	-	Ortholog of S. cerevisiae Skg6
orf19.1427	17.312	9.13781	0.527831	-	Putative transporter
orf19.1428	38.3471	26.5996	0.693653	DUO1	Subunit of the Dam1 (DASH) complex, which acts in chromosome segregation by coupling kinetochores to spindle microtubules
orf19.1429	23.5211	23.4226	0.995812	SOH1	Subunit of the RNA polymerase II mediator complex
orf19.1430	1.81281	1.21548	0.670495	-	Ortholog of C. parapsilosis CDC317 : CPAR2_402120, C. dubliniensis CD36 : Cd36_43870, Lodderomyces elongisporus NRLL YB-4239 : LELG_04437 and Candida orthopsilosis Co 90-125 : CORT_0E02170
orf19.1433	101.072	58.5291	0.579083	-	Protein of unknown function
orf19.1433.1	3.80162	7.24192	1.90496	-	Ortholog of C. dubliniensis CD36 : Cd36_22550, Candida tropicalis MYA-3404 : CTRG_01836 and Candida albicans WO-1 : CAWG_01505
orf19.1434	22.1367	16.9346	0.765001	-	Ortholog(s) have protein kinase activator activity
orf19.1435	1180.94	1687.24	1.42873	TEF1	Translation elongation factor 1-alpha
orf19.1438	1.6607	1.60319	0.96537	-	Protein with homology to NADH dehydrogenase
orf19.1439	17.2771	21.2288	1.22872	IPK1	Ortholog of S. cerevisiae/S. pombe Ipk1
orf19.144	14.2488	13.3628	0.937819	SNU114	Protein similar to S. cerevisiae Snu114p, which is an RNA helicase involved in pre-mRNA splicing
orf19.1440	47.4801	38.5655	0.812246	-	Ortholog of C. dubliniensis CD36 : Cd36_43090, C. parapsilosis CDC317 : CPAR2_403340, Candida tenuis NRRL Y-1498 : CANTEDRAFT_94387 and Debaryomyces hansenii CBS767 : DEHA2G17622g
orf19.1440.1	0.773806	0.655048	0.846527	-	Protein of unknown function
orf19.1440.2	15.5762	12.6213	0.810294	-	Ortholog of C. dubliniensis CD36 : Cd36_62310
orf19.1441	43.2485	42.9652	0.993449	-	Ortholog of C. dubliniensis CD36 : Cd36_16230, C. parapsilosis CDC317 : CPAR2_213950, Candida tenuis NRRL Y-1498 : CANTEDRAFT_112720 and Debaryomyces hansenii CBS767 : DEHA2A01848g
orf19.1442	66.7222	47.037	0.704968	PLB4.5	Phospholipase B
orf19.1444	210.356	136.333	0.648106	-	Ortholog(s) have phosphatidylinositol-4,5-bisphosphate binding activity, role in actin cortical patch assembly, actin filament organization, endocytosis and actin cortical patch, mating projection tip localization
orf19.1445	13.8104	10.8056	0.782425	ESC4	Protein similar to S. cerevisiae Esc4
orf19.1446	259.429	147.723	0.569416	CLB2	B-type mitotic cyclin (cyclin-dependent protein kinase regulatory subunit)
orf19.1447	21.8925	20.2913	0.926861	-	Ortholog of C. dubliniensis CD36 : Cd36_16290, C. parapsilosis CDC317 : CPAR2_214050, Candida tenuis NRRL Y-1498 : CANTEDRAFT_92180 and Debaryomyces hansenii CBS767 : DEHA2A01738g
orf19.1448	330.078	324.856	0.984179	APT1	Adenine phosphoribosyltransferase
orf19.1448.1	28.9184	29.5767	1.02276	-	Ortholog(s) have plus-end-directed microtubule motor activity
orf19.1449	9.67664	6.5099	0.672744	-	Protein of unknown function
orf19.145	150.047	120.96	0.806147	RPB4	Protein similar to S. cerevisiae Rpb4p, which is a component of RNA polymerase II
orf19.1450	0.0499082	0.0198911	0.398554	-	Ortholog of C. dubliniensis CD36 : Cd36_16320, Candida tropicalis MYA-3404 : CTRG_01238 and Candida albicans WO-1 : CAWG_03918
orf19.1451	15.4186	12.4128	0.805054	SRB9	Subunit of the RNA polymerase II mediator complex
orf19.1453	171.369	153.417	0.895244	SPT5	Protein similar to S. cerevisiae Spt5p transcription elongation factor
orf19.1456	36.402	26.0979	0.716936	-	Ortholog of Candida albicans WO-1 : CAWG_03922
orf19.1457	43.4235	48.7624	1.12295	-	Putative RNA polymerase transcription factor TFIIH core component
orf19.1458	22.2508	24.6245	1.10668	-	Ortholog(s) have tRNA-specific adenosine deaminase activity, role in tRNA modification and cytoplasm, nucleus localization
orf19.1459	41.2601	32.6671	0.791736	PPE1	Protein similar to S. cerevisiae Ppe1p
orf19.1460	90.7332	87.6592	0.96612	-	Putative glutamine-dependent NAD synthetase, involved in NAD salvage pathway
orf19.1461	17.466	8.68863	0.49746	-	S. pombe ortholog SPCC576.01c is a predicted sulfonate dioxygenase
orf19.1462	80.9703	77.0959	0.95215	SMP2	Putative Mg2+-dependent phosphatidate phosphatase
orf19.1464	53.3197	43.0643	0.807662	BMT5	Putative beta-mannosyltransferase involved in beta-1,2-mannosylation of phospholipomannan
orf19.1465	8.23238	8.52533	1.03559	-	Has domain(s) with predicted N-acetyltransferase activity
orf19.1466	40.2837	45.272	1.12383	REX2	Putative 3'-5' RNA exonuclease with a predicted role in 3'-end processing of U4 and U5 snRNAs, 5S and 5.8S rRNAs
orf19.1467	1299.44	1431.55	1.10167	COX13	Cytochrome c oxidase
orf19.1468	111.383	107.262	0.963002	CDC55	Ortholog(s) have protein phosphatase type 2A regulator activity, protein serine/threonine phosphatase activity
orf19.147	76.7552	37.1426	0.48391	YAK1	Predicted serine-threonine protein kinase
orf19.1470	19784.1	17120.5	0.865367	RPS26A	Ribosomal protein
orf19.1471	956.779	1326.9	1.38684	COX4	Putative cytochrome c oxidase subunit IV
orf19.1473	3.19193	5.71392	1.79011	-	2-hydroxyacid dehydrogenase domain-containing protein
orf19.1474	158.881	111.615	0.702507	SLA1	Protein required for assembly of the cortical actin cytoskeleton
orf19.1476	1.07531	0.506641	0.471158	-	Ortholog(s) have mRNA (N6-adenosine)-methyltransferase activity, role in mRNA methylation, meiosis, negative regulation of pseudohyphal growth and MIS complex localization
orf19.1477	45.4996	25.1137	0.551954	-	Protein of unknown function
orf19.1478	95.1895	103.343	1.08566	STT3	Putative oligosaccharyltransferase complex component
orf19.1479	103.354	58.9473	0.570344	-	Ortholog of the mitochondria localized S. cerevisiae Pib2 protein of unknown function
orf19.1480	661.455	668.102	1.01005	-	Putative succinate dehydrogenase
orf19.1481	31.2903	22.4909	0.718782	HAP42	Predicted transcription factor
orf19.1482	59.1255	28.7267	0.48586	HSK3	Subunit of the Dam1 (DASH) complex, which acts in chromosome segregation by coupling kinetochores to spindle microtubules
orf19.1483	28.9972	30.7061	1.05893	-	Ortholog(s) have copper ion binding activity, role in mitochondrial respiratory chain complex IV assembly and extrinsic to mitochondrial inner membrane, mitochondrial intermembrane space localization
orf19.1484	6.9063	4.16369	0.602883	-	Ortholog of S, cerevisiae Spc24
orf19.1485	52.2431	49.9756	0.956597	-	Mitochondrial ribosomal protein of the large subunit
orf19.1486	190.175	215.768	1.13458	-	Protein with a life-span regulatory factor domain
orf19.1488	20.2213	16.2986	0.806011	-	Ortholog of C. dubliniensis CD36 : Cd36_16630, C. parapsilosis CDC317 : CPAR2_210300, Candida tenuis NRRL Y-1498 : CANTEDRAFT_116870 and Debaryomyces hansenii CBS767 : DEHA2B04334g
orf19.149	1.86128	2.31787	1.24531	-	Protein of unknown function
orf19.1490	55.5809	54.5065	0.98067	MSB2	Mucin family adhesin-like protein
orf19.1490.1	4.00929	4.0092	0.999978	-	Predicted ORF in retrotransposon Tca16 with similarity to the Gag-Pol region of retrotransposons
orf19.1491	13.9612	14.7846	1.05898	-	Ortholog(s) have RNA binding activity, role in mRNA splicing, via spliceosome and U1 snRNP, U2-type prespliceosome localization
orf19.1492	4.46398	4.83615	1.08337	PRP39	Putative component of the U1 snRNP
orf19.1493	20.5071	18.6309	0.90851	RAD7	Protein similar to S. cerevisiae Rad7p, which is a subunit of the Nucleotide Excision Repair Factor 4
orf19.1494	288.506	283.838	0.98382	RAD23	S. cerevisiae Rad23 ortholog
orf19.1495	20.4057	10.7767	0.528122	-	Ortholog(s) have role in L-methionine salvage from methylthioadenosine and cytosol, nucleus localization
orf19.1496	12.0922	9.00804	0.744946	-	Putative transcription factor with zinc finger DNA-binding motif
orf19.1497	7.4181	6.56075	0.884425	ZCF6	Putative transcription factor with zinc cluster DNA-binding motif
orf19.1499	28.1031	26.8007	0.953656	CTF1	Putative zinc-finger transcription factor, similar to A. nidulans FarA and FarB
orf19.150	262.252	271.123	1.03383	TIM17	Predicted component of the Translocase of the Inner Mitochondrial membrane (TIM23 complex), involved in protein import into mitochondria
orf19.1500	62.6871	40.8849	0.652206	-	Ortholog of C. dubliniensis CD36 : Cd36_16720, C. parapsilosis CDC317 : CPAR2_210210, Candida tenuis NRRL Y-1498 : CANTEDRAFT_128446 and Debaryomyces hansenii CBS767 : DEHA2B04092g
orf19.1502	21.6034	11.7366	0.543276	-	Has domain(s) with predicted aminoacyl-tRNA hydrolase activity
orf19.1504	54.9942	28.7819	0.523362	-	Putative patatin-like phospholipase
orf19.1505	56.833	31.0501	0.546339	-	Ortholog(s) have cytoplasm localization
orf19.1506	0	0	#DIV/0!	-	Ortholog of Candida albicans WO-1 : CAWG_03962
orf19.1507	28.9598	20.4517	0.70621	AMN1	Putative negative regulator of exit from mitosis
orf19.1508	63.1411	47.8018	0.757063	-	Protein of unknown function
orf19.1509	61.8691	42.0209	0.67919	ROD1	Protein similar to S. cerevisiae Rod1
orf19.151	18.2643	15.4929	0.848261	TPO5	Putative polyamine transporter
orf19.1510	41.8655	33.5392	0.801118	SRD1	Sur7 family protein with PalI-like domains
orf19.1513	11.8033	8.71336	0.738214	FAB1	Phosphatidylinositol 3-phosphate 5-kinase
orf19.1514	157.82	172.212	1.09119	-	Ortholog(s) have enzyme binding, phosphatidylinositol-4-phosphate binding activity and role in endoplasmic reticulum unfolded protein response, protein localization to Golgi apparatus, retrograde vesicle-mediated transport, Golgi to ER
orf19.1515	12.4481	7.88074	0.633088	CHT4	Chitinase
orf19.1516	51.1013	55.3523	1.08319	-	Ortholog(s) have ubiquitin-specific protease activity
orf19.1517	426.09	401.45	0.942172	ARO3	3-deoxy-D-arabinoheptulosonate-7-phosphate synthase
orf19.1519	22.9205	17.1559	0.748496	-	Protein of unknown function
orf19.1522	38.833	32.12	0.827132	-	Ortholog of C. dubliniensis CD36 : Cd36_16850, C. parapsilosis CDC317 : CPAR2_211990, Candida tenuis NRRL Y-1498 : cten_CGOB_00169 and Debaryomyces hansenii CBS767 : DEHA2G03036g
orf19.1523	0.602429	0.87172	1.44701	FMO1	Putative oxidoreductase
orf19.1524	0.0301266	0.00986205	0.327354	SPR3	Septin
orf19.1525	73.9593	50.6418	0.684725	-	Ortholog(s) have role in nuclear-transcribed mRNA catabolic process, nonsense-mediated decay and cytoplasm, nucleus localization
orf19.1526	54.7661	48.9617	0.894015	SNF2	Protein involved in transcriptional regulation
orf19.1527	10.1662	9.38624	0.923279	-	Protein of unknown function
orf19.1528	36.4006	52.6697	1.44695	-	Putative mitochondrial RNA polymerase specificity factor
orf19.1529	0.94584	0.614452	0.649636	-	Protein of unknown function
orf19.1530	0.11292	0.0702682	0.622283	-	Protein of unknown function
orf19.1531	14.7474	15.8746	1.07643	-	Ortholog(s) have RNA binding, protein heterodimerization activity, role in mRNA cleavage, mRNA polyadenylation and cytosol, mRNA cleavage factor complex, mitochondrion localization
orf19.1532	23.467	16.0787	0.685162	SAM37	Protein of the mitochondrial outer membrane, component of the Sorting and Assembly Machinery (SAM) involved in insertion of proteins into the outer membrane
orf19.1533	71.8922	69.0187	0.96003	-	Possible vacuolar protein
orf19.1534	30.1268	18.3485	0.609042	-	Ortholog of S. cerevisiae Zrt3, vacuolar membrane zinc transporter
orf19.1535	27.2354	17.855	0.655581	-	Protein of unknown function
orf19.1536	48.2185	45.5086	0.9438	-	Putative vacuolar transporter
orf19.1538	25.9539	20.1112	0.774882	TLG2	Putative syntaxin-like t-SNARE
orf19.1539	0.278615	0.18003	0.64616	-	Protein of unknown function
orf19.154	9.22504	16.2991	1.76683	-	Putative ortholog of S. cerevisiae Utp30
orf19.1541	0.264876	0.29272	1.10512	-	Protein with a globin-like domain
orf19.1542	40.4963	47.5892	1.17515	HEX3	Protein similar to S. cerevisiae Hex3p, which is involved in DNA damage response
orf19.1543	58.9988	37.1921	0.630387	OPI1	Leucine zipper transcription factor
orf19.1544	156.026	132.193	0.84725	-	Putative cis-golgi localized protein involved in ER to Golgi transport
orf19.1545	152.64	232.582	1.52373	-	Ortholog(s) have structural constituent of ribosome activity and mitochondrial small ribosomal subunit localization
orf19.1546	63.1145	107.714	1.70664	-	Membrane-localized protein of unknown function
orf19.1547	10.1726	10.1734	1.00008	-	Ortholog(s) have double-stranded DNA binding, polynucleotide 3'-phosphatase activity and role in double-strand break repair
orf19.1548	24.5276	22.5736	0.920335	-	Ortholog(s) have role in mRNA splicing, via spliceosome and U4/U6 x U5 tri-snRNP complex localization
orf19.1549	127.635	172.132	1.34863	-	Plasma membrane-associated protein identified in detergent-resistant membrane fraction (possible lipid raft component)
orf19.155	43.5838	44.4815	1.0206	URE2	Functional homolog of S. cerevisiae Ure2p, which is a regulator of nitrogen utilization, and which also has an infectious prion form called [URE3]
orf19.1551	4.78271	1.74575	0.365013	-	Predicted protein of unknown function
orf19.1552	302.504	574.615	1.89953	CPR3	Putative peptidyl-prolyl cis-trans isomerase
orf19.1553	368.754	320.314	0.868639	ENT3	Putative epsin
orf19.1555	22.5404	20.7176	0.919132	SAC3	Putative nuclear pore-associated protein, required for small ribosomal subunit biogenesis
orf19.1557	16.6244	14.247	0.856993	-	Ortholog(s) have S-adenosylmethionine-dependent methyltransferase activity, role in protein methylation and cytosol, nucleus localization
orf19.1559	562.11	431.644	0.7679	HOM2	Aspartate-semialdehyde dehydrogenase
orf19.156	40.989	44.9558	1.09678	FGR51	Protein lacking an ortholog in S. cerevisiae
orf19.1560	203.981	196.741	0.964506	POB3	Protein involved in chromatin assembly and disassembly
orf19.1562	71.0592	73.9422	1.04057	-	Protein of unknown function
orf19.1563	67.7653	32.6098	0.481217	ECM3	Ortholog(s) have endoplasmic reticulum localization
orf19.1564	316.273	257.602	0.814493	-	Plasma membrane-localized protein of unknown function
orf19.1565	41.5979	30.739	0.738956	-	Protein of unknown function
orf19.1566	13.4404	36.6424	2.72629	UTP21	Putative U3 snoRNP protein
orf19.1567	19.211	17.4648	0.909104	-	Ortholog(s) have Rab guanyl-nucleotide exchange factor activity, phosphatidylinositol binding activity
orf19.1569	39.463	61.015	1.54613	UTP22	Putative U3 snoRNP protein
orf19.1570	70.4107	69.7828	0.991082	ERG7	2,3-epoxysqualene-lanosterol cyclase (lanosterol synthase), conversion of 2,3-oxidosqualene to lanosterol in sterol biosynthesis
orf19.1571	0	0	#DIV/0!	ATO7	Putative fungal-specific transmembrane protein
orf19.1573	23.7817	18.2278	0.766463	-	Ortholog(s) have endoplasmic reticulum, fungal-type vacuole membrane localization
orf19.1574	33.3748	31.0819	0.931298	-	Putative TFIID subunit involved in RNA polymerase II transcription initiation
orf19.1575	66.6323	112.66	1.69077	PRS1	Phosphoribosylpyrophosphate synthetase
orf19.1576	19.8292	19.8838	1.00275	-	Ortholog(s) have nuclear localization sequence binding, ubiquitin binding activity, role in response to ethanol and cytosol localization
orf19.1577	0.41496	0.243541	0.586902	-	Has domain(s) with predicted sequence-specific DNA binding, sequence-specific DNA binding transcription factor activity, zinc ion binding activity and role in regulation of transcription, DNA-dependent
orf19.1578	15.0606	22.9433	1.5234	-	Ortholog of S. cereviaie Rrp5, an RNA binding protein involved in synthesis of 18S and 5.8S rRNAs
orf19.158	46.4622	44.3675	0.954916	-	Ortholog of S. cerevisiae Apd1
orf19.1580	1.44078	2.20938	1.53346	-	Protein of unknown function
orf19.1581	0	0.138378	#DIV/0!	-	Planktonic growth-induced gene
orf19.1582	4.94429	5.13648	1.03887	-	Predicted membrane transporter
orf19.1584	29.735	26.6466	0.896136	-	Predicted MFS membrane transporter
orf19.1585	826.562	457.356	0.553323	ZRT2	Zinc transporter
orf19.1586	0.852606	3.81024	4.46893	FGR22	Putative phosphatidylinositol-specific phospholipase C (PI-PLC)
orf19.1587	24.3936	40.5807	1.66358	HGT20	Putative glucose transporter of the major facilitator superfamily
orf19.1588	488.048	283.254	0.580381	-	Putative mitochondrial protein of unknown function
orf19.1589	13.074	18.1271	1.3865	-	Putative transcription factor component of the core factor (CF) rDNA transcription factor complex
orf19.1589.1	18.5695	9.68563	0.521588	-	Has domain(s) with predicted catalytic activity, pyridoxal phosphate binding activity and role in biosynthetic process
orf19.1590	13.0596	8.48084	0.649395	-	Ortholog of C. dubliniensis CD36 : Cd36_18970, C. parapsilosis CDC317 : CPAR2_212800, Debaryomyces hansenii CBS767 : DEHA2F08690g and Candida guilliermondii ATCC 6260 : PGUG_01488
orf19.1591	348.898	440.98	1.26392	ERG10	Acetyl-CoA acetyltransferase
orf19.1592	127.414	72.7365	0.570867	-	Protein of unknown function
orf19.1595	28.0094	17.4144	0.621734	-	Ortholog(s) have Dsc E3 ubiquitin ligase complex, endoplasmic reticulum localization
orf19.1596	6.31225	5.0462	0.79943	FGR28	Protein lacking an ortholog in S. cerevisiae
orf19.1597	124.471	118.888	0.955146	ABG1	Vacuolar membrane protein
orf19.1598	122.692	98.0974	0.799542	ERG24	C-14 sterol reductase, has a role in ergosterol biosynthesis
orf19.1599	2.30878	0.712957	0.308802	-	Ortholog of Candida albicans WO-1 : CAWG_06018
orf19.1600	27.5683	24.5452	0.890341	-	Ortholog of C. dubliniensis CD36 : Cd36_23530, C. parapsilosis CDC317 : CPAR2_406140, Candida tenuis NRRL Y-1498 : CANTEDRAFT_116829 and Debaryomyces hansenii CBS767 : DEHA2B01826g
orf19.1601	3720.71	5580.89	1.49995	RPL3	Ribosomal protein, large subunit
orf19.1604	51.7227	34.9219	0.675176	-	Predicted Gal4-like DNA-binding transcription factor
orf19.1605	8.54292	6.19897	0.725627	PMS1	Putative DNA mismatch repair factor
orf19.1606	17.3986	13.6202	0.782833	-	Protein of unknown function
orf19.1607	44.544	53.8706	1.20938	ALR1	Putative transporter of divalent cations
orf19.1608	1.18246	0.832847	0.704334	-	Ortholog(s) have cytosol, nucleus localization
orf19.1609	38.6711	56.3072	1.45605	-	Ortholog(s) have role in endonucleolytic cleavage in ITS1 to separate SSU-rRNA from 5.8S rRNA and LSU-rRNA from tricistronic rRNA transcript (SSU-rRNA, 5.8S rRNA, LSU-rRNA) and mitotic spindle pole body, nucleolus localization
orf19.1610	4.4266	2.69117	0.607954	-	Putative protein of unknown function, transcription is activated in the presence of elevated CO2
orf19.1611	4.11586	2.74235	0.666288	-	Protein of unknown function
orf19.1613	312.19	228.481	0.731865	ILV2	Putative acetolactate synthase
orf19.1614	77.0689	25.8916	0.335954	MEP1	Ammonium permease
orf19.1616	8.77205	4.80916	0.548237	FGR23	Protein of unknown function
orf19.1617	50.6387	29.3089	0.578785	-	Protein similar to S. cerevisiae Ydr282cp
orf19.1618	162.364	150.237	0.92531	GFA1	Glucosamine-6-phosphate synthase, homotetrameric enzyme of chitin/hexosamine biosynthesis
orf19.1618.1	6.74189	7.9471	1.17876	-	Ortholog(s) have cytosol localization
orf19.1619	85.65	73.5593	0.858836	-	Putative kinase subunit of RNA polymerase II carboxy-terminal domain kinase I
orf19.1620	0.25158	0.461334	1.83375	-	Protein of unknown function
orf19.1621	92.9677	78.926	0.848962	GPA2	G-protein alpha subunit
orf19.1622	17.8478	12.4526	0.697711	YCG1	Putative condensin G
orf19.1623	67.0209	161.133	2.40422	CAP1	AP-1 bZIP transcription factor
orf19.1624	35.8676	27.5763	0.768836	-	Non-catalytic subunit of N-terminal acetyltransferase of the NatC type
orf19.1624.1	89.8615	56.449	0.628178	-	Ortholog of C. parapsilosis CDC317 : CPAR2_405060 and Candida orthopsilosis Co 90-125 : CORT_0C04470
orf19.1625	372.038	385.697	1.03671	-	Putative ubiquinone oxidoreductase
orf19.1626	282.955	208.397	0.736502	-	Deoxyhypusine synthase
orf19.1628	119.97	115.889	0.965983	LAP41	Putative aminopeptidase yscI precursor
orf19.163	45.4411	53.6096	1.17976	PAN6	Ortholog(s) have pantoate-beta-alanine ligase activity, role in pantothenate biosynthetic process and cytosol, nucleus localization
orf19.1630	200.643	165.628	0.825486	-	Ortholog(s) have cytoplasm localization
orf19.1631	152.858	179.115	1.17177	ERG6	Delta(24)-sterol C-methyltransferase, converts zymosterol to fecosterol, ergosterol biosynthesis
orf19.1632	20.4423	12.3146	0.602408	-	Ortholog(s) have cytosol, nucleus localization
orf19.1633	31.2827	50.6721	1.61981	UTP4	Putative U3 snoRNA-associated protein
orf19.1634	68.8688	55.5792	0.80703	-	Has domain(s) with predicted fatty-acyl-CoA binding activity
orf19.1635	5398.15	7551.17	1.39884	RPL12	Ribosomal protein L12, 60S ribosomal subunit
orf19.1636	45.4053	40.8153	0.89891	STE50	Protein with sterile alpha motif (SAM) and Ras-associated domain (RAD)
orf19.1637	63.0302	72.5056	1.15033	-	Ortholog(s) have cytosol, nucleus localization
orf19.1638	13.1034	9.00684	0.687367	-	Has domain(s) with predicted zinc ion binding activity, role in ER to Golgi vesicle-mediated transport, intracellular protein transport and COPII vesicle coat localization
orf19.1639	0.631331	0.429012	0.679536	-	Has domain(s) with predicted oxidoreductase activity and role in oxidation-reduction process
orf19.164	160.268	48.4388	0.302236	-	Ortholog(s) have lipase activity and peroxisomal matrix localization
orf19.1641	1.68993	0.99079	0.586291	-	Ortholog(s) have cytosol, extracellular region, nucleus localization
orf19.1642	69.4664	141.258	2.03347	-	Ortholog of S. cerevisiae Loc1, a nuclear protein involved in asymmetric localization of ASH1 mRNA in S. cerevisiae
orf19.1643	118.383	168.411	1.42259	-	Ortholog(s) have serine-type endopeptidase activity, role in regulation of mitochondrion organization, signal peptide processing and mitochondrial inner membrane localization
orf19.1646	25.8093	47.0488	1.82294	-	Ortholog(s) have rRNA primary transcript binding activity
orf19.1647	1.0396	0.74618	0.717757	-	Ortholog(s) have role in ascospore wall assembly
orf19.1648	15.35	16.992	1.10697	RAD50	Putative DNA double-strand break repair factor
orf19.1649	234.52	254.252	1.08414	RNA1	Putative GTPase-activating protein
orf19.1650	1314.72	1406.94	1.07014	TOM6	Predicted component of the TOM (translocase of outer membrane) complex, involved in protein import into mitochondria
orf19.1651	1.69293	1.69339	1.00027	-	Ortholog of C. dubliniensis CD36 : Cd36_81960, Pichia stipitis Pignal : psti_CGOB_00163, Candida tropicalis MYA-3404 : CTRG_02378 and Candida albicans WO-1 : CAWG_02525
orf19.1652	35.535	50.5812	1.42342	POX1-3	Predicted acyl-CoA oxidase
orf19.1653	331.233	147.543	0.445436	-	Has domain(s) with predicted integral to membrane localization
orf19.1654	167.277	132.763	0.793672	-	Predicted membrane protein
orf19.1655	2.53368	2.95982	1.16819	PXP2	Putative acyl-CoA oxidase
orf19.1655.3	867.506	628.246	0.724198	-	Ortholog(s) have role in cation transport, regulation of membrane potential and plasma membrane localization
orf19.1656	40.5581	41.0274	1.01157	-	Protein with a predicted FYVE/PHD zinc finger domain
orf19.1658	211.845	209.678	0.989771	-	Ortholog(s) have cell cortex, cellular bud neck, cellular bud tip, mating projection tip localization
orf19.1659	17.3645	14.5237	0.836402	ALG8	Putative glucosyltransferase involved in cell wall mannan biosynthesis
orf19.166	58.4856	34.3948	0.58809	ASG1	Gal4p family zinc-finger transcription factor with similarity to S. cerevisiae Asg1p
orf19.1661	141.273	160.908	1.13899	DBP5	Ortholog(s) have RNA helicase activity, RNA-dependent ATPase activity, inositol hexakisphosphate binding activity and role in mRNA export from nucleus, translational termination
orf19.1662	84.5239	94.4881	1.11789	-	Ortholog(s) have structural constituent of ribosome activity and mitochondrial small ribosomal subunit localization
orf19.1663	60.1145	51.2843	0.85311	MNT2	Alpha-1,2-mannosyl transferase
orf19.1664	11.9082	7.99255	0.67118	-	Protein of unknown function
orf19.1665	552.675	473.244	0.856279	MNT1	Alpha-1,2-mannosyl transferase
orf19.1666	85.601	75.6728	0.884018	-	Ortholog of Dig2, a MAP kinase-responsive inhibitor of Ste12
orf19.1667	6.67966	4.80506	0.719357	-	Protein with a predicted SWI/SNF-related matrix-associated actin-dependent regulator of chromatin subfamily domain
orf19.1667.1	64.8133	60.6943	0.936448	-	Ortholog(s) have role in mitochondrial respiratory chain complex IV assembly and mitochondrial intermembrane space, nucleus localization
orf19.1668	19.3835	13.486	0.695746	-	Protein of unknown function
orf19.1669	77.3361	82.7751	1.07033	AFG3	Similar to S. cerevisiae Afg3p, a subunit of the mitochondrial inner membrane m-AAA protease
orf19.1670	23.9807	14.5622	0.607247	BRO1	Class E vacuolar protein sorting factor
orf19.1671	77.3306	95.4005	1.23367	UTR2	Putative GPI anchored cell wall glycosidase
orf19.1671.1	0.109236	0.051678	0.473086	-	Predicted ORF added to Assembly 21 based on sequence re-analysis
orf19.1672	58.2437	56.6451	0.972553	-	Alpha subunit of COPI vesicle coatomer complex
orf19.1673	9.65562	28.836	2.98645	PPT1	Putative serine/threonine phosphatase
orf19.1674	26.875	22.922	0.852912	CDC53	Cullin, a scaffold subunit of the SCF ubiquitin-ligase complexes
orf19.1675	73.4634	62.8655	0.855739	-	Ortholog(s) have role in positive regulation of catalytic activity
orf19.1676	67.1773	34.2652	0.510071	-	Predicted potassium ion transporter
orf19.1677	267.509	201.584	0.75356	-	Protein of unknown function
orf19.1678	253.124	214.992	0.849354	-	Protein of unknown function
orf19.1679	1.68214	1.04262	0.619818	-	Ortholog of C. dubliniensis CD36 : Cd36_81550, C. parapsilosis CDC317 : CPAR2_503570, Candida tenuis NRRL Y-1498 : cten_CGOB_00261 and Debaryomyces hansenii CBS767 : DEHA2D15378g
orf19.168	47.3677	67.8852	1.43315	-	Ortholog(s) have role in U4 snRNA 3'-end processing, exonucleolytic trimming to generate mature 3'-end of 5.8S rRNA from tricistronic rRNA transcript (SSU-rRNA, 5.8S rRNA and LSU-rRNA), more
orf19.1680	153.393	185.663	1.21037	TFP1	Subunit of vacuolar H+-ATPase
orf19.1681	40.6145	18.9695	0.467062	-	Ortholog of C. dubliniensis CD36 : Cd36_81530, C. parapsilosis CDC317 : CPAR2_503590, Candida tenuis NRRL Y-1498 : CANTEDRAFT_115755 and Debaryomyces hansenii CBS767 : DEHA2D15334g
orf19.1682	935.783	741.367	0.792242	-	Membrane protein
orf19.1683	136.637	145.787	1.06697	PPH21	Putative protein phosphatase of the Type 2A-related family (serine/threonine-specific), similar to S. cerevisiae Pph21p
orf19.1684	24.4703	20.1359	0.822871	-	Ortholog of C. dubliniensis CD36 : Cd36_81500, C. parapsilosis CDC317 : CPAR2_503620, Candida tenuis NRRL Y-1498 : CANTEDRAFT_93693 and Debaryomyces hansenii CBS767 : DEHA2D15268g
orf19.1685	31.4059	23.9604	0.762927	ZCF7	Predicted Zn(II)2Cys6 transcription factor
orf19.1686	16.6338	12.4373	0.747712	-	Ortholog(s) have mitochondrion localization
orf19.1687	23.8752	43.0038	1.80119	-	Ortholog of S. cerevisiae Prp43, an RNA helicase in the DEAH-box family that functions in both RNA polymerase I and polymerase II transcript metabolism
orf19.169	18.8343	17.507	0.929528	CHO2	Putative phosphatidyl-ethanolamine N-methyltransferase
orf19.1690	493.587	688.246	1.39438	TOS1	Protein similar to alpha agglutinin anchor subunit
orf19.1691	856.318	93.6377	0.109349	-	Plasma-membrane-localized protein
orf19.1693	11.0627	9.50331	0.859041	CAS4	RAM cell wall integrity signaling network protein
orf19.1697	107.844	115.951	1.07517	-	Ortholog(s) have role in cytoplasmic translation and cytoplasm, polysomal ribosome localization
orf19.1698	51.6647	48.1739	0.932434	-	Ortholog(s) have phosphatidate phosphatase activity, role in actin cytoskeleton organization, cellular lipid metabolic process and actin cortical patch localization
orf19.1699	54.1771	43.0579	0.794762	BZZ1	Protein similar to S. cerevisiae Bzz1p, which is an SH3 domain protein involved in the regulation of actin polymerization
orf19.17	11.298	5.13184	0.454226	SCP1	Putative cortical actin cytoskeleton protein
orf19.1700	1603.89	1721.67	1.07343	RPS7A	Ribosomal protein S7
orf19.1701	22.842	30.054	1.31573	RKI1	Ortholog(s) have ribose-5-phosphate isomerase activity, role in pentose-phosphate shunt, pyridoxine biosynthetic process and cytoplasm, nucleus localization
orf19.1702	83.8135	130.127	1.55258	ARF3	Similar to but not orthologous to S. cerevisae Arf3
orf19.1704	30.0923	21.0226	0.698604	FOX3	Putative peroxisomal 3-oxoacyl CoA thiolase
orf19.1706	11.3936	5.13817	0.45097	MET18	Putative protein with a predicted role in nucleotide excision repair (NER) and RNA polymerase II (RNAP II) transcription
orf19.1707	14.6024	9.66272	0.661721	-	Ortholog of Candida albicans WO-1 : CAWG_02476
orf19.1708	32.0682	47.5004	1.48123	-	Protein of unknown function
orf19.1709	72.2908	84.9895	1.17566	-	Sterol carrier domain protein
orf19.171	130.487	241.977	1.85441	DBP2	Putative DEAD-box family ATP-dependent RNA helicase
orf19.1710	105.487	93.6183	0.887487	ALI1	Putative NADH-ubiquinone oxidoreductase
orf19.1711	48.189	31.2531	0.648553	END3	Regulated by Gcn4p
orf19.1712	18.9038	20.0883	1.06266	GEA2	Putative ARF GTP/GDP exchange factor
orf19.1714	8.40137	10.8398	1.29024	PGA44	Putative GPI-anchored protein
orf19.1715	145.411	253.053	1.74026	IRO1	Putative transcription factor
orf19.1716	102.333	111.39	1.08851	URA3	Orotidine-5'-phosphate decarboxylase
orf19.1717	4.07635	3.19319	0.783345	-	Ortholog of C. dubliniensis CD36 : Cd36_81270, C. parapsilosis CDC317 : CPAR2_502880, Candida tenuis NRRL Y-1498 : CANTEDRAFT_101483 and Debaryomyces hansenii CBS767 : DEHA2A11990g
orf19.1718	14.8333	12.1824	0.821287	ZCF8	Predicted Zn(II)2Cys6 transcription factor
orf19.1719	21.0962	16.0424	0.76044	SGA1	Putative glucoamylase
orf19.172	57.6322	73.6833	1.27851	RPC19	Putative RNA polymerases I and III subunit AC19
orf19.1720	4.3745	4.53639	1.03701	-	Ortholog(s) have role in mitotic recombination
orf19.1721	23.7271	32.3521	1.36351	NCE103	Carbonic anhydrase
orf19.1722	1.35993	3.84048	2.82403	-	Ortholog of Candida albicans WO-1 : CAWG_02462
orf19.1723	61.7784	58.8744	0.952993	-	Ortholog(s) have role in response to purine-containing compound and cytoplasm, nucleus localization
orf19.1724	0.526901	0.591008	1.12167	-	Protein of unknown function
orf19.1725	49.0153	30.24	0.61695	-	Putative adhesin-like protein
orf19.1727	30.4554	30.7324	1.0091	PMC1	Vacuolar calcium P-type ATPase
orf19.1728	1.38432	0.426397	0.308019	-	Ortholog of C. dubliniensis CD36 : Cd36_81190, C. parapsilosis CDC317 : CPAR2_503840, Debaryomyces hansenii CBS767 : DEHA2A09042g and Pichia stipitis Pignal : PICST_42519
orf19.1729	18.6071	7.01025	0.376751	-	Putative transcription factor with zinc finger DNA-binding motif
orf19.173	150.244	68.3438	0.454885	-	C2H2 transcription factor
orf19.1730	188.702	151.926	0.805111	-	HMG-box protein
orf19.1734	28.7524	23.3738	0.812934	-	Putative ATPase and nucleosome spacing factor
orf19.1735	5.29893	6.57661	1.24112	-	Ortholog(s) have U2-type spliceosomal complex localization
orf19.1736	36.3989	34.2954	0.94221	-	Protein of unknown function
orf19.1737	1.86223	0.945515	0.507733	-	Ortholog of Candida albicans WO-1 : CAWG_01802
orf19.1738	305.359	366.182	1.19919	UGP1	UTP-glucose-1-phosphaturidyl transferase
orf19.1738.1	193.522	230.582	1.1915	-	Protein involved in microtubule morphogenesis
orf19.1741	4.93614	3.40467	0.689743	DIT1	Ortholog(s) have catalytic activity and role in ascospore wall assembly
orf19.1742	108.42	95.2054	0.878117	HEM3	Hydroxymethylbilane synthase
orf19.1743	128.131	116.602	0.910022	ACS1	Acetyl-CoA synthetase
orf19.1744	87.8386	53.0267	0.603683	HEM4	Putative uroporphyrinogen III synthase
orf19.1745	13.7168	11.4689	0.836121	-	Protein of unknown function
orf19.1746	4.61494	3.54506	0.76817	-	Protein similar to S. cerevisiae meiosis-specific, spore-wall-localized protein Ssp2p, which is required for wild-type outer spore wall formation in S. cerevisiae
orf19.1747	25.9893	21.907	0.842924	KIP2	Putative kinesin-related motor protein involved in mitotic spindle positioning
orf19.1748	1.64073	1.16409	0.709495	-	Protein of unknown function
orf19.175	31.9132	17.9656	0.562952	-	Ortholog of C. dubliniensis CD36 : Cd36_27430, C. parapsilosis CDC317 : CPAR2_802450, Candida tenuis NRRL Y-1498 : CANTEDRAFT_113969 and Debaryomyces hansenii CBS767 : DEHA2A13002g
orf19.1750	567.381	482.617	0.850605	SLR1	Protein similar to mammalian SR-like RNA splicing factor
orf19.1751	124.323	109.788	0.883087	SPT23	Protein involved in regulation of unsaturated fatty acid biosynthesis
orf19.1753	26.0846	40.8552	1.56626	PUS7	Pseudouridine synthase
orf19.1754	49.5258	43.8894	0.886193	-	Putative calmodulin-dependent protein kinase
orf19.1755	28.1722	29.0791	1.03219	SET2	Ortholog(s) have histone methyltransferase activity (H3-K36 specific) activity
orf19.1756	231.707	91.102	0.393178	GPD1	Glycerol-3-phosphate dehydrogenase
orf19.1757	19.3272	17.1901	0.889425	-	Putative C2H2 transcription factor
orf19.1759	36.6653	43.4485	1.185	PHO23	Ortholog(s) have methylated histone residue binding activity
orf19.176	5.04301	4.41603	0.875673	OPT4	Oligopeptide transporter
orf19.1760	247.06	349.712	1.41549	RAS1	RAS signal transduction GTPase
orf19.1761	107.895	60.2629	0.558533	-	Predicted olichyl-diphosphooligosaccharide-protein glycotransferase
orf19.1762	62.2519	52.7671	0.847638	OCA1	Putative protein phosphatase of the PTP family (tyrosine-specific)
orf19.1763	3.56991	3.57378	1.00108	IFR1	Predicted oxidoreductase/dehydrogenase
orf19.1764	129.349	107.853	0.833814	-	Protein of unknown function
orf19.1765	24.5089	22.6301	0.923342	-	Secreted protein
orf19.1766	0.369665	0.405812	1.09778	-	Secreted protein
orf19.1767	6.11913	6.75422	1.10379	-	Ortholog(s) have protein complex scaffold, ubiquitin-specific protease activity, role in histone H3-K4 methylation, histone H3-K79 methylation, histone deubiquitination and DUBm complex, SAGA complex, SLIK (SAGA-like) complex localization
orf19.1768	2.34752	5.57274	2.37388	-	Ortholog of C. parapsilosis CDC317 : CPAR2_407480, C. dubliniensis CD36 : Cd36_24170, Candida orthopsilosis Co 90-125 : CORT_0C06830 and Spathaspora passalidarum NRRL Y-27907 : SPAPADRAFT_65786
orf19.1769	36.3209	26.0919	0.718372	-	Ortholog(s) have G-protein beta/gamma-subunit complex binding, actin binding activity, role in positive regulation of transcription from RNA polymerase II promoter by pheromones, protein folding and cytoplasm localization
orf19.177	18.8724	21.4093	1.13442	-	Has domain(s) with predicted phosphatidylinositol binding activity and role in cell communication
orf19.1770	789.25	1177.37	1.49176	CYC1	Cytochrome c
orf19.1771	6.16023	7.04043	1.14288	CWC22	Predicted spliceosome-associated protein
orf19.1772	5.70116	10.6871	1.87455	-	Ortholog(s) have mitochondrion localization
orf19.1773	79.8468	62.399	0.781484	RAP1	Transcription factor
orf19.1774	3.89703	6.7732	1.73804	-	Predicted dehydrogenase
orf19.1776	9.59673	6.51649	0.679032	-	Putative pantetheine-phosphate adenylyltransferase (PPAT)
orf19.1777	36.7551	28.6781	0.780248	-	Ortholog(s) have ubiquitin-specific protease activity, role in endocytosis, protein deubiquitination and cell division site, cytosol, nucleus, peroxisome, transport vesicle localization
orf19.1778	1.1496	1.81248	1.57662	-	Dubious open reading frame
orf19.1779	987.639	1038.34	1.05134	MP65	Cell surface mannoprotein
orf19.178	66.0874	42.8097	0.647774	-	Ortholog of C. dubliniensis CD36 : Cd36_32460, C. parapsilosis CDC317 : CPAR2_205480, Candida tenuis NRRL Y-1498 : CANTEDRAFT_115156 and Debaryomyces hansenii CBS767 : DEHA2E22154g
orf19.1780	0.307134	0.203076	0.661197	-	Has domain(s) with predicted catalytic activity
orf19.1782	264.78	218.265	0.824326	-	Membrane-localized protein of unknown function
orf19.1782.1	5.87537	3.82607	0.651205	-	Ortholog of C. parapsilosis CDC317 : CPAR2_407200.1, C. dubliniensis CD36 : Cd36_24070, Pichia stipitis Pignal : PICST_31669 and Spathaspora passalidarum NRRL Y-27907 : spas_CGOB_00103
orf19.1783	21.9296	17.4214	0.794424	YOR1	Protein similar to S. cerevisiae Yor1
orf19.1785	151.567	84.6652	0.558599	-	Protein with a PI31 proteasome regulator domain
orf19.1789	17.3335	11.2047	0.646419	-	Ortholog(s) have mitochondrion localization
orf19.1789.1	249.27	162.99	0.653869	LYS1	Saccharopine dehydrogenase (biosynthetic)
orf19.1791	47.3022	72.7059	1.53705	-	Putative protein with a predicted role in 60S ribosomal subunit biogenesis
orf19.1792	20.7204	12.5627	0.606296	-	Ortholog(s) have ubiquitin-protein ligase activity
orf19.1793	17.9561	16.7196	0.931138	-	Ortholog(s) have phosphatidylinositol binding activity, role in cellular response to nitrogen starvation, piecemeal microautophagy of nucleus and Golgi apparatus, endosome, extrinsic to membrane, fungal-type vacuole localization
orf19.1794	4.53475	5.67463	1.25137	-	Ortholog(s) have RNA binding, translation regulator activity and role in Group I intron splicing, mitochondrial respiratory chain complex IV biogenesis, positive regulation of mitochondrial translation
orf19.1795	27.0749	27.8316	1.02795	PUF3	Ortholog os S. cerevisiae Puf3
orf19.1795.1	20.7215	8.53786	0.412029	-	Ortholog(s) have role in protein targeting to ER, signal peptide processing and signal peptidase complex localization
orf19.1796	89.1236	66.7681	0.749163	-	Putative glyoxylate reductase
orf19.1797	32.0875	30.0904	0.937761	-	D-arabinose 5-phosphate isomerase
orf19.1798	4.40213	3.5134	0.798114	TSC2	Putative GTPase-activating protein
orf19.1799	119.957	84.8638	0.707452	GAP5	Putative general amino acid permease
orf19.18	405.951	512.903	1.26346	IMH3	Inosine monophosphate (IMP) dehydrogenase
orf19.1800	52.6848	28.4065	0.539178	-	Protein of unknown function
orf19.1801	189.263	160.485	0.847947	CBR1	Putative cytochrome B5 reductase
orf19.1802	239.606	105.591	0.440686	OFD1	Putative prolyl hydroxylase family member
orf19.1803	10.2368	8.4559	0.82603	CDC43	Beta subunit of heterodimeric protein geranylgeranyltransferase type I
orf19.1804	58.9453	49.9232	0.846941	-	Ortholog(s) have role in cellular response to cadmium ion, detoxification of cadmium ion and mitochondrion localization
orf19.1805	106.863	80.9991	0.757971	PEX14	Ortholog(s) have peroxisome matrix targeting signal-1 binding, peroxisome matrix targeting signal-2 binding, protein binding, bridging activity
orf19.1806	1.85603	2.09475	1.12862	-	Ortholog of C. dubliniensis CD36 : Cd36_30340, C. parapsilosis CDC317 : CPAR2_203900, Candida tenuis NRRL Y-1498 : CANTEDRAFT_113094 and Debaryomyces hansenii CBS767 : DEHA2G22374g
orf19.1808	12.6685	8.48141	0.669488	MED5	RNA polymerase II mediator complex subunit
orf19.1813	46.7044	39.3468	0.842465	FLC2	Protein involved in heme uptake
orf19.1814	17.6527	16.0418	0.908745	STT4	Putative phosphatidylinositol-4-kinase
orf19.1815	146.432	270.702	1.84865	-	Ortholog of S. cerevisae/S. pombe Tif6
orf19.1816	21.6933	629.937	29.0383	ALS3	Cell wall adhesin
orf19.182	29.5998	37.0248	1.25085	-	Ortholog(s) have rRNA (guanine-N1-)-methyltransferase activity, role in rRNA modification and endoplasmic reticulum, mitochondrion localization
orf19.1821	0	0.0580152	#DIV/0!	-	Protein of unknown function
orf19.1822	0.969936	14.5337	14.9842	UME6	Zn(II)2Cys6 transcription factor
orf19.1823	14.8556	14.1992	0.955815	-	Predicted membrane protein
orf19.1824	0.0283592	0.115845	4.08492	PGA50	Putative GPI-anchored protein
orf19.1825	8.02316	7.65938	0.954659	-	Protein of unknown function
orf19.1826	22.0943	24.1161	1.09151	MDM34	Putative zinc finger transcription factor
orf19.1827	0.11437	0.0757136	0.662006	-	Protein of unknown function
orf19.1828	17.507	14.4623	0.826087	BUD16	Putative pyridoxal kinase
orf19.183	14.8174	24.1784	1.63176	HIS3	Imidazoleglycerol-phosphate dehydratase, enzyme of histidine biosynthesis
orf19.1830	15.5051	14.029	0.904799	-	Protein of unknown function
orf19.1831	0.153944	0.143525	0.93232	-	Dubious open reading frame
orf19.1832	50.3553	32.8606	0.652575	FCY23	Putative transporter
orf19.1833	285.686	348.466	1.21975	-	Ortholog(s) have pseudouridine synthase activity
orf19.1834	14.5299	11.7294	0.80726	-	Ortholog of C. dubliniensis CD36 : Cd36_09960, C. parapsilosis CDC317 : CPAR2_212580, Debaryomyces hansenii CBS767 : DEHA2G11770g and Pichia stipitis Pignal : PICST_51041
orf19.1835	43.2689	49.1034	1.13484	PEA2	Putative coiled-coil polarisome
orf19.1836	15.607	15.5388	0.99563	APN2	Putative class II abasic (AP) endonuclease
orf19.1837	339.145	254.257	0.7497	TBP1	Transcription initiation factor
orf19.1839	21.4804	42.4657	1.97695	RPA190	Putative RNA polymerase I subunit A190
orf19.184	14.8909	12.4817	0.83821	MDM10	Predicted component of the mitochondrial sorting and assembly machinery (SAM complex) and ER-mitochondria encounter structure (ERMES) complex with a role in protein import into mitochondria
orf19.1840	99.0826	89.5669	0.903962	-	Predicted lipid-binding ER protein
orf19.1841	6.78609	2.9155	0.429629	-	Protein of unknown function
orf19.1842	15.7167	10.7103	0.68146	BUD5	Predicted GTP/GDP exchange factor for Rsr1
orf19.1843	37.7091	22.312	0.591687	ALG6	Putative glucosyltransferase involved in cell wall mannan biosynthesis
orf19.1844	0.512427	0.292901	0.571596	-	Protein similar to ferric reductase Fre10p
orf19.1847	44.5684	134.547	3.01889	ARO10	Aromatic decarboxylase
orf19.1848.1	30.369	22.5624	0.742942	-	Ortholog of S. cerevisiae : KSH1, C. dubliniensis CD36 : Cd36_32390, C. parapsilosis CDC317 : CPAR2_203260, Candida tenuis NRRL Y-1498 : CANTEDRAFT_116778 and Debaryomyces hansenii CBS767 : DEHA2A10604g
orf19.1849	20.8684	21.0205	1.00729	-	Ortholog(s) have U3 snoRNA binding, rRNA binding activity, role in maturation of SSU-rRNA from tricistronic rRNA transcript (SSU-rRNA, 5.8S rRNA, LSU-rRNA) and nucleolus, small-subunit processome localization
orf19.185	91.8411	108.501	1.1814	-	Ortholog(s) have structural constituent of ribosome activity, role in mitochondrial translational initiation and mitochondrial small ribosomal subunit localization
orf19.1850	47.0498	36.7699	0.78151	SIW14	Putative protein phosphatase of the PTP family (tyrosine-specific), similar to S. cerevisiae Siw14p
orf19.1852	102.108	103.253	1.01121	-	Ortholog(s) have mitochondrion localization
orf19.1853	957.905	1463.77	1.5281	HHT2	Putative histone H3
orf19.1854	1556.34	1864	1.19768	HHF22	Putative histone H4
orf19.1855	7.34647	7.03823	0.958042	-	Predicted membrane transporter, member of the anion:cation symporter (ACS) family, major facilitator superfamily (MFS)
orf19.1856	164.147	110.078	0.670606	-	Ortholog(s) have histone deacetylase activity
orf19.1857	119.737	75.3041	0.628913	-	Putative L-azetidine-2-carboxylic acid acetyltransferase
orf19.1860	599.59	925.041	1.54279	LSC2	Putative succinate-CoA ligase beta subunit
orf19.1860.1	92.2387	81.5753	0.884393	-	Ortholog(s) have extracellular region localization
orf19.1861	51.0993	35.0017	0.684974	-	Protein of unknown function
orf19.1862	386.095	118.02	0.305676	-	Possible stress protein
orf19.1863	0.745207	0.250188	0.33573	-	Has domain(s) with predicted Rho guanyl-nucleotide exchange factor activity, role in regulation of Rho protein signal transduction and intracellular localization
orf19.1864	86.1465	78.571	0.912063	-	Ortholog(s) have role in ribosome-associated ubiquitin-dependent protein catabolic process and RQC complex, cytosol, cytosolic large ribosomal subunit localization
orf19.1865	158.303	139.208	0.879377	MCS7	S. cerevisiae ortholog Mcs7 has a role in reciprocal meiotic recombination
orf19.1866	431	334.419	0.775914	VMA10	Subunit G of the V1 peripheral membrane domain of the vacuolar H+-ATPase (V-ATPase)
orf19.1867	9.29199	5.93539	0.638764	-	Putative malate permease
orf19.1868	1065.39	370.908	0.348143	RNR22	Putative ribonucleoside diphosphate reductase
orf19.1871	24.1484	20.4636	0.84741	-	Ortholog(s) have structural molecule activity, role in histone exchange and Swr1 complex, cytosol localization
orf19.1872	866.323	907.468	1.04749	-	Plasma membrane protein
orf19.1873	932.238	730.985	0.784118	-	Protein of unknown function
orf19.1874	0.496566	0.230659	0.464508	-	Ortholog(s) have protein serine/threonine kinase activity, role in meiosis, meiotic recombination checkpoint, protein phosphorylation, regulation of linear element assembly and cytosol, linear element localization
orf19.1876	57.8505	51.109	0.883467	-	Ortholog(s) have mRNA binding activity, role in mRNA splice site selection, positive regulation of mRNA splicing, via spliceosome and U1 snRNP, U2-type prespliceosome, commitment complex localization
orf19.1877	27.9714	22.5553	0.80637	-	Ortholog(s) have cytoplasm, nucleus localization
orf19.1878	45.6954	51.2795	1.1222	MED4	RNA polymerase II core mediator complex subunit
orf19.188	54.8803	48.4766	0.883315	-	Ortholog of Candida albicans WO-1 : CAWG_04234
orf19.1880	380.269	271.313	0.713477	HEM15	Putative ferrochelatase involved in heme biosynthesis
orf19.1881	90.2073	70.1409	0.777552	LPT1	Lysophospholipid acyltransferase, involved in phospholipid remodeling
orf19.1883	26.8912	29.6058	1.10095	YCS4	Putative condensin complex subunit
orf19.1885	159.228	114.117	0.716689	TAF4	Putative TFIID subunit
orf19.1886	47.1061	79.5058	1.6878	RCL1	Putative U3-containing 90S preribosome processome complex subunit
orf19.1887	41.1508	19.7485	0.479906	-	Ortholog(s) have sterol esterase activity, role in sterol metabolic process and integral to membrane, lipid particle localization
orf19.1888	45.1162	45.4464	1.00732	-	Putative nicotinamide riboside hydrolase
orf19.1889	356.718	309.233	0.866884	-	Putative phosphoglycerate mutase family protein
orf19.1890	45.7868	38.3485	0.837545	-	Ortholog(s) have role in medium-chain fatty acid biosynthetic process
orf19.1891	289.265	289.752	1.00168	2001-04-01	Vacuolar aspartic proteinase
orf19.1893	113.455	85.4051	0.752766	-	Protein of unknown function
orf19.1896	596.992	1307.92	2.19085	SSC1	Heat shock protein
orf19.1897	111.263	86.3983	0.776523	-	Ortholog of C. dubliniensis CD36 : Cd36_21640, C. parapsilosis CDC317 : CPAR2_105040, Candida tenuis NRRL Y-1498 : CANTEDRAFT_112352 and Debaryomyces hansenii CBS767 : DEHA2C08008g
orf19.190	23.9424	20.1221	0.840438	-	Ortholog(s) have role in endoplasmic reticulum organization, histone exchange and Swr1 complex, mitochondrion localization
orf19.1900	22.9488	28.0982	1.22439	-	Ortholog(s) have RNA methyltransferase activity, role in 7-methylguanosine cap hypermethylation, meiosis, nucleologenesis, regulation of telomere maintenance via telomerase and nucleolus localization
orf19.1901	39.0287	45.5447	1.16695	MCM3	Putative DNA replication protein
orf19.1902	29.2872	54.8148	1.87163	NOC4	Putative nucleolar protein
orf19.1906	24.2544	11.9665	0.493374	-	Protein of unknown function
orf19.1907	82.954	75.6419	0.911854	EMC9	Ortholog of S. cerevisiae Nnf2
orf19.191	86.4269	79.8595	0.924012	KIC1	Member of the GCK-III subfamily of eukaryotic Ste20p kinases
orf19.1910	52.453	54.9236	1.0471	-	Predicted NADH-dependent flavin oxidoreductase
orf19.1911	261.377	173.602	0.664182	PGA52	GPI-anchored cell surface protein of unknown function
orf19.1913	143.295	134.171	0.936327	-	Protein of unknown function
orf19.1914	27.2929	20.3771	0.746608	FAV3	Putative alpha-1,6-mannanase
orf19.1915	108.479	166.044	1.53066	MPP10	Putative SSU processome and 90S preribosome component
orf19.1917	590.048	386.182	0.654493	-	Protein of unknown function
orf19.192	18.0451	16.7015	0.925542	-	Ortholog of C. dubliniensis CD36 : Cd36_19320, C. parapsilosis CDC317 : CPAR2_209670, Candida tenuis NRRL Y-1498 : CANTEDRAFT_113478 and Debaryomyces hansenii CBS767 : DEHA2C15136g
orf19.1920	0.0869772	0.162025	1.86284	-	Ortholog of C. dubliniensis CD36 : Cd36_15040
orf19.1923	39.1963	67.4057	1.7197	RRN3	Protein with a predicted role in recruitment of RNA polymerase I to rDNA
orf19.1925	83.3155	93.4771	1.12197	TLO5	Member of a family of telomere-proximal genes of unknown function
orf19.1926	21.7834	15.6251	0.717294	SEF2	Zn(II)2Cys6 transcription factor, required for normal resistance to copper
orf19.1927	16.8958	22.1475	1.31083	SNM1	Protein similar to RNase MRP RNA binding protein
orf19.193	1.17727	0.645318	0.548148	-	Ortholog of C. dubliniensis CD36 : Cd36_19310, C. parapsilosis CDC317 : CPAR2_209710, Candida tenuis NRRL Y-1498 : CANTEDRAFT_113479 and Debaryomyces hansenii CBS767 : DEHA2C15114g
orf19.1930	0.04784	0.0509688	1.0654	CFL5	Ferric reductase
orf19.1932	0.175188	0.0528796	0.301845	CFL4	C-terminus similar to ferric reductases
orf19.1933	31.5356	24.1141	0.764663	-	Ortholog(s) have role in peroxisome organization and peroxisomal membrane localization
orf19.1934	58.3958	55.9417	0.957975	HST3	Histone H3K56 deacetylase
orf19.1935	0.0978297	0	0	-	Dubious open reading frame
orf19.1936	140.922	139.695	0.991293	SNF1	Essential protein
orf19.1938	20.3241	23.0517	1.13421	-	Ortholog of S.pombe SPCC825.05c
orf19.1939	8.2567	7.99351	0.968124	-	Ortholog of S. cerevisiae : YDR374C, C. glabrata CBS138 : CAGL0A02970g, C. dubliniensis CD36 : Cd36_51030, C. parapsilosis CDC317 : CPAR2_303320 and Candida tenuis NRRL Y-1498 : CANTEDRAFT_106457
orf19.194	21.4213	16.6436	0.776965	-	Ortholog of C. dubliniensis CD36 : Cd36_19300, C. parapsilosis CDC317 : CPAR2_209720, Candida tenuis NRRL Y-1498 : CANTEDRAFT_114035 and Debaryomyces hansenii CBS767 : DEHA2E10494g
orf19.1940	261.981	203.926	0.7784	-	Ortholog(s) have role in cellular response to cadmium ion, detoxification of cadmium ion, ubiquinone biosynthetic process and mitochondrial inner membrane localization
orf19.1941	28.7119	19.2444	0.670259	NUF2	Kinetochore component
orf19.1942	29.0501	23.9391	0.824063	SGE1	Putative multidrug resistance factor
orf19.1943	0.117584	0.0872099	0.741682	-	Ortholog of C. parapsilosis CDC317 : CPAR2_302610, C. dubliniensis CD36 : Cd36_51070, Candida orthopsilosis Co 90-125 : CORT_0E04770 and Spathaspora passalidarum NRRL Y-27907 : SPAPADRAFT_50634
orf19.1944	74.0068	107.822	1.45692	GPR1	Plasma membrane G-protein-coupled receptor of the cAMP-PKA pathway
orf19.1945	55.6802	62.836	1.12852	AUR1	Inositolphosphorylceramide (IPC) synthase
orf19.1946	172.269	168.768	0.979677	-	Similar to an aldose 1-epimerase-related protein
orf19.1948	59.9099	43.9955	0.734361	-	Ortholog of C. dubliniensis CD36 : Cd36_51110, C. parapsilosis CDC317 : CPAR2_302560, Candida tenuis NRRL Y-1498 : CANTEDRAFT_135271 and Debaryomyces hansenii CBS767 : DEHA2E12914g
orf19.1949	153.141	154.442	1.0085	VPS1	Dynamin-family GTPase-related protein
orf19.1950	35.8788	30.2513	0.843153	-	Ortholog(s) have phosphatase activity
orf19.1953	76.5812	71.332	0.931456	-	Predicted protein of unknown function
orf19.1954	85.9443	94.3771	1.09812	PUS4	Putative pseudouridine synthase
orf19.1955	15.1238	18.1058	1.19717	-	Ortholog(s) have palmitoyltransferase activity, role in protein palmitoylation, protein targeting to membrane and endoplasmic reticulum palmitoyltransferase complex, extrinsic to endoplasmic reticulum membrane localization
orf19.1956	59.2717	81.43	1.37384	-	Ortholog(s) have role in reciprocal meiotic recombination and mitochondrion localization
orf19.1957	49.3979	79.4453	1.60827	CYC3	Mitochondrial cytochrome c heme lyase
orf19.1958	0.0445768	0.108912	2.44324	-	Dubious open reading frame
orf19.1959	61.2321	64.2721	1.04965	-	Ortholog(s) have ubiquitin-specific protease activity, role in protein deubiquitination and cytosol, ribosome localization
orf19.1960	64.9615	74.8713	1.15255	CLN3	G1 cyclin
orf19.1961	124.717	81.2058	0.651121	-	Planktonic growth-induced gene
orf19.1963	122.489	75.5203	0.616548	GDS1	Putative mitochondrial protein
orf19.1964	60.9868	89.7493	1.47162	-	Protein of unknown function
orf19.1966	31.2267	51.3378	1.64404	BUD23	Putative methyltransferase
orf19.1967	180.309	207.172	1.14898	-	Ortholog(s) have structural constituent of ribosome activity and mitochondrial large ribosomal subunit localization
orf19.1968	21.9315	24.3365	1.10966	-	Ortholog of C. dubliniensis CD36 : Cd36_51280, C. parapsilosis CDC317 : CPAR2_501840, Candida tenuis NRRL Y-1498 : cten_CGOB_00020 and Debaryomyces hansenii CBS767 : DEHA2F24310g
orf19.1968.1	18.8272	32.7528	1.73965	-	Predicted non-catalytic subunit of N-terminal acetyltransferase
orf19.1969	57.6366	56.9757	0.988533	CCW14	Putative mannoprotein of cell wall with role in response to stress
orf19.1970	153.166	142.441	0.929978	-	Putative vacuole biogenesis protein
orf19.1971	61.7912	67.4193	1.09108	TRY3	RING-finger transcription factor
orf19.1972	37.1495	54.5014	1.46708	-	Ortholog(s) have S-adenosylmethionine-dependent methyltransferase activity, role in histone lysine methylation and cytoplasm, nuclear chromatin localization
orf19.1973	119.313	92.9251	0.778835	HAP5	Component of CCAAT-binding transcription factor
orf19.1974	596.011	354.921	0.595494	TFS1	Putative carboxypeptidase y inhibitor
orf19.1975	49.8185	37.0052	0.7428	-	Ortholog(s) have role in mRNA splicing, via spliceosome, regulation of DNA methylation and U4/U6 x U5 tri-snRNP complex, U5 snRNP localization
orf19.1976	3.4071	3.11609	0.914587	TRX2	Similar to thioredoxins
orf19.1977	118.833	102.392	0.861646	URA4	Dihydroorotase
orf19.1978	23.1583	38.7267	1.67226	GIT2	Putative glycerophosphoinositol permease
orf19.1979	83.4432	48.483	0.58103	GIT3	Glycerophosphocholine permease
orf19.198	583.18	619.237	1.06183	ASN1	Putative asparagine synthetase
orf19.1980	0.362567	0.320751	0.884667	GIT4	Glycerophosphocholine transporter
orf19.1981	54.3126	57.5599	1.05979	IMP2	Predicted subunit of the mitochondrial inner membrane peptidase complex involved in protein targeting to mitochondria
orf19.1985	9.8401	6.99069	0.710429	-	Has aminoglycoside phosphotransferase and protein kinase domains
orf19.1986	262.088	332.94	1.27034	ARO2	Putative chorismate synthase
orf19.1988	38.2717	31.9723	0.835403	CDC45	Putative DNA replication initiation factor
orf19.1989	232.671	204.988	0.881021	DCW1	Protein with predicted GPI modification
orf19.199	25.197	30.604	1.21459	-	Protein of unknown function
orf19.1990	32.1371	23.8138	0.741007	SNX4	Putative sorting nexin
orf19.1991	98.9175	73.7407	0.745477	-	Ortholog(s) have cytoplasm localization
orf19.1992	3.82838	5.06523	1.32307	SIR2	Required for wild-type lifespan, asymmetric inheritance of oxidatively damaged proteins, rDNA silencing
orf19.1993	37.9849	19.586	0.515626	-	Ortholog(s) have structural molecule activity, role in proteasome assembly, ubiquitin-dependent protein catabolic process and nucleus, proteasome regulatory particle, lid subcomplex, proteasome storage granule localization
orf19.1994	31.9641	21.0383	0.658185	-	Ortholog(s) have phosphatidylinositol-3-phosphate binding activity, role in retrograde transport, endosome to Golgi and endosome localization
orf19.1995	32.5786	21.5353	0.661026	MNN24	Alpha-1,2-mannosyltransferase
orf19.1996	241.113	93.2307	0.386668	CHA1	Similar to catabolic ser/thr dehydratases
orf19.1998	18.455	14.7418	0.798797	-	Ortholog of C. dubliniensis CD36 : Cd36_16140, C. parapsilosis CDC317 : CPAR2_213870, Candida tenuis NRRL Y-1498 : CANTEDRAFT_92202 and Debaryomyces hansenii CBS767 : DEHA2A01980g
orf19.1999	72.3849	45.0415	0.62225	-	Protein of unknown function
orf19.20	156.813	109.546	0.698577	RTS1	Putative serine/threonine-protein phosphatase B-type regulatory subunit
orf19.200	1021.4	552.072	0.540505	-	Putative nuclear RNA-binding protein
orf19.2000	9.94837	8.16171	0.820407	-	Ortholog(s) have DNA helicase activity, role in DNA replication initiation, donor selection, interstrand cross-link repair, mitotic sister chromatid cohesion, negative regulation of DNA recombination and cytosol, nucleus localization
orf19.2001	30.4525	19.1442	0.628658	-	Has domain(s) with predicted L-ascorbic acid binding, iron ion binding, oxidoreductase activity, acting on paired donors, with incorporation or reduction of molecular oxygen and 2-oxoglutarate as one donor, more
orf19.2002	54.9582	43.5706	0.792795	-	Ortholog(s) have structural constituent of nuclear pore activity and role in nuclear pore organization, poly(A)+ mRNA export from nucleus, protein import into nucleus, ribosomal large subunit export from nucleus
orf19.2003	41.4408	38.513	0.92935	HNM1	Putative choline/ethanolamine transporter
orf19.2005	131.09	107.444	0.81962	REG1	Putative protein phosphatase regulatory subunit
orf19.2006	12.2434	11.4864	0.938171	-	Ortholog(s) have fungal-type vacuole membrane localization
orf19.2006.1	33.767	32.2174	0.954109	COX17	Putative copper metallochaperone
orf19.2007	55.6235	43.3551	0.779439	-	Ortholog(s) have role in Golgi to vacuole transport, ascospore wall assembly, retrograde transport, endosome to Golgi and GARP complex, mitochondrion localization
orf19.2008	70.4209	56.3534	0.800237	-	Ortholog(s) have S-methyl-5-thioribose-1-phosphate isomerase activity, role in L-methionine salvage from methylthioadenosine and cytosol, nucleus localization
orf19.2009	35.6869	22.8382	0.63996	PEX12	Ortholog(s) have ubiquitin-protein ligase activity, role in protein import into peroxisome matrix and integral to peroxisomal membrane localization
orf19.201	38.7671	24.1115	0.621958	-	Protein of unknown function
orf19.2010	0.196374	0.218294	1.11162	-	Ortholog of C. dubliniensis CD36 : Cd36_16030, C. parapsilosis CDC317 : CPAR2_213800, Debaryomyces hansenii CBS767 : DEHA2A01320g and Pichia stipitis Pignal : PICST_29434
orf19.2012	94.4572	87.5686	0.927072	NOT3	Transcriptional regulator
orf19.2013	654.959	1278.43	1.95192	KAR2	Similar to Hsp70 family chaperones
orf19.2014	274.285	251.033	0.915227	BCY1	Protein kinase A regulatory subunit
orf19.2016	36.6753	23.4222	0.638637	ERG28	Ortholog(s) have protein binding, bridging activity, role in ergosterol biosynthetic process and endoplasmic reticulum membrane localization
orf19.2017	81.0377	104.582	1.29054	-	Ortholog(s) have RNA polymerase I activity and role in regulation of cell size, transcription elongation from RNA polymerase I promoter, transcription of nuclear large rRNA transcript from RNA polymerase I promoter
orf19.2018	21.7381	33.09	1.52221	-	Protein with a predicted DnaJ chaperone domain and a CSL-type zinc finger
orf19.2018.1	22.8317	9.21199	0.403474	-	PProtein of unknown function
orf19.2018.2	6.25428	9.30622	1.48798	-	Ortholog of Candida tropicalis MYA-3404 : CTRG_04298
orf19.2019	191.84	267.199	1.39282	-	Ortholog(s) have structural constituent of ribosome activity and mitochondrial large ribosomal subunit localization
orf19.202	113.26	131.932	1.16486	CDC47	Phosphorylated protein described as having role in control of cell division
orf19.2020	746.771	1135.78	1.52092	HGT6	Putative high-affinity MFS glucose transporter
orf19.2021	331.211	302.934	0.914625	HGT8	High-affinity glucose transporter of the major facilitator superfamily
orf19.2023	6108.98	6245.68	1.02238	HGT7	Putative MFS glucose transporter
orf19.2024	3.72832	1.62739	0.436494	-	Ortholog of Candida albicans WO-1 : CAWG_03878
orf19.2025	0.504752	0.675718	1.33871	-	Dubious open reading frame
orf19.2026	67.5082	68.5661	1.01567	UBP13	Ortholog of S. cerevisiae Ubp13
orf19.2028	217.105	137.377	0.632768	MXR1	Putative methionine sulfoxide reductase
orf19.2029	86.9248	83.745	0.963419	RFC5	Putative heteropentameric replication factor C subunit
orf19.203	39.9836	32.7471	0.819013	STB3	Putative SIN3-binding protein 3 homolog
orf19.2030	85.7412	69.7475	0.813465	-	Plasma membrane-associated protein
orf19.2031	76.3337	59.1531	0.774928	VPS24	Protein similar to S. cerevisiae Vps24p, which is a member of the ESCRT III protein sorting complex
orf19.2032	30.3859	19.7296	0.649301	-	Protein of unknown function
orf19.2033	0.961293	0.559927	0.582473	PGA19	Putative GPI-anchored protein
orf19.2034	0.0616195	0.0418144	0.67859	-	Ortholog of C. parapsilosis CDC317 : CPAR2_212925, C. dubliniensis CD36 : Cd36_15840, Candida orthopsilosis Co 90-125 : CORT_0A12230 and Candida tropicalis MYA-3404 : CTRG_01156
orf19.2035	1.43987	1.79776	1.24856	-	Ortholog of C. parapsilosis CDC317 : CPAR2_212930, C. dubliniensis CD36 : Cd36_15830, Candida orthopsilosis Co 90-125 : CORT_0A12240 and Candida tropicalis MYA-3404 : CTRG_01155
orf19.2036	39.3758	36.4049	0.92455	-	Predicted dihydrodiol dehydrogenase
orf19.2037	95.8324	78.3949	0.818042	-	Ortholog of C. dubliniensis CD36 : Cd36_15810, C. parapsilosis CDC317 : CPAR2_212950, Candida tenuis NRRL Y-1498 : CANTEDRAFT_116162 and Debaryomyces hansenii CBS767 : DEHA2D18392g
orf19.2038	0.930281	0.427163	0.459176	-	Protein of unknown function
orf19.2039	80.2402	97.063	1.20966	MSF1	Putative phenylalanine-tRNA ligase
orf19.204	26.6292	24.4035	0.916419	-	Ortholog of C. dubliniensis CD36 : Cd36_23180, Candida tropicalis MYA-3404 : CTRG_01968 and Candida albicans WO-1 : CAWG_05983
orf19.2040	44.1294	38.5902	0.874478	-	Ortholog(s) have oxidoreductase activity, acting on NAD(P)H activity, role in iron-sulfur cluster assembly, nitric oxide biosynthetic process, oxidation-reduction process and mitochondrion localization
orf19.2041	123.886	84.302	0.68048	-	Ortholog(s) have DNA translocase activity, histone acetyl-lysine binding activity
orf19.2042	25.5161	32.0523	1.25616	-	Ortholog(s) have role in mitochondrial tRNA wobble uridine modification and mitochondrial inner membrane localization
orf19.2043	36.8476	41.9731	1.1391	-	Ortholog of C. dubliniensis CD36 : Cd36_15750, C. parapsilosis CDC317 : CPAR2_213000, Debaryomyces hansenii CBS767 : DEHA2D18524g and Pichia stipitis Pignal : PICST_42355
orf19.2044	5.54138	5.50183	0.992863	PGA27	Putative GPI-anchored protein
orf19.2045	59.2294	86.7949	1.4654	-	Ortholog(s) have diacylglycerol kinase activity, role in phosphatidic acid biosynthetic process and integral to endoplasmic reticulum membrane localization
orf19.2046	35.9023	23.8422	0.664086	POT1-2	Putative peroxisomal 3-ketoacyl CoA thiolase
orf19.2047	85.2503	56.2172	0.659437	-	Putative protein of unknown function
orf19.2048	446.687	234.429	0.524817	-	Proten of unknown function
orf19.2049	9.87304	6.03018	0.610772	-	Plasma membrane-associated protein
orf19.2050	122.648	75.9595	0.619329	-	Ortholog(s) have sterol esterase activity, role in cellular lipid metabolic process, sterol metabolic process and fungal-type vacuole, integral to membrane, lipid particle localization
orf19.2051	31.7139	25.945	0.818096	-	Ortholog of C. dubliniensis CD36 : Cd36_15670, C. parapsilosis CDC317 : CPAR2_213100, Candida tenuis NRRL Y-1498 : CANTEDRAFT_135034 and Debaryomyces hansenii CBS767 : DEHA2E14960g
orf19.2054	29.4943	29.5785	1.00285	FGR15	Putative transcription factor with zinc finger DNA-binding motif
orf19.2055	134.996	109.743	0.812935	NPL6	Putative nuclear protein localization factor
orf19.2057	61.6058	80.9599	1.31416	-	Ortholog(s) have ATP binding, ATPase activity, metallopeptidase activity, role in protein complex assembly, proteolysis, signal peptide processing and m-AAA complex, mitochondrial inner boundary membrane localization
orf19.2059	22.7663	38.6866	1.69929	-	Protein with homology to magnesium-dependent endonucleases and phosphatases
orf19.206	34.4502	32.146	0.933115	-	Putative adhesin-like protein
orf19.2060	119.143	1465.05	12.2966	SOD5	Cu and Zn-containing superoxide dismutase
orf19.2061	1.07435	10.1444	9.44236	-	Ortholog of Candida albicans WO-1 : CAWG_03846
orf19.2062	2.16854	4.61391	2.12766	SOD4	Cu and Zn-containing superoxide dismutase
orf19.2063	18.7096	13.623	0.728129	-	Ortholog of C. parapsilosis CDC317 : CPAR2_213140, C. dubliniensis CD36 : Cd36_15600, Lodderomyces elongisporus NRLL YB-4239 : LELG_01226 and Debaryomyces hansenii CBS767 : DEHA2B02442g
orf19.2064	5.88471	8.21431	1.39587	-	Putative transcription factor with zinc finger DNA-binding motif
orf19.2065	22.0274	15.9404	0.723662	-	Ortholog(s) have role in allantoin catabolic process and cytosol, nucleus localization
orf19.2066	13.6819	17.8253	1.30284	-	Ortholog(s) have cytoplasm localization
orf19.2066.1	1537.5	2149.72	1.39819	ATP18	F1F0 ATP synthase complex subunit
orf19.2067	173.8	174.589	1.00454	-	Protein with a predicted role in mitochondrial iron metabolism
orf19.2068	54.1767	44.8402	0.827666	-	Ortholog of C. dubliniensis CD36 : Cd36_15550, C. parapsilosis CDC317 : CPAR2_213190, Candida tenuis NRRL Y-1498 : CANTEDRAFT_119026 and Debaryomyces hansenii CBS767 : DEHA2G08514g
orf19.2069	233.501	185.918	0.796219	SMF3	Putative vacuolar iron transporter
orf19.207	8.97351	8.75147	0.975256	PGA55	GPI-anchored adhesin-like protein
orf19.2070	133.154	103.937	0.780577	-	Ortholog(s) have role in G1/S transition of mitotic cell cycle, chromatin remodeling, nucleosome disassembly, transcription elongation from RNA polymerase II promoter and RSC complex localization
orf19.2071	0.463177	0.223256	0.48201	-	Protein of unknown function
orf19.2072	10.528	7.5646	0.718522	-	Ortholog(s) have (R)-carnitine transmembrane transporter activity, choline transmembrane transporter activity, ethanolamine transmembrane transporter activity
orf19.2073	42.193	48.3331	1.14552	-	Protein with a multidrug and toxin extrusion protein domain
orf19.2074	6.20722	4.06585	0.655019	-	Ortholog of Candida albicans WO-1 : CAWG_03833
orf19.2075	105.615	87.5721	0.829163	DFG5	N-linked mannoprotein of cell wall and membrane
orf19.2076	60.2982	22.19	0.368004	-	Protein of unknown function
orf19.2077	14.8445	12.5661	0.846516	ZCF9	Putative Zn(II)2Cys6 transcription factor
orf19.2078	65.085	52.1455	0.801191	-	Ortholog(s) have role in Golgi to vacuole transport and AP-1 adaptor complex localization
orf19.2079	137.397	111.903	0.81445	PHHB	Putative 4a-hydroxytetrahydrobiopterin dehydratase
orf19.2081	28.5928	27.4662	0.960598	POM152	Putative nuclear pore membrane glycoprotein
orf19.2082	2.30986	1.38446	0.59937	SAP30	Aspartic-type endopeptidase
orf19.2084	49.7528	49.3345	0.991592	CDH1	Protein involved in regulation of mitosis
orf19.2087	31.58	30.005	0.950127	SAS2	Predicted histone acetyltransferase involved in histone H4 acetylation
orf19.2088	147.536	147.369	0.998868	DPB4	Putative DNA polymerase epsilon subunit D
orf19.2089	93.8554	62.46	0.665492	-	Ortholog of Nyv1, v-SNARE component of the vacuolar SNARE complex involved in vesicle fusion in S. cerevisiae
orf19.209	20.3654	17.2081	0.844967	DFG10	Ortholog(s) have role in dolichol biosynthetic process, dolichol-linked oligosaccharide biosynthetic process, polyprenol catabolic process, pseudohyphal growth and endoplasmic reticulum localization
orf19.2090	11.756	24.667	2.09825	-	Ortholog of S. cerevisiae Ecm16, an essential DEAH-box ATP-dependent RNA helicase specific to the U3 snoRNP required for 18S rRNA synthesis
orf19.2091	717.124	686.587	0.957417	-	Putative NADH dehydrogenase
orf19.2092	110.86	87.0078	0.784844	-	Putative peroxisomal cystathionine beta-lyase
orf19.2093	188.254	183.343	0.973913	RFA1	Putative DNA replication factor A
orf19.2094	34.1346	21.9002	0.641584	PDR6	Putative pleiotropic drug resistance regulatory protein 6
orf19.2095	168.735	168.435	0.998222	-	Ortholog(s) have role in negative regulation of transcription from RNA polymerase II promoter in response to iron and cytosol, nucleus localization
orf19.2097	17.2983	15.8318	0.915223	-	Predicted DNA-dependent ATPase/helicase
orf19.2098	416.174	331.858	0.797402	ARO8	Aromatic transaminase of the Ehrlich fusel oil pathway of aromatic alcohol biosynthesis
orf19.2099	29.377	31.2006	1.06208	HIR1	Component of the HIR complex, a nucleosome assembly factor involved in chromatin formation
orf19.21	29.1284	23.7121	0.814054	-	Ortholog(s) have role in ethanol metabolic process and mitochondrial inner membrane localization
orf19.210	20.2266	15.188	0.750892	-	Ortholog(s) have role in protein localization to bud neck and cellular bud neck, cytosol localization
orf19.2101	281.816	247.038	0.876593	-	Ortholog(s) have protein anchor activity, role in protein insertion into ER membrane, retrograde vesicle-mediated transport, Golgi to ER and GET complex, mitochondrion localization
orf19.2102	65.5196	57.0164	0.870219	CKB1	Regulatory subunit of protein kinase CK2 (casein kinase II), beta subunit
orf19.2103	97.5213	112.823	1.15691	-	Ortholog of Candida albicans WO-1 : CAWG_03811
orf19.2104	79.6072	66.1122	0.83048	-	Ortholog(s) have chaperone binding activity, role in aerobic respiration, iron-sulfur cluster assembly and mitochondrion localization
orf19.2105	34.6793	34.5459	0.996153	-	Putative pre-mRNA-splicing factor
orf19.2106	77.1248	65.3855	0.847788	-	Putative protein of unknown function
orf19.2107	213.074	138.142	0.648329	MUQ1	Putative choline phosphate cytidylyltransferase/phosphoethanolamine cytidylyltransferase
orf19.2107.1	3700.17	2854.78	0.771527	STF2	Protein involved in ATP biosynthesis
orf19.2108	38.317	20.2128	0.527515	SOD6	Copper- and zinc-containing superoxide dismutase
orf19.211	56.5063	47.9786	0.849084	-	Predicted homeodomain-like transcription factor
orf19.2110	40.8659	33.2776	0.814312	-	Ortholog(s) have arginyltransferase activity, role in protein arginylation and cytosol, nucleus localization
orf19.2111	110.569	107.379	0.971149	-	Ortholog(s) have core RNA polymerase II binding transcription factor activity and role in transcription elongation from RNA polymerase II promoter, transcriptional start site selection at RNA polymerase II promoter
orf19.2111.2	7970.44	10246.1	1.28551	RPL38	60S ribosomal ribosomal protein subunit
orf19.2112	82.2629	72.1417	0.876965	-	snRNP U5 splicing factor component
orf19.2113	126.512	105.498	0.833897	-	Putative integral peroxisomal membrane protein
orf19.2114	54.2095	28.3671	0.523287	-	Predicted uricase
orf19.2115	131.977	171.153	1.29684	-	Putative molybdopterin-converting factor
orf19.2116	134.362	157.144	1.16956	NAT2	Putative N-terminal acetyltransferase
orf19.2117	77.2611	73.2192	0.947685	LEU5	Putative mitochondrial carrier protein
orf19.2119	166.286	149.971	0.901886	NDT80	Ortholog of Ndt80
orf19.212	53.1317	41.1495	0.774481	VPS28	ESCRT I protein sorting complex subunit
orf19.2123	9.2093	8.5756	0.931189	-	Predicted ORF from Assembly 19
orf19.2124	30.9743	43.0662	1.39038	-	Predicted alcohol dehydrogenase
orf19.2125	61.2527	66.8957	1.09213	-	Protein of unknown function
orf19.2127	9.85843	6.3421	0.643317	CST5	Scaffold protein for the mitogen-activated protein (MAP) kinase cascade that regulates mating
orf19.2128	63.1418	70.7724	1.12085	-	Ortholog(s) have mitochondrion localization
orf19.2129	22.4738	19.9617	0.888221	-	Ortholog of S. cerevisiae Spo71
orf19.213	244.875	156.926	0.640841	-	Ortholog(s) have role in ubiquitin-dependent protein catabolic process and nucleus, proteasome regulatory particle, lid subcomplex, proteasome storage granule localization
orf19.2131	53.4448	44.0965	0.825085	-	Ortholog(s) have ubiquitin-protein ligase activity and role in protein ubiquitination, ubiquitin-dependent protein catabolic process via the multivesicular body sorting pathway
orf19.2132	307.848	200.866	0.652484	-	Ortholog of C. dubliniensis CD36 : Cd36_65220, C. parapsilosis CDC317 : CPAR2_213740, Candida tenuis NRRL Y-1498 : CANTEDRAFT_92162 and Debaryomyces hansenii CBS767 : DEHA2A01056g
orf19.2133	12.0826	10.9333	0.90488	LIP4	Secreted lipase, member of a differentially expressed lipase gene family with possible roles in nutrition and/or in creating an acidic microenvironment
orf19.2135	26.4265	26.4756	1.00186	TSM1	Putative transcription initiation factor TFIID subunit
orf19.2137	28.9529	27.6199	0.95396	-	Ortholog(s) have mitochondrion localization
orf19.2138	203.957	244.75	1.20001	ILS1	Putative isoleucyl-tRNA synthetase, the target of drugs including the cyclic beta-amino acid icofungipen/PLD-118/BAY-10-8888 and mupirocin
orf19.2143	33.8909	56.3784	1.66353	-	Ortholog(s) have role in endocytic recycling and cytosol, endosome, nucleus localization
orf19.2146	215.485	166.009	0.770397	HAT2	Putative Hat1-Hat2 histone acetyltransferase complex subunit
orf19.2149	49.4368	41.4698	0.838845	-	Putative sulfate permease
orf19.215	48.9288	58.231	1.19012	-	Component of a complex containing the Tor2p kinase
orf19.2150	512.718	486.92	0.949684	-	Putative ortholog of mammalian electron transfer flavoprotein complex subunit ETF-alpha
orf19.2151	94.3133	87.0581	0.923073	NAG6	Protein required for wild-type mouse virulence and wild-type cycloheximide resistance
orf19.2154	67.9732	66.0433	0.971608	HXK1	N-acetylglucosamine (GlcNAc) kinase
orf19.2156	43.2028	37.5068	0.868157	NAG1	Glucosamine-6-phosphate deaminase
orf19.2157	18.7966	17.1446	0.912112	DAC1	N-acetylglucosamine-6-phosphate (GlcNAcP) deacetylase
orf19.2158	29.8028	28.881	0.96907	NAG3	Putative MFS transporter
orf19.216	36.7807	36.7518	0.999214	-	Protein with a metallo-dependent phosphatase domain
orf19.216.1	1058.46	948.602	0.89621	-	Ortholog of C. parapsilosis CDC317 : CPAR2_806510, Candida tenuis NRRL Y-1498 : CANTEDRAFT_109089, Debaryomyces hansenii CBS767 : DEHA2B13508g and Pichia stipitis Pignal : PICST_59544
orf19.2160	0.0594502	0.0573575	0.964799	NAG4	Putative transporter
orf19.2163	147.205	94.447	0.641602	-	Ortholog(s) have cytosol localization
orf19.2164.1	1.62022	1.22109	0.753657	MFA1	a-factor mating pheromone
orf19.2165	36.7405	24.4162	0.664558	-	Predicted hydrolase
orf19.2166	90.7481	41.2454	0.454504	VMA5	Putative vacuolar H(+)-ATPase
orf19.2167	38.2437	69.4797	1.81676	-	Ortholog(s) have role in ribosomal large subunit biogenesis, ribosomal small subunit biogenesis and cytosolic large ribosomal subunit, nucleolus localization
orf19.2168	0.934904	0.415264	0.444178	-	Putative sterol deacetylase
orf19.2168.3	407.304	315.922	0.775642	-	Ortholog(s) have role in cellular protein localization, cytokinesis, site selection, endoplasmic reticulum inheritance, endoplasmic reticulum tubular network organization, nuclear pore complex assembly, vesicle-mediated transport
orf19.2169	0.174064	0.141785	0.814557	-	Ortholog of C. parapsilosis CDC317 : CPAR2_805720, C. dubliniensis CD36 : Cd36_22330, Lodderomyces elongisporus NRLL YB-4239 : LELG_02628 and Candida orthopsilosis Co 90-125 : CORT_0C03440
orf19.217	0.338262	1.26536	3.74077	-	Ortholog(s) have sequence-specific DNA binding activity
orf19.2170	108.151	139.356	1.28853	PHM7	Putative transporter
orf19.2172	64.8765	24.088	0.37129	ARA1	D-Arabinose dehydrogenase
orf19.2173	200.701	143.293	0.713963	MAF1	Putative negative regulator of RNA polymerase III
orf19.2174	32.825	27.4707	0.836883	RAD57	Putative DNA recombination and repair protein
orf19.2175	173.927	163.805	0.941803	-	Putative mitochondrial cell death effector
orf19.2176	12.8238	16.4155	1.28008	IFM3	Protein with a 2-hydroxyacid dehydrogenase catalytic domain
orf19.2177	17.5753	23.0042	1.30889	-	Sef1p-, Sfu1p-, and Hap43p-regulated gene
orf19.2178	111.947	115.647	1.03305	MRS4	Mitochondrial carrier family member, involved in iron homeostasis
orf19.2178.1	78.8678	68.922	0.873893	-	Protein of unknown function
orf19.2179	5.28848	2.25396	0.426202	SIT1	Transporter of ferrichrome siderophores, not ferrioxamine B
orf19.2179.2	9979.42	10577.4	1.05992	RPS10	Ribosomal protein S10
orf19.218	0.695918	0.0491541	0.070632	BUD20	Protein similar to S. cerevisiae Bud20p, which affects bud site selection
orf19.2180	18.6455	20.1404	1.08017	-	Ortholog(s) have calcium ion binding, zinc ion binding activity, role in axial cellular bud site selection, bipolar cellular bud site selection, regulation of COPII vesicle coating and cellular bud neck, cytosol, nucleus localization
orf19.2181	204.746	167.37	0.817452	-	Ortholog of Spathaspora passalidarum NRRL Y-27907 : spas_CGOB_00067 and Candida albicans WO-1 : CAWG_05895
orf19.2182	22.3161	24.3367	1.09054	BLM3	Putative proteasome activator
orf19.2183	212.372	324.431	1.52765	KRE30	YEF3-subfamily ABC family protein
orf19.2184	54.2146	51.474	0.949449	-	Putative fumarylacetoacetate hydrolase
orf19.2185	45.751	72.9744	1.59503	NSA1	Putative 66S pre-ribosomal particles conmponent
orf19.2186	100.256	84.7186	0.845023	SEH1	Ortholog(s) have Seh1-associated complex, cytosol, fungal-type vacuole membrane, nuclear membrane, nuclear pore outer ring localization
orf19.2187	67.4725	61.3714	0.909576	ALG7	Protein involved in cell wall mannan biosynthesis
orf19.2190	81.4712	49.7121	0.61018	VRP1	Verprolin-related protein involved in actin cytoskeleton organization and polarized morphogenesis
orf19.2191	23.4319	26.7064	1.13975	-	Ortholog(s) have role in endocytic recycling, peptidyl-diphthamide biosynthetic process from peptidyl-histidine and cytosol, endosome, nucleus localization
orf19.2191.1	193.659	313.476	1.6187	-	Ortholog of C. dubliniensis CD36 : Cd36_11730, C. parapsilosis CDC317 : CPAR2_104195, Candida tenuis NRRL Y-1498 : CANTEDRAFT_109454 and Debaryomyces hansenii CBS767 : DEHA2C10076g
orf19.2192	130.603	166.404	1.27412	GDH2	Putative NAD-specific glutamate dehydrogenase
orf19.2193	71.3741	116.431	1.63128	PRS5	Putative 5-phospho-ribosyl-1(alpha)-pyrophosphate synthetase
orf19.2194	35.3197	32.7261	0.926568	-	Phosphorylated protein of unknown function
orf19.2195	0	0	#DIV/0!	-	Ortholog of Candida albicans WO-1 : CAWG_05881
orf19.2196	35.7241	22.9478	0.642362	-	Ortholog(s) have ubiquitin binding activity and cytoplasm localization
orf19.2197	0.228188	0.135433	0.593515	-	Has domain(s) with predicted N,N-dimethylaniline monooxygenase activity, NADP binding, flavin adenine dinucleotide binding activity and role in oxidation-reduction process
orf19.2198	23.9693	33.4582	1.39588	FLC3	Protein involved in heme uptake
orf19.2199	55.3114	59.4028	1.07397	PHO86	Putative endoplasmic reticulum protein
orf19.22	30.9115	55.222	1.78645	-	Protein with homology to peroxisomal membrane proteins
orf19.22.1	0.0505474	0.0324813	0.642591	-	Pseudogene
orf19.220	519.181	329.661	0.634964	PIR1	1,3-beta-glucan-linked cell wall protein
orf19.2200	84.6506	96.3824	1.13859	-	Protein of unknown function
orf19.2201	70.6088	100.812	1.42775	-	Ortholog(s) have ribosome binding activity, role in mitochondrial respiratory chain complex III assembly, positive regulation of mitochondrial translation and mitochondrial ribosome localization
orf19.2202	2.71154	4.91142	1.8113	-	Protein of unknown function
orf19.2203	0.0961569	0	0	-	Ortholog of Candida albicans WO-1 : CAWG_05873
orf19.2203.1	7.75155	4.11952	0.531445	-	Ortholog of C. parapsilosis CDC317 : CPAR2_103590, Debaryomyces hansenii CBS767 : DEHA2C08118g, Pichia stipitis Pignal : psti_CGOB_00124 and Spathaspora passalidarum NRRL Y-27907 : SPAPADRAFT_49916
orf19.2204	27.4038	22.558	0.823171	-	Predicted membrane protein of unknown function
orf19.2204.2	24.325	50.7743	2.08733	RHO2	Ortholog(s) have GTPase activity
orf19.2208	76.3141	69.9437	0.916524	-	Ortholog(s) have role in response to salt stress and cytoplasm localization
orf19.2209	78.1127	88.2139	1.12932	YVC1	Putative vacuolar cation channel shock
orf19.2210	17.1288	32.1332	1.87597	-	Protein of unknown function
orf19.2211	0.137068	0.636548	4.64403	-	Ortholog of C. dubliniensis CD36 : Cd36_21990, C. parapsilosis CDC317 : CPAR2_103660, Debaryomyces hansenii CBS767 : DEHA2F19756g and Pichia stipitis Pignal : PICST_61375
orf19.2212	11.409	9.49416	0.832164	-	Ortholog of C. dubliniensis CD36 : Cd36_21980, Debaryomyces hansenii CBS767 : DEHA2F19734g, Pichia stipitis Pignal : psti_CGOB_00208 and Spathaspora passalidarum NRRL Y-27907 : spas_CGOB_00029
orf19.2213	10.2019	9.50268	0.931462	-	Ortholog(s) have cytoplasm, nucleus localization
orf19.2214	161.153	197.526	1.2257	-	Ortholog(s) have structural constituent of ribosome activity and mitochondrial large ribosomal subunit localization
orf19.2215	51.9604	54.0336	1.0399	GLE1	Putative nucleoporin
orf19.2216	20.5252	20.1259	0.980546	PDS5	Putative protein with a predicted role in establishment and maintenance of sister chromatid condensation and cohesion
orf19.2219	74.7613	43.641	0.583738	ORF298	Predicted ORF in retrotransposon Tca3
orf19.2220	1.75853	1.6314	0.927707	-	Protein of unknown function
orf19.2222	90.1672	71.4609	0.792538	-	Putative casein kinase
orf19.2227	13.61	4.8968	0.359794	-	Protein of unknown function
orf19.2228	16.5447	8.53214	0.515702	-	Ortholog(s) have actin filament binding, actin monomer binding activity and role in actin cortical patch organization, actin filament depolymerization, actin filament severing, sequestering of actin monomers
orf19.2229	15.1106	16.2849	1.07771	-	Ortholog(s) have ubiquitin-protein ligase activity, role in protein ubiquitination, response to ethanol and cytoplasm, nucleus localization
orf19.223	135.21	77.3952	0.572407	-	Putative serine/threonine protein kinase
orf19.2230	10.3907	11.7821	1.13391	-	Putative pre-mRNA-splicing factor
orf19.2231	36.0147	36.7931	1.02161	-	Protein of unknown function
orf19.2232	2466.65	3349.38	1.35787	RPL11	Ribosomal protein
orf19.2233	287.352	343.061	1.19387	PRE2	Putative proteasome beta-5 subunit
orf19.2236	29.2406	25.9784	0.888436	FHL1	Fork-head transcription factor
orf19.2237	0.375822	0.0865991	0.230426	SPR1	Putative GPI-anchored protein
orf19.2237.1	15.6232	28.1415	1.80126	-	Ortholog of Slx9 required for pre-rRNA processing
orf19.2238	18.2484	12.727	0.697431	LTE1	Protein similar to GDP/GTP exchange factors
orf19.2241	52.1229	45.0689	0.864666	PST1	Putative 1,4-benzoquinone reductase
orf19.2242	126.585	60.9674	0.481632	PRB1	Endoprotease B
orf19.2244	37.8607	31.2707	0.825941	-	Similar to oxidoreductases and to S. cerevisiae Yjr096wp
orf19.2245	207.277	140.578	0.678213	YPT72	Vacuolar Rab small monomeric GTPase involved in vacuolar biogenesis
orf19.2246	175.339	190.997	1.0893	-	Ortholog(s) have cytosol, nucleus localization
orf19.2247	0.8412	2.88717	3.4322	-	Ortholog of C. parapsilosis CDC317 : CPAR2_406700, C. dubliniensis CD36 : Cd36_21220, Candida tenuis NRRL Y-1498 : CANTEDRAFT_127772 and Candida orthopsilosis Co 90-125 : CORT_0C06120
orf19.2248	62.6807	34.2683	0.546712	ARE2	Acyl CoA:sterol acyltransferase
orf19.2249	43.684	64.9605	1.48705	-	Putative metalloprotease of the mitochondrial inner membrane
orf19.225	100.638	70.0487	0.696046	-	Predicted 2-hydroxyacid dehydrogenase
orf19.2250	206.924	239.975	1.15973	SPE3	Putative spermidine synthase
orf19.2251	27.577	21.0518	0.763383	AAH1	Adenine deaminase
orf19.2252	0.0835582	0.0231261	0.276766	-	Protein of unknown function
orf19.2253	1.56773	2.5719	1.64052	-	Protein of unknown function
orf19.2256	111.644	132.154	1.18371	-	Ortholog(s) have cytosol, nucleus localization
orf19.2257	451.69	402.759	0.891671	-	Predicted ER protein involved in ER-nucleus signaling
orf19.2258	11.0376	11.3519	1.02848	-	Ortholog of C. dubliniensis CD36 : Cd36_21310, C. parapsilosis CDC317 : CPAR2_406650, Candida tenuis NRRL Y-1498 : CANTEDRAFT_130046 and Debaryomyces hansenii CBS767 : DEHA2F24134g
orf19.2259	128.55	153.295	1.19249	-	Ortholog(s) have structural constituent of ribosome activity and mitochondrial large ribosomal subunit localization
orf19.2260	29.9366	34.1669	1.14131	-	Putative transcription factor with zinc finger DNA-binding motif
orf19.2261	156.998	94.75	0.603511	-	Ortholog(s) have RNA binding activity, role in mRNA splicing, via spliceosome and U2 snRNP, U2-type prespliceosome, cytosol localization
orf19.2262	25.0614	33.3792	1.3319	-	Protein similar to quinone oxidoreductases
orf19.2263	86.8171	83.1157	0.957366	-	Has domain(s) with predicted adenyl nucleotide binding activity
orf19.2264	67.3536	61.1521	0.907926	OLE2	Protein with similarity to fatty acid desaturase (stearoyl-CoA desaturase)
orf19.2265	169.391	147.493	0.870725	-	Ortholog(s) have role in positive regulation of transcription from RNA polymerase II promoter in response to amino acid starvation and SWI/SNF complex, cytosol localization
orf19.2266	28.3346	28.8157	1.01698	-	Ortholog(s) have ATPase activity, DNA binding, nucleosome binding activity, role in chromatin remodeling and Isw1 complex localization
orf19.2267	147.666	165.984	1.12405	RFA2	Putative DNA replication factor A
orf19.2268	263.349	238.514	0.905695	RCK2	Predicted MAP kinase-activated protein kinase, similar to S. cerevisiae serine/threonine protein kinase Rck2p
orf19.2269	134.154	66.0692	0.492488	-	Putative 3-phosphoserine phosphatase
orf19.227	581.5	314.827	0.541405	COX7	Putative cytochrome c oxidase
orf19.2270	85.2695	92.8007	1.08832	SMF12	Ortholog of S. cerevisiae Smf1
orf19.2272	35.4076	36.5549	1.0324	AFT2	Putative Aft domain transcription factor
orf19.2274	7.89593	17.261	2.18606	-	Ortholog of C. dubliniensis CD36 : Cd36_21450, Candida tropicalis MYA-3404 : CTRG_01739 and Candida albicans WO-1 : CAWG_05814
orf19.2275	138.203	269.727	1.95167	-	Putative mitochondrial ribosomal protein
orf19.2276	183.339	188.45	1.02788	-	Ortholog(s) have DNA-directed RNA polymerase activity, RNA-directed RNA polymerase activity
orf19.2277	274.287	159.917	0.583028	TPK2	cAMP-dependent protein kinase catalytic subunit
orf19.2278	159.808	140.74	0.880682	-	Putative 20S proteasome assembly protein
orf19.2280	11.2716	9.73407	0.863593	ZCF10	Putative transcription factor with zinc cluster DNA-binding motif
orf19.2281	4.41189	3.43311	0.77815	-	Ortholog(s) have mitochondrion localization
orf19.2282	4.49864	2.57735	0.572918	-	Has domain(s) with predicted catechol 1,2-dioxygenase activity, ferric iron binding activity and role in catechol-containing compound metabolic process, oxidation-reduction process
orf19.2283	343.317	319.392	0.930312	DQD1	Putative 3-dehydroquinate dehydratase
orf19.2284	109.234	63.9691	0.585615	-	Protein with an FMN-binding domain
orf19.2285	2.09118	1.80941	0.865258	-	Protein of unknown function
orf19.2286	373.387	333.885	0.894206	-	Putative deoxyhypusine hydroxylase
orf19.2287	46.1645	96.3787	2.08772	RPA12	Putative DNA-directed RNA polymerase I
orf19.2288	269.051	592.716	2.20299	CCT5	T-complex protein 1, epsilon subunit
orf19.2289	227.405	214.263	0.942209	ARP3	Protein with Myo5p-dependent localization to cortical actin patches at hyphal tip
orf19.229	72.2723	51.0294	0.706071	-	Ortholog(s) have ubiquitin-protein ligase activity, role in protein ubiquitination involved in ubiquitin-dependent protein catabolic process and chromosome, centromeric region, mitotic spindle pole body, nucleus localization
orf19.2290	23.9838	21.2121	0.884434	TOR1	Protein similar to TOR family phosphatidylinositol kinases
orf19.2296	46.7542	29.2872	0.626408	-	Predicted mucin-like protein
orf19.2297	167.399	112.943	0.674693	ARL3	Putative Ras superfamily GTPase
orf19.2298	247.394	253.558	1.02492	WBP1	Putative oligosaccharyltransferase subunit
orf19.2299	310.964	293.726	0.944566	-	Ortholog(s) have protein tag activity and role in cell budding, cellular response to oxidative stress, invasive growth in response to glucose limitation, protein urmylation, tRNA wobble position uridine thiolation
orf19.23	25.7918	9.0355	0.350325	RTA3	Similar to S. cerevisiae Rta1 (role in 7-aminocholesterol resistance) and Rsb1 (flippase)
orf19.230	2.93057	2.76164	0.942356	-	Ortholog of S. cerevisiae Pet111
orf19.2301	79.3317	81.9455	1.03295	-	Ortholog(s) have role in proteasome regulatory particle assembly and cytosol, nucleus localization
orf19.2302	38.6202	35.5432	0.920327	-	Ortholog(s) have enzyme regulator activity, role in cellular calcium ion homeostasis and integral to endoplasmic reticulum membrane localization
orf19.2303	25.9689	32.6833	1.25856	FGR16	Protein lacking an ortholog in S. cerevisiae
orf19.2304	211.674	198.508	0.937801	-	Protein similar to S. cerevisiae Gvp36p
orf19.2305	37.0864	53.6105	1.44556	-	Ortholog(s) have tubulin binding activity, role in tubulin complex assembly and prefoldin complex localization
orf19.2306	63.2864	59.1156	0.934096	-	Ortholog(s) have acireductone dioxygenase (Ni2+-requiring) activity, role in L-methionine salvage from methylthioadenosine and cytosol, nucleus localization
orf19.2307	38.1619	42.2347	1.10672	-	Ortholog(s) have role in mRNA cleavage, mRNA polyadenylation, mitotic sister chromatid segregation, regulation of G1/S transition of mitotic cell cycle and cytosol, mRNA cleavage and polyadenylation specificity factor complex localization
orf19.2308	512.204	261.602	0.510738	-	Putative 6-phosphofructo-2-kinase
orf19.2309	14.6422	24.2419	1.65562	PET127	Protein with a predicted role in 5'-end processing of mitochondrial RNAs
orf19.2309.2	5973.05	8069.81	1.35104	RPL2	Putative 60S ribosomal protein L2
orf19.231	44.8659	33.3276	0.742827	APL2	Phosphorylated protein of unknown function
orf19.2310	6.84688	5.7847	0.844867	-	Predicted single-stranded nucleic acid binding protein
orf19.2310.1	9123.45	11281.1	1.23649	RPL29	Ribosomal protein L29
orf19.2311	815.505	866.526	1.06256	RPL82	Predicted ribosomal protein
orf19.2312	16.2431	14.0298	0.863739	-	Protein similar to ferric reductase Fre10p
orf19.2313	47.1089	30.1325	0.639635	-	Putative ortholog of S. cerevisiae Pex32 a peroxisomal integral membrane protein with a role in negative regulation of peroxisome size
orf19.2314	34.3717	76.3797	2.22217	-	Protein with a role in nucleolar integrity and processing of pre-rRNA
orf19.2315	53.2618	55.2301	1.03696	-	Putative transcription factor with bZIP DNA-binding motif
orf19.2317	1.3672	1.96262	1.4355	-	Protein of unknown function
orf19.2318.1	42.4967	62.1704	1.46295	-	Ortholog(s) have inositol phosphoceramide synthase regulator activity, role in inositolphosphoceramide metabolic process and inositol phosphoceramide synthase complex, integral to Golgi membrane localization
orf19.2319	24.0237	46.0461	1.91669	-	Putative nucleolar protein with a predicted role in pre-rRNA processing
orf19.232	35.4557	28.3216	0.798788	-	RNA polymerase II mediator complex subunit
orf19.2320	44.2177	76.3025	1.72561	-	Putative serine/threonine-protein kinase
orf19.2322.3	558.832	554.563	0.992361	ERP5	Protein involved in ER to Golgi transport
orf19.2324	92.3749	68.1274	0.73751	UBA4	Putative ubiquitin activating protein
orf19.2325	21.2778	15.3525	0.721527	-	Ortholog(s) have RNA polymerase III type 1 promoter sequence-specific DNA binding and RNA polymerase III type 1 promoter sequence-specific DNA binding TFIIIB recruiting transcription factor activity, more
orf19.2326	26.769	27.1922	1.01581	-	Ortholog(s) have role in chromatin silencing at silent mating-type cassette, double-strand break repair via homologous recombination, intra-S DNA damage checkpoint, mitotic sister chromatid cohesion and nucleus localization
orf19.2328	298.403	171.781	0.575668	-	Ortholog of C. dubliniensis CD36 : Cd36_10220, C. parapsilosis CDC317 : CPAR2_210530, Candida tenuis NRRL Y-1498 : CANTEDRAFT_105553 and Debaryomyces hansenii CBS767 : DEHA2G14432g
orf19.2329.1	3944.79	5225.91	1.32476	RPS17B	Ribosomal protein 17B
orf19.233.1	107.383	152.306	1.41834	HRT1	Ortholog of S. cerevisiae Hrt1
orf19.2330	36.3348	71.9681	1.98069	-	Putative U3 snoRNA-associated protein
orf19.2331	29.8337	28.1913	0.944948	ADA2	Zinc finger and homeodomain transcriptional coactivator
orf19.2332	0.458798	0.395861	0.862822	-	Ortholog of C. parapsilosis CDC317 : CPAR2_210560, C. dubliniensis CD36 : Cd36_10180, Candida orthopsilosis Co 90-125 : CORT_0A09890 and Candida tropicalis MYA-3404 : CTRG_04072
orf19.2333	736.563	564.431	0.766304	-	Ortholog(s) have role in retrograde transport, endosome to Golgi and cytosol, late endosome, nucleus localization
orf19.2334	49.1912	36.2487	0.736894	BIG1	Endoplasmic reticulum (ER) protein
orf19.2335	202.926	124.914	0.615564	-	Putative aspartyl aminopeptidase
orf19.2336	0.932414	0.470232	0.504317	-	Pry family pathogenesis-related protein
orf19.2337	106.427	58.7315	0.551848	ALP1	Cystine transporter
orf19.234	68.0895	48.7322	0.715708	PHA2	Putative prephenate dehydratase
orf19.2340	342.769	526.845	1.53703	CDC48	Putative microsomal ATPase
orf19.2341	262.823	230.525	0.877111	HNT1	Protein with similarity to protein kinase C inhibitor-I
orf19.2342	80.4789	58.2873	0.724256	SFT2	Putative membrane protein
orf19.2343	33.5547	22.0238	0.656355	VPS23	ESCRT I protein sorting complex protein
orf19.2343.1	172.701	156.229	0.904621	-	Putative vacuolar H+ ATPase subunit e of the V-ATPase V0 subcomplex
orf19.2344	21.5242	33.9323	1.57647	ASR1	Heat shock protein
orf19.2346	34.4232	34.0497	0.98915	-	Putative protein of unknown function, transcription is positively regulated by Tbf1p
orf19.2347	74.4038	75.1524	1.01006	MNN2	Alpha-1,2-mannosyltransferase
orf19.2350	32.9485	21.3073	0.646685	-	Protein similar to S. cerevisiae Yor378w
orf19.2351	158.4	100.099	0.631938	NIT3	Putative nitrilase
orf19.2352	67.2549	71.477	1.06278	-	Ortholog(s) have mitochondrion localization
orf19.2356	34.0169	19.4182	0.57084	CRZ2	C2H2 transcription factor
orf19.236	1903.55	2686.3	1.41121	RPL9B	Ribosomal protein L9
orf19.2360	36.1577	50.2991	1.3911	URA2	Putative bifunctional carbamoylphosphate synthetase-aspartate transcarbamylase
orf19.2361	41.6313	26.1345	0.627761	SPT10	Ortholog(s) have sequence-specific DNA binding activity
orf19.2362	20.0206	34.0871	1.7026	-	Putative 90S preribosome component
orf19.2363	212.33	275.824	1.29903	-	Ortholog(s) have thiosulfate sulfurtransferase activity and mitochondrion localization
orf19.2364	320.172	355.805	1.11129	MIS11	Predicted mitochondrial C1-tetrahydrofolate synthase precursor
orf19.2365	16.1825	15.4627	0.95552	POL2	DNA polymerase epsilon
orf19.2366	0.0811724	0.0335511	0.413331	-	Has domain(s) with predicted DNA binding activity and role in DNA integration
orf19.2367	14.7077	9.54304	0.648847	-	Putative protein of unknown function
orf19.2368	25.7213	23.1947	0.90177	-	Predicted component of U5 snRNP
orf19.2369	24.1293	17.156	0.711003	-	Ortholog(s) have ATP binding, DNA replication origin binding activity
orf19.2369.1	175.933	121.031	0.687938	ATX1	Putative cytosolic copper metallochaperone
orf19.2370	9.50664	7.20678	0.758079	DSL1	Protein similar to S. cerevisiae Dsl1p, which is a member of the t-SNARE complex of the endoplasmic reticulum
orf19.2371	471.033	260.961	0.554019	-	Putative Gag protein of retrotransposon Tca2
orf19.2372	54.8654	33.5623	0.611721	-	Pol protein of retrotransposon Tca2
orf19.2376	3.52272	4.76216	1.35184	-	Has domain(s) with predicted DNA 5'-adenosine monophosphate hydrolase activity, DNA binding activity and role in DNA repair
orf19.2378	79.8522	71.867	0.9	-	Ortholog(s) have role in syncytium formation by plasma membrane fusion, vacuolar proton-transporting V-type ATPase complex assembly and integral to endoplasmic reticulum membrane localization
orf19.2379	150.565	130.624	0.867559	NOT4	Putative E3 ubiquitin-protein ligase
orf19.238	483.515	798.57	1.65159	CCP1	Cytochrome-c peroxidase N terminus
orf19.2381	39.3416	38.1102	0.9687	-	Protein of unknown function
orf19.2382	22.788	30.8498	1.35377	-	Protein similar to isoleucyl-tRNA synthetase
orf19.2383	25.1764	21.3585	0.848354	YKU80	Yku70p-Yku80p Ku complex subunit involved in nonhomologous end joining during double-strand break repair repair
orf19.2384	6.93669	15.5892	2.24735	MTG1	Putative mitochondrial GTPase
orf19.2385	23.5318	42.0975	1.78896	KTI12	Protein similar to S. cerevisiae Kti12p, which associates with Elongator complex
orf19.2386	49.7949	79.0654	1.58782	-	Ortholog(s) have role in endonucleolytic cleavage in 5'-ETS of tricistronic rRNA transcript (SSU-rRNA, 5.8S rRNA and LSU-rRNA), more
orf19.2387	32.7683	50.6545	1.54584	-	Putative tRNA-Pro synthetase
orf19.2389	49.6913	42.9709	0.864757	-	Ortholog(s) have DNA replication origin binding, single-stranded DNA binding activity
orf19.239	32.1203	35.1761	1.09514	-	Putative ATP-dependent helicase
orf19.2391	59.8116	53.525	0.894893	-	Putative protein of unknown function
orf19.2392	0	0	#DIV/0!	-	Ortholog of C. dubliniensis CD36 : Cd36_28460, Debaryomyces hansenii CBS767 : DEHA2B00704g, Pichia stipitis Pignal : PICST_43964 and Spathaspora passalidarum NRRL Y-27907 : spas_CGOB_00057
orf19.2393	153.221	126.547	0.825912	-	Putative transcription factor with zinc finger DNA-binding motif
orf19.2394	0.895247	0.741755	0.828548	-	Ortholog(s) have cytoplasm, nucleus localization
orf19.2395	1.08775	0.844892	0.776734	IME2	Putative serine/threonine protein kinase
orf19.2396	270.946	305.405	1.12718	IFR2	Zinc-binding dehydrogenase
orf19.2397	7.91647	8.40827	1.06212	-	Predicted membrane transporter, member of the anion:cation symporter (ACS) family, major facilitator superfamily (MFS)
orf19.2397.3	35.729	35.5116	0.993915	-	Putative aminotransferase
orf19.2398	299.427	197.129	0.658354	-	Protein of unknown function
orf19.2399	15.2224	11.9087	0.782314	-	Putative transcription factor with zinc finger DNA-binding motif
orf19.24	37.8178	43.2179	1.14279	RTA2	Flippase
orf19.240	226.945	226.569	0.998343	PAM17	Predicted component of the presequence translocase-associated import motor (PAM complex) involved in protein import into mitochondrial matrix
orf19.2400	44.599	29.2271	0.655331	-	Ortholog(s) have role in mRNA splicing, via spliceosome, maturation of SSU-rRNA, positive regulation of ATPase activity, positive regulation of helicase activity
orf19.2401	8.23978	6.03831	0.732824	-	Ortholog(s) have cysteine-type endopeptidase activity
orf19.2402	87.8045	83.9897	0.956553	SSU72	Ortholog(s) have CTD phosphatase activity, protein tyrosine phosphatase activity
orf19.2404	21.8713	26.1194	1.19423	-	Ortholog(s) have RNA binding, ribonuclease MRP activity, ribonuclease P activity and role in intronic box C/D snoRNA processing, mRNA cleavage, rRNA processing, tRNA processing
orf19.2406	72.3317	46.6393	0.644798	-	Ortholog(s) have role in microautophagy, positive regulation of TOR signaling cascade, positive regulation of transcription from RNA polymerase II promoter
orf19.2407	258.688	319.112	1.23358	DPS1-1	Putative tRNA-Asp synthetase
orf19.2408	23.8406	23.2814	0.976544	-	Ortholog(s) have tRNA methyltransferase activity, role in tRNA methylation, wybutosine biosynthetic process and cytosol, nucleus localization
orf19.2410	31.7897	28.0587	0.882635	SYS3	Protein similar to S. cerevisiae Sys3p
orf19.2411	28.3324	26.2228	0.925541	SYN8	Putative endosomal SNARE
orf19.2412	89.8624	52.7276	0.586759	-	Ortholog(s) have role in late endosome to vacuole transport via multivesicular body sorting pathway and Golgi apparatus, Vps55/Vps68 complex, fungal-type vacuole membrane, late endosome localization
orf19.2414	68.1509	147.452	2.16361	-	Ortholog of S. cerevisiae Mpm1
orf19.2415	34.3415	40.5712	1.1814	-	Ortholog(s) have role in mitochondrial translation and mitochondrion localization
orf19.2416.1	298.98	437.503	1.46332	MLC1	Microtubule-dependent localized protein
orf19.2417	19.1439	21.9572	1.14696	SMC5	Protein similar to S. cerevisiae Smc5p, which is involved in DNA repair
orf19.2418	41.503	46.1363	1.11164	-	Ortholog of C. dubliniensis CD36 : Cd36_28190, C. parapsilosis CDC317 : CPAR2_802530, Candida tenuis NRRL Y-1498 : CANTEDRAFT_109615 and Debaryomyces hansenii CBS767 : DEHA2A12650g
orf19.2419	96.6105	81.1979	0.840467	-	Ortholog of S. cerevisiae Dom34
orf19.242	4.04271	4.78295	1.1831	SAP8	Secreted aspartyl protease
orf19.242.2	275.195	169.827	0.617115	-	Ortholog(s) have endoplasmic reticulum localization
orf19.2422	578.739	537.038	0.927945	ARC1	Putative G4 nucleic acid binding protein
orf19.2423	45.6722	35.9027	0.786095	ZCF11	Zn(II)2Cys6 transcription factor
orf19.2425	25.6988	19.6063	0.762927	HGT18	Putative glucose transporter of the major facilitator superfamily
orf19.2426	118.336	115.552	0.976474	-	Predicted HD domain metal dependent phosphohydrolase
orf19.2429	0.162506	0.0947596	0.583114	-	Protein of unknown function
orf19.243	39.4701	38.1345	0.966162	OXR1	Ortholog(s) have role in cellular response to oxidative stress and cytosol, mitochondrion, nucleus localization
orf19.2430	0.0225688	0	0	-	Ortholog of Candida albicans WO-1 : CAWG_00792
orf19.2431	5.52361	4.80303	0.869545	-	Dubious open reading frame, only conserved in Candida dubliniensis
orf19.2432	152.141	129.252	0.849554	HAC1	bZIP transcription factor
orf19.2433	4.06497	2.29897	0.565556	-	Ortholog of C. dubliniensis CD36 : Cd36_05790, C. parapsilosis CDC317 : CPAR2_103730, Pichia stipitis Pignal : PICST_28344, Candida tropicalis MYA-3404 : CTRG_04275 and Candida albicans WO-1 : CAWG_00795
orf19.2434	36.2893	32.0825	0.884076	NPL4	Putative ubiquitin-binding protein
orf19.2435	280.363	435.792	1.55438	MSI3	Essential HSP70 family protein
orf19.2436	34.6755	30.7605	0.887096	-	Predicted protein serine/threonine kinase
orf19.2437	73.8246	33.5984	0.455111	ARC35	Putative ARP2/3 complex subunit
orf19.2438	149.898	166.853	1.11311	-	Ortholog(s) have mitochondrion, ribosome localization
orf19.2439	176.471	151.904	0.860787	-	Fatty acid biosynthetic protein
orf19.2439.1	547.155	986.577	1.8031	-	Ortholog(s) have ubiquinol-cytochrome-c reductase activity, role in aerobic respiration, mitochondrial electron transport, ubiquinol to cytochrome c and mitochondrial respiratory chain complex III localization
orf19.244	29.9684	22.0743	0.736586	DCG1	Protein of unknown function
orf19.2440	6.51563	4.61654	0.708533	-	S. cerevisiae ortholog Rtt101 is a cullin subunit of E3 ubiquitin ligase complex with a role in anaphase progression
orf19.2442	14.5628	8.07526	0.554513	-	Ortholog of S. cerevisiae Shg1
orf19.2443	43.0136	25.2956	0.588084	RGD1	GTPase activator protein
orf19.2444	40.5859	29.8236	0.734827	CHS7	Protein required for wild-type chitin synthase III activity
orf19.2445	0.999444	1.14088	1.14151	-	Putative dicarboxylic amino acid permease
orf19.2446	17.9077	13.8572	0.773812	-	Ortholog(s) have cell division site, cell tip, cytoplasm, nucleus localization
orf19.2447	26.0411	23.6428	0.907903	-	Putative Type II phosphatidylinositol 4-kinase
orf19.2449	0.141525	0.255918	1.80829	-	Putative adhesin-like protein
orf19.245	13.591	9.68848	0.71286	DDC1	Putative DNA damage checkpoint protein
orf19.2451	123.209	130.072	1.0557	PGA45	Putative GPI-anchored cell wall protein
orf19.2452	68.3783	79.5034	1.1627	-	Protein of unknown function
orf19.2454	204.006	127.419	0.624585	PHO87	Putative phosphate permease
orf19.2455	25.4685	17.9817	0.706037	-	Ortholog(s) have gamma-glutamyltransferase activity, omega peptidase activity, role in glutathione catabolic process and cytoplasm, nucleus localization
orf19.2457	0.312556	13.0919	41.8866	-	Protein of unknown function
orf19.2458	57.9455	37.8741	0.653616	SIP5	Protein of unknown function
orf19.2459	35.5888	49.445	1.38934	-	Protein of unknown function
orf19.246	4.80485	3.37565	0.702551	-	Predicted metalloendopeptidase
orf19.2460	0.079673	0.365303	4.58503	-	Protein of unknown function
orf19.2461	44.4117	280.06	6.306	PRN4	Protein with similarity to pirins
orf19.2462	11.2651	18.8921	1.67705	PRN3	Protein similar to pirin
orf19.2463	19.8995	30.4178	1.52857	PRN2	Protein similar to pirin
orf19.2465	84.5926	81.3712	0.961919	POL32	Putative subunit of DNA polymerase delta, involved in chromosomal DNA replication
orf19.2467	12.4017	19.8698	1.60218	PRN1	Protein with similarity to pirins
orf19.2468	0.260286	0.345697	1.32814	-	Ortholog(s) have trans-aconitate 3-methyltransferase activity and cytosol, nucleus localization
orf19.2469	32.7177	26.815	0.819587	RAD10	Ortholog of S. cerevisiae Rad10, an endonuclease involved in nucleotide excision repair
orf19.247	24.0625	19.5204	0.811237	-	Ortholog(s) have role in endosome organization, regulation of protein localization and BLOC-1 complex, endosome localization
orf19.2471	211.688	338.541	1.59925	GIM5	Putative heterohexameric cochaperone prefoldin complex subunit
orf19.2472	19.7453	40.8947	2.07111	-	Ortholog of S. pombe replication termination factor Rtf2
orf19.2472.1	82.3098	170.905	2.07636	-	Ortholog of C. dubliniensis CD36 : Cd36_61610, C. parapsilosis CDC317 : CPAR2_107530, Candida tenuis NRRL Y-1498 : CANTEDRAFT_115252 and Debaryomyces hansenii CBS767 : DEHA2D02200g
orf19.2473	58.7329	51.8832	0.883375	-	Putative RSC chromatin remodeling complex component
orf19.2474	36.4879	24.1868	0.662872	PRC3	Putative carboxypeptidase Y precursor
orf19.2475	34.763	26.6568	0.766815	PGA26	GPI-anchored adhesin-like protein of the cell wall
orf19.2476	13.8911	12.4918	0.899266	-	Ortholog(s) have histone demethylase activity (H3-trimethyl-K4 specific) activity
orf19.2478	9.04782	8.07289	0.892247	-	Ortholog of C. dubliniensis CD36 : Cd36_05410, C. parapsilosis CDC317 : CPAR2_107480, Candida tenuis NRRL Y-1498 : CANTEDRAFT_94695 and Debaryomyces hansenii CBS767 : DEHA2D02288g
orf19.2478.1	3260.62	4305.06	1.32032	-	60S ribosomal protein L7
orf19.2479	1.86374	2.35708	1.2647	UGA4	Putative gamma-aminobutyric acid/polyamine permease
orf19.248	18.8461	16.2977	0.864778	APL5	Ortholog of S. cerevisiae and S. pombe Apl5
orf19.2480.1	190.657	90.8252	0.47638	AUT7	Putative autophagosome protein
orf19.2481	0.376204	0.167983	0.446521	-	Protein of unknown function
orf19.2483	383.199	462.919	1.20804	RIM1	Putative single-stranded DNA-binding protein
orf19.2484	214.417	153.059	0.713838	-	Has domain(s) with predicted peptidase activity and role in proteolysis
orf19.2485	50.448	44.4466	0.881038	-	Ortholog(s) have structural constituent of nuclear pore activity and role in chromosome segregation, mitotic spindle assembly checkpoint, nuclear pore complex assembly, protein targeting to nuclear inner membrane
orf19.2487	40.8365	42.4115	1.03857	-	Protein with a predicted phosphoribulokinase/uridine kinase domain
orf19.2488	49.6883	64.4842	1.29777	FAL1	eIF4A subfamily of DEAD-box ATP-dependent RNA helicases
orf19.2489	131.46	207.758	1.58039	-	Putative karyopherin beta
orf19.2492	6.59594	7.05853	1.07013	STE3	Protein similar to S. cerevisiae Ste3p, the receptor for a-factor mating pheromone
orf19.2494	59.5213	47.3959	0.796285	-	Ortholog(s) have glutaminyl-tRNA synthase (glutamine-hydrolyzing) activity, role in glutaminyl-tRNAGln biosynthesis via transamidation, mitochondrial translation and glutamyl-tRNA(Gln) amidotransferase complex, mitochondrion localization
orf19.2495	8.31704	7.20255	0.865999	GSL1	Beta-1,3-glucan synthase subunit
orf19.2496	74.6526	83.0701	1.11276	ATO2	Putative fungal-specific transmembrane protein
orf19.2498	97.0563	74.4256	0.766829	-	Predicted ubiquitin-protein ligase
orf19.2499	27.7285	29.3207	1.05742	-	Putative peptidyl-prolyl cis-trans isomerase
orf19.25	27.6007	38.7435	1.40371	-	Ortholog(s) have tRNA (guanine) methyltransferase activity, role in tRNA methylation and cytoplasm, nucleolus localization
orf19.250	139.311	133.285	0.956744	SLC1	Putative fatty acyltransferase
orf19.2500	16.2757	23.0322	1.41513	-	Has domain(s) with predicted transferase activity and role in biosynthetic process
orf19.2501	41.1543	33.9688	0.825401	FLC1	Protein involved in heme uptake
orf19.2503	0.604908	0.485452	0.802522	-	Ortholog of S. cerevisiae : YGL138C, C. glabrata CBS138 : CAGL0H08910g, C. dubliniensis CD36 : Cd36_80910, C. parapsilosis CDC317 : CPAR2_102230 and Candida tenuis NRRL Y-1498 : CANTEDRAFT_109984
orf19.2504	18.4741	32.7037	1.77025	BMS1	Putative GTPase
orf19.2505	0	0.258719	#DIV/0!	-	Ortholog of Candida albicans WO-1 : CAWG_02437
orf19.2506	63.8104	55.7423	0.873561	-	Protein of unknown function
orf19.2507	73.5912	42.8235	0.581911	ARP9	Protein similar to S. cerevisiae Arp3p, a component of the Arp2/3 complex involved in actin-dependent processes
orf19.2508	1.25507	0.479526	0.382071	PRM9	Protein described a similar to S. cerevisiae Prm9
orf19.2509	5.58917e-05	0.333961	5975.14	-	Ortholog of C. parapsilosis CDC317 : CPAR2_401850, C. dubliniensis CD36 : Cd36_80970, Lodderomyces elongisporus NRLL YB-4239 : LELG_04407 and Candida orthopsilosis Co 90-125 : CORT_0E01890
orf19.2509.1	0.246177	3.17413	12.8937	-	Ortholog of C. dubliniensis CD36 : Cd36_29340, Spathaspora passalidarum NRRL Y-27907 : spas_CGOB_00040 and Candida albicans WO-1 : CAWG_00248
orf19.251	85.2546	956.254	11.2165	GLX3	Glutathione-independent glyoxalase
orf19.2510	5.91549	2.95042	0.498762	-	Ortholog(s) have role in protein folding, tubulin complex assembly
orf19.2511.1	28.5271	39.5755	1.38729	MRPL33	Putative mitochondrial ribosomal protein of the large subunit
orf19.2511.2	326.076	161.495	0.495268	-	Ortholog of C. parapsilosis CDC317 : CPAR2_103040, Candida tenuis NRRL Y-1498 : CANTEDRAFT_116324, Debaryomyces hansenii CBS767 : DEHA2G01980g and Pichia stipitis Pignal : PICST_45936
orf19.2512	54.6745	34.7042	0.634742	-	Ortholog of C. dubliniensis CD36 : Cd36_81000, C. parapsilosis CDC317 : CPAR2_103050, Candida tenuis NRRL Y-1498 : CANTEDRAFT_116326 and Debaryomyces hansenii CBS767 : DEHA2G01958g
orf19.2513	0.753712	1.09303	1.4502	-	Ortholog of C. dubliniensis CD36 : Cd36_81010, C. parapsilosis CDC317 : CPAR2_103060, Candida tenuis NRRL Y-1498 : CANTEDRAFT_127339 and Debaryomyces hansenii CBS767 : DEHA2G01936g
orf19.2514	21.6286	17.9525	0.830035	-	Predicted methyltransferase
orf19.2515	2.84976	1.85257	0.650079	-	ZZ-type zinc finger protein
orf19.2516	37.1201	30.1234	0.811512	-	Has domain(s) with predicted role in cell redox homeostasis
orf19.2517	0.663174	0.578968	0.873026	-	Predicted membrane transporter, member of the drug:proton antiporter (12 spanner) (DHA1) family, major facilitator superfamily (MFS)
orf19.2518	181.847	185.953	1.02258	-	Ortholog(s) have ATPase activator activity, soluble NSF attachment protein activity
orf19.2519	42.5239	34.2103	0.804496	-	Ortholog(s) have role in chromosome segregation and nuclear MIS12/MIND complex localization
orf19.252	61.9298	49.2214	0.794793	-	Protein of unknown function
orf19.2520	183.3	227.524	1.24127	-	Ortholog(s) have structural constituent of ribosome activity and mitochondrial small ribosomal subunit localization
orf19.2521	12.956	14.7943	1.14189	-	Ortholog of C. dubliniensis CD36 : Cd36_26390, Debaryomyces hansenii CBS767 : DEHA2C05302g, Pichia stipitis Pignal : PICST_68531 and Spathaspora passalidarum NRRL Y-27907 : SPAPADRAFT_59916
orf19.2524	168.17	375.464	2.23265	MGE1	Putative mitochondrial matrix cochaperone
orf19.2525	416.977	198.54	0.476141	LYS12	Homoisocitrate dehydrogenase
orf19.2527	29.5659	62.6421	2.11873	-	Putative protein of unknown function
orf19.2528	32.1978	35.1264	1.09096	-	Putative RNA polymerase III transcription factor (TFIIIB) subunit
orf19.2529	45.0647	42.9938	0.954046	-	Ortholog of S. cerevisiae Gpa15
orf19.2529.1	9259.8	7729.66	0.834755	-	Protein of unknown function
orf19.2530	1.94911	1.20178	0.616579	-	Dubious open reading frame
orf19.2531	378.137	334.77	0.885314	CSP37	Hyphal cell wall protein
orf19.2532	25.6149	26.6713	1.04124	PRS	Putative prolyl-tRNA synthetase
orf19.2533.1	521.496	777.633	1.49116	-	Protein with a predicted role in protein translocation from the endoplasmic reticulum
orf19.2534	148.183	93.541	0.631253	PIN4	Protein with similarity to S. cerevisiae Pin4p
orf19.2537	2.40239	3.43295	1.42897	-	Protein of unknown function
orf19.2538	118.342	134.897	1.13989	PTC2	Protein phosphatase of the Type 2C-related family (serine/threonine-specific) with a potential role in DNA damage checkpoint control
orf19.2539	2.10572	2.2317	1.05983	-	Protein of unknown function
orf19.254	68.8761	84.2572	1.22332	-	Protein of unknown function
orf19.2540	31.6585	19.7165	0.622787	SAS3	Similar to silencing proteins
orf19.2541	23.68	16.2002	0.68413	-	Ortholog(s) have 3'-5'-exodeoxyribonuclease activity, endonuclease activity, role in apoptotic DNA fragmentation, cellular response to oxidative stress and cytosol, nucleus localization
orf19.2542	40.1346	27.4524	0.684008	-	Ortholog(s) have nucleus localization
orf19.2544	56.722	58.3012	1.02784	-	Ortholog(s) have aminoacyl-tRNA hydrolase activity, role in negative regulation of proteasomal ubiquitin-dependent protein catabolic process and mitochondrial outer membrane localization
orf19.2545	40.7149	53.9093	1.32407	DOT6	Protein with a predicted role in telomeric gene silencing and filamentation
orf19.2546	215.657	170.127	0.788878	TRP2	Putative anthranilate synthase with a predicted role in tryptophan biosynthesis
orf19.2547	5.91513	8.24586	1.39403	-	Has domain(s) with predicted RNA binding, ribonuclease activity
orf19.2549	263.181	256.236	0.973611	SHP1	Regulator of the type 1 protein phosphatase Glc7p activity, involved in control of morphogenesis, progression through the cell cycle and response to DNA damage
orf19.255	43.2126	55.193	1.27724	ZCF1	Zn(II)2Cys6 transcription factor
orf19.2551	1153.99	1084.94	0.940164	MET6	Essential 5-methyltetrahydropteroyltriglutamate-homocysteine methyltransferase (cobalamin-independent methionine synthase)
orf19.2552	2.5241	1.97751	0.783452	-	Protein similar to S. cerevisiae Pmr1p
orf19.2553	3.16202	1.99596	0.631229	-	Protein similar to S. cerevisiae Pmr1p
orf19.2555	102.373	110.356	1.07798	URA5	Putative orotate phosphoribosyltransferase
orf19.2557	164.057	149.451	0.91097	SEC65	Component of the protein-targeting Signal Recognition Particle (SRP)
orf19.2558	15.7256	14.4271	0.917428	-	Has domain(s) with predicted zinc ion binding activity and nucleus localization
orf19.2559	62.3459	93.8108	1.50468	CDC4	F-box subunit of SCF(CDC4) ubiquitin ligase
orf19.2560	224.114	274.953	1.22684	CDC60	Cytosolic leucyl tRNA synthetase
orf19.2563	14.1399	15.9108	1.12524	-	Ortholog(s) have U6 snRNA binding activity, role in spliceosomal complex assembly, spliceosomal tri-snRNP complex assembly and U6 snRNP localization
orf19.2564	7.99902	20.3772	2.54746	-	Putative nucleolar protein
orf19.2565	13.1641	13.1753	1.00085	-	Predicted intermediate filament protein
orf19.2568	454.912	242.449	0.532958	IFU5	Predicted membrane protein
orf19.257	1.1828	2.39304	2.0232	-	Transcription is negatively regulated by Sfu1p
orf19.2570	538.51	503.133	0.934306	MCI4	Putative NADH-ubiquinone dehydrogenase
orf19.2571	236.07	265.932	1.1265	SEC4	Small GTPase of Rab family
orf19.2573	475.576	464.962	0.977682	FRS1	Phenylalanyl-tRNA synthetase
orf19.2574	47.6212	46.503	0.976519	-	Ortholog(s) have Golgi apparatus localization
orf19.2575	26.6721	45.7513	1.71532	-	Putative S-adenosylmethionine-dependent methyltransferase
orf19.2579	8.85097	9.4919	1.07241	-	Msh4 ortholog of S. cerevisiae
orf19.258	0.215197	0.291273	1.35352	-	Protein of unknown function
orf19.2580	18.5707	18.7954	1.0121	HST2	Putative histone deacetylase
orf19.2581	6.07816	4.67969	0.769919	-	Protein with a predicted epimerase/dehydratase domain
orf19.2582	44.9025	46.4673	1.03485	-	Ortholog(s) have role in cytoplasmic translation, ribosome-associated ubiquitin-dependent protein catabolic process and RQC complex, cytosol, cytosolic large ribosomal subunit localization
orf19.2583	0.289797	0.0740407	0.255492	PTR2	Oligopeptide transporter involved in uptake of di-/tripeptides
orf19.2583.1	1.31186	0.076175	0.0580664	-	Pseudogene
orf19.2583.2	6.78785	2.08382	0.306993	-	Pseudogene
orf19.2584	20.5766	5.52321	0.268422	OPT9	Probable pseudogene similar to fragments of OPT1 oligopeptide transporter gene
orf19.2585	0.131523	0.0727282	0.552969	-	Ortholog of Candida albicans WO-1 : CAWG_01548
orf19.2587	11.1822	6.0369	0.539867	HNM3	Putative transporter
orf19.259	35.4245	36.2765	1.02405	-	Protein with a predicted role in 60S ribosomal subunit assembly
orf19.2590	3.47107	2.05638	0.592434	-	Putative dethiobiotin synthetase
orf19.2591	0.215788	0.142857	0.662025	-	Ortholog(s) have adenosylmethionine-8-amino-7-oxononanoate transaminase activity and role in biotin biosynthetic process
orf19.2593	12.4867	4.31846	0.345845	BIO2	Putative biotin synthase
orf19.2594	67.3873	106.076	1.57412	-	Ortholog(s) have RNA polymerase I activity, role in transcription of nuclear large rRNA transcript from RNA polymerase I promoter and DNA-directed RNA polymerase I complex, cytosol localization
orf19.2597	18.9786	19.8106	1.04384	MRS2	Putative magnesium ion transporter, mitochondrial
orf19.2598	236.219	262.131	1.10969	VMA4	H+ transporting ATPase E chain
orf19.2599	75.5318	74.472	0.985969	CRC1	Mitochondrial carnitine carrier protein
orf19.26	64.6723	52.9014	0.817992	-	Putative peptide N-glycanase
orf19.260	62.9257	34.8944	0.554533	SLD1	Sphingolipid delta-8 desaturase
orf19.2600	8.50366	7.53204	0.885741	SPC98	Putative component of the microtubule-nucleating Tub4p (gamma-tubulin) complex
orf19.2601	78.2339	82.2087	1.05081	HEM1	Putative 5-aminolevulinate synthase
orf19.2602	151.188	24.9841	0.165252	OPT1	Oligopeptide transporter
orf19.2604	9.84543	18.8217	1.91172	-	S. pombe ortholog SPAC2C4.06c is a predicted tRNA (cytosine-5-)-methyltransferase
orf19.2605	79.5417	61.0419	0.76742	PRK1	Putative protein serine/threonine kinase
orf19.2606	68.6041	67.9969	0.991149	HDA1	Histone deacetylase
orf19.2607	51.2371	29.2147	0.570186	-	Protein of unknown function
orf19.2608	455.064	342.305	0.752213	ADH5	Putative alcohol dehydrogenase
orf19.2609	130.464	120.949	0.927068	CET1	mRNA 5'-triphosphatase
orf19.261	31.1972	23.7539	0.761411	-	Ortholog(s) have dolichol kinase activity, role in protein glycosylation and endoplasmic reticulum membrane localization
orf19.2610	102.481	112.616	1.0989	-	Putative tRNA binding protein
orf19.2611	43.0231	78.8303	1.83228	MCM6	Putative MCM DNA replication initiation complex component
orf19.2612	40.8	43.8218	1.07406	-	C2H2 zinc finger transcription factor
orf19.2613	232.402	168.918	0.726835	ECM4	Cytoplasmic glutathione S-transferase
orf19.2614	291.086	266.371	0.915094	RSR1	RAS-related protein
orf19.2615	83.9123	52.8619	0.629966	MDL1	Putative mitochondrial, half-size MDR-subfamily ABC transporter
orf19.2616	13.0411	10.7442	0.823872	UGT51C1	UDP-glucose:sterol glucosyltransferase
orf19.2618	295.008	225.882	0.765681	MET2	Homoserine acetyltransferase
orf19.2619	17.6134	20.9449	1.18915	PHO113	Putative constitutive acid phosphatase
orf19.262	6.45032	5.51586	0.85513	SMC3	Protein similar to S. cerevisiae Smc3p, which is an ATPase involved in sister chromatid cohesion
orf19.2620	3.57976	1.72933	0.483085	-	Ortholog of C. dubliniensis CD36 : Cd36_33120 and Candida albicans WO-1 : CAWG_02046
orf19.2621	147.242	120.426	0.817878	-	Ortholog(s) have role in mRNA splicing, via spliceosome and U1 snRNP, U2 snRNP, U2-type prespliceosome, U4/U6 x U5 tri-snRNP complex, U5 snRNP, cytosol localization
orf19.2622	204.434	209.842	1.02645	YPT31	Protein required for resistance to toxic ergosterol analog
orf19.2623	29.9812	18.9984	0.633677	ECM22	Zn(II)2Cys6 transcription factor
orf19.2624	0.0535198	0.0497597	0.929744	-	Protein of unknown function
orf19.2625	0	0	#DIV/0!	-	Ortholog of Candida albicans WO-1 : CAWG_02051
orf19.2629	9.60199	11.8274	1.23177	USO1	Ortholog(s) have role in ER to Golgi vesicle-mediated transport, Golgi vesicle docking, SNARE complex assembly and ER to Golgi transport vesicle membrane, Golgi membrane localization
orf19.263.1	860.087	1188.49	1.38183	-	Protein of unknown function
orf19.2630	31.6912	33.3506	1.05236	RAD59	Protein involved in homologous recombination and DNA breaks repair
orf19.2631	19.6791	27.5482	1.39987	-	Subunit of Elongator complex
orf19.2633	3.46127	6.13485	1.77243	HGT14	Putative MFS glucose transporter
orf19.2633.1	23.1479	19.0908	0.824731	-	Ortholog of C. dubliniensis CD36 : Cd36_00150 and Lodderomyces elongisporus NRLL YB-4239 : LELG_01269
orf19.2637	19.7884	11.6876	0.590629	-	Ortholog(s) have Golgi apparatus, fungal-type vacuole membrane localization
orf19.2638	1.17497	25.6417	21.8233	-	Protein of unknown function
orf19.2638.1	133.576	80.5929	0.603349	-	Ortholog of C. parapsilosis CDC317 : CPAR2_502070, Candida tenuis NRRL Y-1498 : CANTEDRAFT_115402, Lodderomyces elongisporus NRLL YB-4239 : LELG_04205 and Debaryomyces hansenii CBS767 : DEHA2E22660g
orf19.2639	120.176	145.75	1.2128	-	Ortholog(s) have structural constituent of ribosome activity and mitochondrial large ribosomal subunit localization
orf19.2639.1	256.121	221.697	0.865595	-	Lsm (Like Sm) protein
orf19.264	21.9845	28.6474	1.30307	-	Has domain(s) with predicted protein kinase binding activity and role in regulation of cyclin-dependent protein serine/threonine kinase activity
orf19.2640	309.826	199.814	0.644923	FUR1	Uracil phosphoribosyltransferase
orf19.2641	19.6489	17.0694	0.86872	ARP1	Putative centractin
orf19.2642	26.8175	17.1438	0.639277	-	Ortholog(s) have myosin II binding activity, role in actomyosin contractile ring contraction and cellular bud neck contractile ring localization
orf19.2643	167.544	221.999	1.32502	RPO26	Putative RNA polymerase subunit
orf19.2644	415.489	456.365	1.09838	QCR2	Ubiquinol-cytochrome-c reductase
orf19.2645	0	0.22399	#DIV/0!	-	Ortholog of Candida albicans WO-1 : CAWG_04710
orf19.2646	12.9422	7.74246	0.598234	ZCF13	Predicted Zn(II)2Cys6 transcription factor
orf19.2647	1.59125	1.14863	0.721841	ZCF14	Putative Zn(II)2Cys6 transcription factor
orf19.2649	8.35515	10.2573	1.22766	PCL1	Cyclin homolog
orf19.265	0.016305	0.0545321	3.3445	-	Protein with a ribonuclease III domain
orf19.2650	12.5352	8.89288	0.709433	-	Protein of unknown function
orf19.2650.1	90.8745	92.2766	1.01543	-	Mitochondrial ribosomal protein of the small subunit
orf19.2651	213.747	277.469	1.29812	CAM1-1	Putative translation elongation factor
orf19.2652	3.6714	2.0746	0.565071	TEF4	Putative translation elongation factor
orf19.2653	10.9426	13.1437	1.20115	-	Protein with a transient receptor potential (TRP) ion channel domain
orf19.2654	11.5898	22.4763	1.93932	RMS1	Putative lysine methyltransferase
orf19.2655	255.696	133.467	0.521975	BUB3	Protein similar to S. cerevisiae Bub3
orf19.2657	6.1186	6.01726	0.983437	-	Protein of unknown function
orf19.2660	32.6782	25.6035	0.783504	EAF3	Subunit of the NuA4 histone acetyltransferase complex
orf19.2661	42.3553	57.1151	1.34848	TLO34	Non-telomeric member of a family of telomere-proximal genes of unknown function
orf19.2662	850.141	639.241	0.751924	-	Predicted ORF of unknown function
orf19.2663	23.3199	22.7496	0.975544	-	Ortholog of Pichia stipitis Pignal : PICST_29216 and Candida albicans WO-1 : CAWG_00788
orf19.2664	59.0599	49.0582	0.830652	-	Ortholog(s) have role in cellular response to DNA damage stimulus, interspecies interaction between organisms and cytosol, nucleus, polysome localization
orf19.2665	81.3612	92.2376	1.13368	MSN5	Predicted karyopherin involved in nuclear import and export of proteins
orf19.2667	106.553	160.73	1.50845	RPF1	Putative nucleolar protein with a predicted role in the assembly and export of the large ribosomal subunit
orf19.2668	23.0163	40.0966	1.7421	RHD2	Predicted ORF in retrotransposon Tca4 with similarity to the Gag region encoding nucleocapsid-like protein
orf19.2669	7.98838	12.4304	1.55606	-	ORF in retrotransposon Tca4
orf19.267	34.8731	31.027	0.889712	-	Protein required for normal filamentous growth
orf19.2670	154.437	96.7888	0.62672	-	Ortholog(s) have 3-hydroxyacyl-[acyl-carrier-protein] dehydratase activity, role in fatty acid biosynthetic process and mitochondrion localization
orf19.2671	65.6133	61.1336	0.931726	-	Protein with a predicted FAD-dependent pyridine nucleotide reductase domains
orf19.2672	197.41	177.726	0.900289	NCP1	NADPH-cytochrome P450 reductase, acts with Erg11p in sterol 14 alpha-demethylation in ergosterol biosynthesis
orf19.2673	26.1818	24.3035	0.928259	-	Ortholog(s) have role in DNA repair and Smc5-Smc6 complex, cytoplasm, nucleus localization
orf19.2674	7.04044	1.98288	0.281641	-	Putative transcription factor with zinc finger DNA-binding motif
orf19.2675	13.9412	13.9422	1.00007	-	Ortholog(s) have mRNA binding activity, role in spliceosomal complex assembly and U2 snRNP, U2-type prespliceosome localization
orf19.2676	14.4442	22.1106	1.53076	-	Predicted hexameric RecA-like ATPase Elp456 Elongator subcomplex subunit
orf19.2677	75.8253	61.2589	0.807895	-	Putative GPI transamidase component
orf19.2678	31.7173	30.3087	0.955589	BUB1	Putative cell cycle checkpoint kinase
orf19.268	38.5323	31.3397	0.813336	-	Ortholog(s) have role in transcription-coupled nucleotide-excision repair and Ddb1-Ckn1 complex, cytosol localization
orf19.2680	38.7685	25.5691	0.659533	-	Ortholog(s) have phospholipid-translocating ATPase activity, role in intracellular protein transport, phospholipid translocation and trans-Golgi network transport vesicle localization
orf19.2681	1.36941	0.628379	0.458868	RBT7	Protein with similarity to RNase T2 enzymes
orf19.2682	73.0474	92.3545	1.26431	-	Ortholog(s) have TBP-class protein binding, TBP-class protein binding RNA polymerase II transcription factor activity involved in preinitiation complex assembly activity
orf19.2684	32.8301	29.7913	0.907439	-	Protein of unknown function
orf19.2685	222.157	257.001	1.15684	PGA54	GPI-anchored protein
orf19.2686	57.3859	45.0391	0.784846	-	Ortholog(s) have carboxypeptidase activity, role in nitrogen compound metabolic process, proteolysis involved in cellular protein catabolic process and fungal-type vacuole lumen localization
orf19.2687.1	172.057	233.679	1.35815	-	Ortholog(s) have RNA polymerase I activity, RNA polymerase II activity, RNA polymerase III activity, RNA-directed RNA polymerase activity, zinc ion binding activity
orf19.2688	31.913	53.499	1.6764	NAN1	Putative U3 snoRNP protein
orf19.269	293.056	361.157	1.23238	SES1	Seryl-tRNA synthetase
orf19.2690	48.8699	44.9186	0.919147	-	Putative mitochondrial GTPase
orf19.2691	33.5431	13.5528	0.404041	-	Planktonic growth-induced gene
orf19.2693	36.3019	32.4767	0.894628	GST2	Glutathione S transferase
orf19.2694	293.096	334.189	1.1402	TYS1	Putative tRNA-Tyr synthetase
orf19.2695	30.4675	35.0009	1.14879	UBR1	Protein similar to S. cerevisiae Ubr1p ubiquitin-protein ligase
orf19.2697	9.20464	9.56142	1.03876	-	Ortholog(s) have role in protein monoubiquitination, regulation of dipeptide transmembrane transport by regulation of transcription from RNA polymerase II promoter and cytoplasm, nucleus localization
orf19.2698	108.192	75.3573	0.696515	-	Ortholog(s) have role in protein folding in endoplasmic reticulum and ER membrane protein complex localization
orf19.2699	294.932	243.715	0.826343	ABP1	Ortholog of S. cerevisiae Abp1
orf19.27	42.0257	22.8602	0.543958	-	Ortholog of C. dubliniensis CD36 : Cd36_20860, C. parapsilosis CDC317 : CPAR2_104250, Candida tenuis NRRL Y-1498 : CANTEDRAFT_115100 and Debaryomyces hansenii CBS767 : DEHA2E10450g
orf19.270	23.8027	23.5146	0.987896	-	Ortholog of C. parapsilosis CDC317 : CPAR2_102150, C. dubliniensis CD36 : Cd36_82780, Pichia stipitis Pignal : psti_CGOB_00155 and Candida orthopsilosis Co 90-125 : CORT_0B03450
orf19.2701	3.78715	1.82181	0.48105	-	Protein of unknown function
orf19.2703	52.8671	67.0234	1.26777	-	Specificity factor required for ubiquitination and sorting of specific cargo proteins at the multivesicular body
orf19.2704	0.783142	0.130979	0.167248	-	Ortholog of Candida albicans WO-1 : CAWG_03507
orf19.2706	244.697	291.335	1.19059	CRH11	GPI-anchored cell wall transglycosylase, putative ortholog of S. cerevisiae Crh1p
orf19.2707.1	2091.19	2315.13	1.10709	QCR9	Putative ubiquinol cytochrome c reductase
orf19.2708	57.7477	48.5975	0.841549	-	Ortholog(s) have guanyl-nucleotide exchange factor activity, role in mature ribosome assembly and cytosol, nucleolus, polysome, preribosome, large subunit precursor localization
orf19.2709	463.606	545.666	1.177	ZUO1	Ortholog of S. cerevisiae Zuo1
orf19.271	0.189932	0.0817374	0.430351	ADH4	Predicted 3-hydroxyacyl-CoA dehydrogenase
orf19.2710	254.216	168.291	0.662	-	Ortholog(s) have enzyme activator activity, role in chromosome segregation and cytoplasm, nucleus localization
orf19.2711	35.5618	48.5194	1.36437	-	Similar to S. cerevisiae Elp2, an Elongator complex subunit required for modification of wobble nucleosides in tRNA
orf19.2711.1	42.2944	42.8299	1.01266	MED20	Subunit of the RNA polymerase II mediator complex
orf19.2712	26.0861	53.5351	2.05225	HCA4	Putative role in regulation of cell wall biogenesis
orf19.2713	0.101511	0.147575	1.45378	-	Ortholog(s) have role in reciprocal meiotic recombination and nucleus localization
orf19.2715	23.077	42.1964	1.8285	RPC53	Ortholog(s) have RNA polymerase III activity, role in tRNA transcription from RNA polymerase III promoter and DNA-directed RNA polymerase III complex localization
orf19.2717	20.6971	43.5049	2.10198	SAS10	Putative U3-containing small subunit processome complex subunit
orf19.272	24.963	18.9538	0.759276	FAA21	Predicted acyl CoA synthetase
orf19.2720	215.744	363.508	1.6849	-	Cytosolic chaperonin Cct ring complex subunit
orf19.2721	26.7334	43.3224	1.62053	-	Ortholog(s) have role in ascospore formation, regulation of mitotic cell cycle, regulation of translation and cytosol, nucleus localization
orf19.2722	55.9387	33.4916	0.59872	CGR1	Negative regulator of yeast-form growth
orf19.2723	18.4643	31.9299	1.72928	HIT1	Ortholog of S. cerevisiae Hit1
orf19.2724	61.2444	60.7248	0.991516	-	Protein of unknown function
orf19.2725	0.484042	0	0	-	Ortholog of Candida albicans WO-1 : CAWG_03525
orf19.2726	26.9201	25.5472	0.949001	-	Putative plasma membrane protein
orf19.2727	261	203.668	0.780337	GRX3	Putative glutaredoxin
orf19.2728	9.65717	10.6354	1.1013	-	Ortholog(s) have DNA clamp loader activity, role in DNA damage checkpoint, nucleotide-excision repair, reciprocal meiotic recombination and Rad17 RFC-like complex, nucleus localization
orf19.273	34.1247	38.1095	1.11677	-	Ortholog(s) have unfolded protein binding activity, role in sterol biosynthetic process and endoplasmic reticulum localization
orf19.2730	48.9108	37.6536	0.769842	-	Has domain(s) with predicted zinc ion binding activity
orf19.2731	42.7987	35.8849	0.838458	-	Ortholog of Debaryomyces hansenii CBS767 : DEHA2E16016g, Pichia stipitis Pignal : PICST_38487, Spathaspora passalidarum NRRL Y-27907 : SPAPADRAFT_58603 and Candida tropicalis MYA-3404 : CTRG_00248
orf19.2733	8.59939	6.64671	0.772928	-	Putative subunit of phosphatidylinositol 3-kinase complexes I and II
orf19.2734	3.61355	2.65813	0.735601	-	Protein with a glucose/ribitol dehydrogenase family domain
orf19.2735	15.6197	29.6904	1.90083	SEN2	Putative tRNA splicing endonuclease subunit
orf19.2736	114.927	113.239	0.985312	HFL2	HAP5-like
orf19.2737	95.2749	78.4681	0.823597	-	Carbohydrate kinase domain-containing protein
orf19.2738	2.50079	1.09748	0.438853	SUL2	Putative sulfate transporter
orf19.2739	47.553	33.5291	0.705089	-	Ortholog(s) have histone binding activity, role in DNA replication-dependent nucleosome assembly and CAF-1 complex, chromosome, centromeric region, nucleus localization
orf19.274	18.5174	13.5317	0.730756	TFC4	Putative RNA polymerase III transcription initiation factor complex (TFIIIC) subunit
orf19.2740	23.2789	21.8353	0.937987	-	Ortholog(s) have 5'-flap endonuclease activity
orf19.2742	25.4517	29.298	1.15112	-	Ortholog of C. parapsilosis CDC317 : CPAR2_400095, C. dubliniensis CD36 : Cd36_42560, Candida tenuis NRRL Y-1498 : CANTEDRAFT_113280 and Lodderomyces elongisporus NRLL YB-4239 : LELG_04166
orf19.2743	12.1971	10.616	0.870371	-	Ortholog(s) have RNA polymerase II core promoter proximal region sequence-specific DNA binding transcription factor activity involved in negative regulation of transcription, more
orf19.2745	1.2924	0.547761	0.423832	UME7	Putative transcription factor with zinc cluster DNA-binding motif
orf19.2746	92.9969	69.1425	0.743493	EMP70	Protein with a role in endosome-to-vacuole sorting
orf19.2747	21.1797	13.1706	0.62185	RGT1	Zn(II)2Cys6 transcription factor
orf19.2748	6.45741	4.78172	0.740501	ARG83	GAL4-like Zn(II)2Cys6 transcription factor
orf19.2749	24.2885	15.6976	0.646298	-	BTB/POZ domain protein
orf19.275	17.6697	25.1719	1.42458	-	Ortholog(s) have RNA binding, ribonuclease MRP activity, ribonuclease P activity, role in intronic box C/D snoRNA processing, mRNA cleavage and endoplasmic reticulum, nucleolar ribonuclease P complex, ribonuclease MRP complex localization
orf19.2751	29.0315	22.1675	0.763567	-	Predicted membrane transporter
orf19.2752	5.68455	5.03733	0.886144	ADR1	C2H2 transcription factor
orf19.2753	11.7311	9.10099	0.7758	ZCF15	Predicted Zn(II)2Cys6 transcription factor of unknown function
orf19.2754	46.9244	79.2285	1.68843	TIM13	Predicted mitochondrial intermembrane space protein with a role in protein import into mitochondria
orf19.2755	219.014	226.259	1.03308	-	Ortholog(s) have role in proteasomal ubiquitin-independent protein catabolic process, proteasome-mediated ubiquitin-dependent protein catabolic process and cytosol, nucleus, proteasome core complex, beta-subunit complex localization
orf19.2756	20.2631	5.3426	0.263662	-	Ortholog(s) have HDEL sequence binding activity, role in ER to Golgi vesicle-mediated transport, protein retention in ER lumen and Golgi apparatus, integral to endoplasmic reticulum membrane localization
orf19.2757	54.8666	27.2268	0.496236	-	Has domain(s) with predicted role in cell redox homeostasis
orf19.2758	421.338	283.454	0.672747	PGA38	Putative adhesin-like GPI-anchored protein
orf19.276	12.7659	11.9672	0.937435	-	Plasma membrane-associated protein
orf19.2760	19.2911	15.0621	0.78078	-	Putative mRNA cleavage and polyadenylation factor
orf19.2761	40.438	21.1533	0.523105	-	Putative glycosylphosphatidylinositol (GPI) anchor assembly protein
orf19.2762	1118.95	636.965	0.569252	AHP1	Alkyl hydroperoxide reductase
orf19.2763	18.7745	10.5012	0.559333	-	Protein not essential for viability
orf19.2765	10030	10198.3	1.01678	PGA62	Adhesin-like cell wall protein
orf19.2766	0.243069	0.244478	1.0058	-	Dubious open reading frame
orf19.2767	41588.8	32216	0.774632	PGA59	Adhesin-like cell wall protein
orf19.2768	11.172	5.46093	0.488805	AMS1	Putative alpha-mannosidase
orf19.2769	189.886	98.5155	0.518814	-	Putative protease B inhibitor
orf19.277	27.1535	16.8765	0.621522	THI6	Putative thiamin-phosphate pyrophosphorylase, hydroxyethylthiazole kinase
orf19.2770	18.0452	10.1867	0.56451	-	Ortholog of C. dubliniensis CD36 : Cd36_42220, C. parapsilosis CDC317 : CPAR2_500340, Debaryomyces hansenii CBS767 : DEHA2G17754g and Pichia stipitis Pignal : PICST_31424
orf19.2770.1	435.171	933.767	2.14575	SOD1	Cytosolic copper- and zinc-containing superoxide dismutase
orf19.2771	19.6441	18.4388	0.938643	BEM3	Putative GTPase-activating protein (GAP) for Rho-type GTPase Cdc42p
orf19.2772	54.079	41.3863	0.765293	HOS3	Histone deacetylase
orf19.2774	190.042	229.756	1.20897	LAB5	Ortholog(s) have role in protein lipoylation and mitochondrion localization
orf19.2775	122.156	148.981	1.2196	IDI1	Ortholog(s) have isopentenyl-diphosphate delta-isomerase activity, role in farnesyl diphosphate biosynthetic process and cytosol, nucleus localization
orf19.2778	2.91389	2.70087	0.926895	-	Protein of unknown function
orf19.2779	7.10863	10.3421	1.45487	-	Protein of unknown function
orf19.278	4.08449	4.16945	1.0208	-	Protein of unknown function
orf19.2781	2.10079	1.2929	0.615435	-	Protein with predicted serine/threonine kinase and tyrosine kinase domains
orf19.2782	267.231	238.325	0.891831	-	Ortholog(s) have disulfide oxidoreductase activity, role in cellular response to oxidative stress, response to osmotic stress and mitochondrial matrix localization
orf19.2783	0.968739	0.970842	1.00217	PIR32	Cell wall protein, putative structural component of the cell wall
orf19.2784	6.57773	4.17028	0.634	-	Ortholog of C. dubliniensis CD36 : Cd36_07090, Candida tenuis NRRL Y-1498 : cten_CGOB_00237, Debaryomyces hansenii CBS767 : DEHA2F25542g and Pichia stipitis Pignal : psti_CGOB_00186
orf19.2785	88.2034	82.58	0.936245	ATP7	Putative subunit of the F1F0-ATPase complex
orf19.2786	26.4431	17.2282	0.65152	-	Ortholog(s) have AP-2 adaptor complex, cellular bud neck localization
orf19.2787	0.240103	0.203176	0.846204	PRY1	Pry family pathogenesis-related protein
orf19.2788	10.7906	12.1123	1.12249	-	Has domain(s) with predicted RNA binding, pseudouridine synthase activity and role in pseudouridine synthesis
orf19.2789	45.5962	37.1969	0.815789	-	Ortholog of C. dubliniensis CD36 : Cd36_07040, C. parapsilosis CDC317 : CPAR2_208700, Candida tenuis NRRL Y-1498 : CANTEDRAFT_108836 and Debaryomyces hansenii CBS767 : DEHA2F25674g
orf19.279	1.3066	1.24439	0.952388	-	Protein with a predicted D-Tyr-tRNA(Tyr) deacylase domain
orf19.2790	98.8905	84.4586	0.854062	SWD2	Ortholog(s) have histone methyltransferase activity (H3-K4 specific) activity
orf19.2791	95.571	64.8661	0.678722	BBC1	Putative SH3-domain-containing protein
orf19.2792	20.9742	20.1264	0.959579	IST2	Ortholog(s) have lipid binding activity, role in endoplasmic reticulum membrane organization, regulation of phosphatidylinositol dephosphorylation and cellular bud membrane, cortical endoplasmic reticulum localization
orf19.2794	46.685	44.1854	0.946458	-	Putative non-specific single-domain racemase
orf19.2795	136.197	145.36	1.06728	LHP1	Ortholog(s) have tRNA binding activity, role in regulation of ascospore formation, tRNA 3'-trailer cleavage, endonucleolytic and nucleolus, nucleoplasm localization
orf19.2796	27.4012	20.6122	0.752237	-	Ortholog(s) have DNA-directed DNA polymerase activity, role in DNA replication initiation, telomere capping and alpha DNA polymerase:primase complex, cytosol, nuclear envelope localization
orf19.2797	1.11798	0.663162	0.593179	-	Has domain(s) with predicted ATP binding, DNA binding, helicase activity
orf19.2798	13.0684	12.5152	0.957669	-	Putative helicase
orf19.2799	79.545	70.6635	0.888346	GPI8	Protein similar to S. cerevisiae Gpi8p, which is a subunit of the GPI transamidase complex that adds GPI anchors to proteins
orf19.28	39.4723	65.7721	1.66628	-	Putative thiamine transmembrane transporter
orf19.280	4.1341	4.69081	1.13466	-	Ortholog of C. dubliniensis CD36 : Cd36_82875 and Candida albicans WO-1 : CAWG_02609
orf19.2800	1853.36	491.98	0.265453	-	Ortholog of Candida albicans WO-1 : CAWG_00667
orf19.2803	4259.63	2419.45	0.567995	HEM13	Coproporphyrinogen III oxidase
orf19.2804	0.080759	0	0	-	Ortholog of C. dubliniensis CD36 : Cd36_83980, C. parapsilosis CDC317 : CPAR2_102620, Candida tenuis NRRL Y-1498 : CANTEDRAFT_134550 and Debaryomyces hansenii CBS767 : DEHA2D12100g
orf19.2805	6.89273	4.78164	0.693722	PEX8	Putative peroxisomal biogenesis factor
orf19.2808	9.14695	6.28796	0.687438	ZCF16	Predicted Zn(II)2Cys6 transcription factor
orf19.2809	1.24261	1.17988	0.949518	CTN3	Peroxisomal carnitine acetyl transferase
orf19.281	5.11744	3.89964	0.762029	-	Ortholog of C. dubliniensis CD36 : Cd36_82880, C. parapsilosis CDC317 : CPAR2_102370, Candida tenuis NRRL Y-1498 : CANTEDRAFT_118463 and Pichia stipitis Pignal : PICST_32241
orf19.2810	2.33057	2.14192	0.919054	AAP1	Putative amino acid permease
orf19.2812	3.58883	4.61972	1.28725	-	Protein of unknown function
orf19.2813	93.0783	53.1604	0.571136	-	Ortholog of Candida albicans WO-1 : CAWG_02711
orf19.2818	7.78705	7.05373	0.905828	-	Ortholog(s) have RNA-dependent ATPase activity, second spliceosomal transesterification activity, role in generation of catalytic spliceosome for second transesterification step and U2-type catalytic step 2 spliceosome localization
orf19.2819	3.84726	2.89546	0.752603	-	Ortholog of C. dubliniensis CD36 : Cd36_27570, C. parapsilosis CDC317 : CPAR2_801010, Candida tenuis NRRL Y-1498 : cten_CGOB_00198 and Debaryomyces hansenii CBS767 : DEHA2E09306g
orf19.2820	153.664	129.275	0.841284	-	Ortholog(s) have nucleocytoplasmic transporter activity, structural constituent of nuclear pore activity
orf19.2821	365.271	324.198	0.887555	-	Protein of unknown function
orf19.2822	5.69116	2.6454	0.464826	-	Essential component of the conserved oligomeric Golgi complex
orf19.2823	60.3043	55.8675	0.926426	RFG1	HMG domain transcriptional repressor of filamentous growth and hyphal genes
orf19.2825	47.0908	43.2719	0.918903	DRE2	Putative cytosolic Fe-S protein assembly protein
orf19.2826	121.047	55.5561	0.458963	-	Ortholog of C. dubliniensis CD36 : Cd36_27680, C. parapsilosis CDC317 : CPAR2_801140, Candida tenuis NRRL Y-1498 : CANTEDRAFT_129982 and Debaryomyces hansenii CBS767 : DEHA2E09526g
orf19.2827	15.9547	8.85452	0.554979	-	Ortholog(s) have structural constituent of cytoskeleton activity
orf19.2828	46.0701	44.1474	0.958266	-	Ortholog(s) have alpha-tubulin binding, microtubule binding activity, role in establishment or maintenance of cell polarity, post-chaperonin tubulin folding pathway and cytosol, nucleus localization
orf19.2829	55.529	63.7247	1.14759	-	Ortholog(s) have role in protein transport and endoplasmic reticulum, nuclear envelope localization
orf19.2830	20.8328	36.5892	1.75633	RRP9	Ribosomal protein
orf19.2831	71.4731	79.5104	1.11245	RPC31	Putative RNA polymerase III subunit C31
orf19.2832	82.214	57.5299	0.699758	INN1	Protein with similarity to S. cerevisiae Inn1p, which is an essential protein of the contractile actomyosin ring required for ingression of the plasma membrane into the bud neck during cytokinesis
orf19.2833	0.0653152	0.476733	7.29896	PGA34	Putative GPI-anchored protein
orf19.2834	62.2205	47.5244	0.763806	RPD3	Histone deacetylase
orf19.2835	75.1474	43.711	0.58167	-	Ortholog(s) have SUMO activating enzyme activity, role in cellular response to DNA damage stimulus, protein sumoylation, regulation of mitotic cell cycle and SUMO activating enzyme complex, cytosol localization
orf19.2836	2.1972	2.35461	1.07164	-	Protein with similarity to carbonic anhydrases
orf19.2837	52.9714	45.5542	0.859977	ALG5	Putative glucosyltransferase involved in cell wall mannan biosynthesis
orf19.2838	5.39544	2.36983	0.439228	-	Protein of unknown function
orf19.2839	43.6066	18.9528	0.434631	CIRT4B	Cirt family transposase
orf19.284	22.5444	19.002	0.84287	-	Ortholog of C. dubliniensis CD36 : Cd36_82890, Debaryomyces hansenii CBS767 : DEHA2G01034g, Pichia stipitis Pignal : PICST_32242 and Candida guilliermondii ATCC 6260 : PGUG_04638
orf19.2841	179.916	115.001	0.639193	PGM2	Ortholog of S. cerevisiae Pgm2
orf19.2842	85.0198	60.0531	0.706343	GZF3	GATA-type transcription factor
orf19.2843	316.266	403.633	1.27625	RHO1	Small GTPase of Rho family
orf19.2844	68.1465	41.5573	0.609823	APL4	Predicted gamma-adaptin, large subunit of the clathrin-associated protein (AP-1) complex
orf19.2846	78.3264	126.205	1.61127	-	Protein of unknown function
orf19.2847	15.0513	20.7189	1.37655	-	Ortholog(s) have RNA polymerase III activity, role in tRNA transcription from RNA polymerase III promoter and DNA-directed RNA polymerase III complex, mitotic spindle pole body localization
orf19.2847.1	0.517111	0.417642	0.807645	-	Pseudogene
orf19.2848	30.7373	23.3496	0.75965	-	Predicted regulatory subunit of the Atg1 signaling complex
orf19.2849	70.624	13.2845	0.188102	AQY1	Aquaporin water channel
orf19.285	438.849	254.342	0.579566	-	Ortholog of S. cerevisiae Igo2
orf19.2850	18.551	17.5376	0.945372	-	Protein of unknown function
orf19.2851	16.7435	8.55181	0.510754	-	Putative ornithine transport protein
orf19.2852	224.477	253.739	1.13036	-	Ortholog(s) have structural constituent of ribosome activity, role in mitochondrial translational initiation and mitochondrial small ribosomal subunit localization
orf19.2853	22.8957	14.6307	0.639015	-	Protein of unknown function
orf19.2857	42.8	44.8062	1.04687	-	Ortholog(s) have ATP-dependent DNA helicase activity
orf19.2859	119.972	169.848	1.41573	SRP40	Putative chaperone of small nucleolar ribonucleoprotein particles
orf19.286	4.30951	4.32768	1.00422	-	Has a predicted autophagy-related protein domain
orf19.2862	162.142	131.842	0.813127	RIB1	Putative GTP cyclohydrolase II
orf19.2863	166.213	116.125	0.698652	-	Ortholog of C. dubliniensis CD36 : Cd36_28090, C. parapsilosis CDC317 : CPAR2_802560, Candida tenuis NRRL Y-1498 : CANTEDRAFT_104949 and Debaryomyces hansenii CBS767 : DEHA2A12848g
orf19.2863.1	76.4991	77.9609	1.01911	ERV1	Predicted component of the mitochondrial intermembrane space (IMS), involved in protein import into mitochondrial intermembrane space
orf19.2864.1	5423.95	8496.52	1.56648	RPL28	Putative ribosomal protein
orf19.2866	1.48365	1.62858	1.09768	-	Has domain(s) with predicted DNA binding activity
orf19.2867	65.5732	57.9937	0.884412	-	Ortholog(s) have phosphatidylinositol-3-phosphate binding, protein transporter activity and role in ascospore formation, intracellular protein transport, protein retention in Golgi apparatus, retrograde transport, endosome to Golgi
orf19.2868	0.038968	0	0	-	Protein of unknown function
orf19.2869	0.331057	0.280497	0.847277	-	Ortholog of C. dubliniensis CD36 : Cd36_46110, Candida tropicalis MYA-3404 : CTRG_03792 and Candida albicans WO-1 : CAWG_03165
orf19.287	571.561	647.01	1.13201	-	Putative NADH-ubiquinone oxidoreductase subunit
orf19.2870	1.39854	0.30399	0.217362	-	Protein of unknown function
orf19.2871	479.356	667.482	1.39246	SDH12	Succinate dehydrogenase
orf19.2873	32.3368	30.7493	0.950907	TOP2	DNA topoisomerase II
orf19.2875	33.9026	44.6315	1.31646	-	Ortholog of S. pombe SPAC1071.09c DNAJ domain protein
orf19.2876	646.604	386.066	0.597067	CBF1	Transcription factor
orf19.2877	12856.7	8913.4	0.693288	PDC11	Pyruvate decarboxylase
orf19.2878	8.30651	9.18112	1.10529	PGA15	Putative GPI-anchored protein
orf19.2879	9.0696	8.75143	0.964919	IFF5	Putative GPI-anchored protein
orf19.288	136.059	100.244	0.736769	MET13	Putative methionine biosynthesis protein
orf19.2881	39.5935	22.8547	0.577234	MNN4	Regulator of mannosylphosphorylation of N-linked mannans to cell wall proteins
orf19.2882	2.75968	1.82886	0.662707	XUT1	Putative high-affinity, high-capacity xanthine-uric acid/H+ symporter
orf19.2883	70.7094	41.1239	0.58159	CSO99	Protein of unknown function
orf19.2884	51.4102	43.1148	0.838643	CDC68	Functional homolog of S. cerevisiae Cdc68, a transcription elongation factor
orf19.2885	12.7361	8.67738	0.681322	PRI2	Putative DNA primase
orf19.2886	14.9163	22.0674	1.47942	CEK1	ERK-family protein kinase
orf19.2887	59.8951	68.3027	1.14037	-	Ortholog in S. cerevisiae is localizedto the bud, mating projection tip, and associates with ribosomes
orf19.2888	19.8699	14.2636	0.71785	-	Ortholog(s) have role in early endosome to Golgi transport, protein complex assembly and Golgi apparatus, TRAPP complex, clathrin-coated vesicle localization
orf19.2889	35.0677	21.9586	0.626177	-	Ortholog(s) have role in chromatin remodeling and Ino80 complex, cytoplasm localization
orf19.2890	14.7202	11.8992	0.808359	-	Has domain(s) with predicted sugar:hydrogen symporter activity, role in carbohydrate transport and Golgi membrane, integral to membrane localization
orf19.2891	14.656	14.9257	1.0184	-	Ortholog(s) have role in cellular response to oxidative stress, misfolded or incompletely synthesized protein catabolic process, protein import into peroxisome matrix and mitochondrial inner membrane localization
orf19.2892	39.5456	27.9102	0.705773	-	Ortholog of C. dubliniensis CD36 : Cd36_45910, C. parapsilosis CDC317 : CPAR2_501110, Candida tenuis NRRL Y-1498 : CANTEDRAFT_119393 and Debaryomyces hansenii CBS767 : DEHA2E08976g
orf19.2893	8.03046	5.69466	0.709132	-	Protein of unknown function
orf19.2895	177.725	157.869	0.888277	VMA8	Putative vacuolar H+-ATPase subunit
orf19.2896	81.6734	43.6317	0.534222	SOU1	Enzyme involved in utilization of L-sorbose
orf19.2897	0.189784	0.417145	2.198	SOU2	Protein similar to Sou1
orf19.2898	6.77135	7.11392	1.05059	-	Ortholog(s) have borate efflux transmembrane transporter activity, role in borate transport, protein targeting to vacuole and fungal-type vacuole, plasma membrane localization
orf19.2899	1.1572	0.88625	0.765857	-	Ortholog(s) have cytosol, nucleus localization
orf19.29	23.6906	30.767	1.2987	-	Ortholog of S. cerevisiae Tah11, a DNA replication licensing factor required for pre-replication complex assembly
orf19.290	25.6192	22.6102	0.882549	KRE5	UDP-glucose:glycoprotein glucosyltransferase
orf19.2901	51.1132	55.068	1.07737	NUP60	Ortholog of S. cerevisiae Nup60p
orf19.2903	19.4761	18.4932	0.949533	AGO1	Putative Argonaute protein involved in RNA silencing
orf19.2905	2.08107	1.65884	0.797109	-	Ortholog of Candida albicans WO-1 : CAWG_03194
orf19.2906	1.17662	2.32067	1.97232	PGA41	Putative GPI-anchored protein
orf19.2907	3.04488	3.13051	1.02812	PGA42	Putative GPI-anchored adhesin-like protein
orf19.2907.1	37.4776	50.7395	1.35386	-	Ortholog(s) have chromatin DNA binding activity, role in positive regulation of transcription from RNA polymerase II promoter by pheromones, threonylcarbamoyladenosine metabolic process and EKC/KEOPS complex, nuclear chromatin localization
orf19.2908	13.4596	10.2748	0.763381	-	Predicted oxidoreductase
orf19.2909	150.782	120.757	0.800871	ERG26	C-3 sterol dehydrogenase, catalyzes the 2nd of 3 steps required to remove 2 C-4 methyl groups from an intermediate in ergosterol biosynthesis
orf19.291	99.9861	95.3658	0.953791	-	Ortholog(s) have role in cellular response to DNA damage stimulus, protein sumoylation, response to UV-B, response to UV-C and nuclear envelope localization
orf19.2910	7.02121	10.0148	1.42636	PGA43	Putative GPI-anchored protein
orf19.2911	64.7001	55.0248	0.850459	SEC3	Predicted subunit of the exocyst complex, involved in exocytosis
orf19.2914	34.2412	22.7219	0.663584	-	Ortholog of C. dubliniensis CD36 : Cd36_45760, C. parapsilosis CDC317 : CPAR2_401920, Candida tenuis NRRL Y-1498 : CANTEDRAFT_126814 and Debaryomyces hansenii CBS767 : DEHA2D16742g
orf19.2915	50.5139	46.1625	0.913857	-	Ortholog(s) have ATPase activity, GTPase activity, adenosine-diphosphatase activity, cytidine diphosphatase activity, guanosine-diphosphatase activity, nucleoside-triphosphate diphosphatase activity, uridine-diphosphatase activity
orf19.2916	0.284999	0.553739	1.94295	-	Ortholog of C. dubliniensis CD36 : Cd36_45740, C. parapsilosis CDC317 : CPAR2_401900, Candida tenuis NRRL Y-1498 : CANTEDRAFT_116046 and Pichia stipitis Pignal : PICST_28890
orf19.2917	129.918	197.624	1.52114	-	Putative GTPase
orf19.2917.1	49.3953	34.3736	0.695888	-	Ortholog of C. parapsilosis CDC317 : CPAR2_401885, Pichia stipitis Pignal : psti_CGOB_00141, Candida orthopsilosis Co 90-125 : CORT_0E01925 and Spathaspora passalidarum NRRL Y-27907 : spas_CGOB_00016
orf19.2919	16.8339	14.449	0.858328	MPH1	Protein similar to S. cerevisiae Mph1p, which is a DNA helicase involved in DNA repair
orf19.292	18.4037	15.511	0.84282	-	Ortholog of C. parapsilosis CDC317 : CPAR2_102390, C. dubliniensis CD36 : Cd36_82960, Candida tenuis NRRL Y-1498 : CANTEDRAFT_133198 and Lodderomyces elongisporus NRLL YB-4239 : LELG_02116
orf19.2920	232.685	292.103	1.25536	-	Ortholog(s) have role in ribosome biogenesis and cytosol, ribosome localization
orf19.2921	10.156	11.4568	1.12808	-	Ortholog(s) have alpha-tubulin binding activity, role in protein folding, tubulin complex assembly and cytosol, nucleus localization
orf19.2922	0.615475	0.429425	0.697713	-	Ortholog(s) have double-stranded DNA binding activity, role in reciprocal meiotic recombination, synapsis and condensed nuclear chromosome localization
orf19.2923	20.2548	18.655	0.921016	-	Predicted membrane transporter, member of the drug:proton antiporter (14 spanner) (DHA2) family, MFS superfamily
orf19.2925	10.0506	7.21172	0.717541	-	Ortholog(s) have role in protein folding, tubulin complex assembly and cytoplasm localization
orf19.2926	22.0274	13.1595	0.597415	-	Putative nuclease required for DNA single- and double-strand break repair
orf19.2927	20.9441	19.5137	0.931704	MNN11	Ortholog(s) have alpha-1,2-galactosyltransferase activity, alpha-1,6-mannosyltransferase activity
orf19.2928	78.0378	43.2307	0.553971	-	Ortholog(s) have COPI-coated vesicle, Golgi apparatus localization
orf19.2929	38.7315	49.7905	1.28553	GSC1	Essential beta-1,3-glucan synthase subunit
orf19.2930	69.9713	93.0416	1.32971	-	Predicted translation initiation factor
orf19.2933	57.0018	43.9022	0.77019	-	Ortholog(s) have ubiquitin-specific protease activity, role in protein deubiquitination, regulation of transcription, DNA-dependent and cytosol, nucleus localization
orf19.2934	45.5678	72.2313	1.58514	-	Similar to S. cerevisiae Bud20
orf19.2935	7599.49	7854.39	1.03354	RPL10	Ribosomal protein L10
orf19.2936	28.277	17.7903	0.629144	-	Ortholog of C. parapsilosis CDC317 : CPAR2_106450, C. dubliniensis CD36 : Cd36_02330, Lodderomyces elongisporus NRLL YB-4239 : LELG_01618 and Candida orthopsilosis Co 90-125 : CORT_0B07690
orf19.2937	94.1822	56.1024	0.595679	PMM1	Phosphomannomutase
orf19.2938	25.4681	19.4985	0.765605	-	Putative mitochondrial inner membrane protein with a predicted role in the assembly of respiratory complex III
orf19.2939	21.2408	13.3494	0.628479	-	Ortholog(s) have mitochondrion localization
orf19.2940	54.4766	43.3951	0.796582	-	Putative v-SNARE of the endoplasmic reticulum membrane
orf19.2941	0.178368	0.121458	0.680941	SCW4	Putative cell wall protein
orf19.2942	120.278	139.998	1.16395	DIP5	Dicarboxylic amino acid permease
orf19.2943.5	1.46781	2.59607	1.76867	-	Ortholog of Candida albicans WO-1 : CAWG_05543
orf19.2945	6.05432	4.11904	0.680347	PUT4	Putative proline permease
orf19.2946	1.07691	1.07394	0.997242	HNM4	Putative choline permease
orf19.2947	290.439	518.206	1.78422	SNZ1	Stationary phase protein
orf19.2948	155.176	165.837	1.0687	SNO1	Protein with a predicted role in pyridoxine metabolism
orf19.2949	18.6075	18.0529	0.970195	IML1	Putative protein with a role in autophagy
orf19.295	3.6366	3.09384	0.850751	-	Ortholog of C. dubliniensis CD36 : Cd36_82970, Lodderomyces elongisporus NRLL YB-4239 : LELG_02117, Debaryomyces hansenii CBS767 : DEHA2G01012g and Candida lusitaniae ATCC 42720 : CLUG_03529
orf19.2951	256.126	240.713	0.939823	HOM6	Putative homoserine dehydrogenase
orf19.2952	18.2094	41.7418	2.29232	EXG2	GPI-anchored cell wall protein, similar to S. cerevisiae exo-1,3-beta-glucosidase Exg2p
orf19.2953	364.089	462.934	1.27149	TOM20	Putative mitochondrial primary import receptor
orf19.2954	439.536	512.016	1.1649	-	Protein of unknown function
orf19.2956	59.4686	79.6678	1.33966	MGM101	Putative mitochondrial genome maintenance protein
orf19.2957	0.27164	0.289241	1.0648	-	Protein required for transfer of mannosylphosphate
orf19.2958	11.572	9.50686	0.82154	-	Planktonic growth-induced gene
orf19.2959	0.157314	0.495132	3.14741	-	Predicted ORF from Assembly 19
orf19.2959.1	111.1	47.6291	0.428705	-	Gene induced by hypoxia and ketoconazole
orf19.296	3.18174	3.94615	1.24025	-	Ortholog of C. dubliniensis CD36 : Cd36_82980, C. parapsilosis CDC317 : CPAR2_102360, Candida tenuis NRRL Y-1498 : cten_CGOB_00165 and Debaryomyces hansenii CBS767 : DEHA2G00990g
orf19.2960	298.26	374.343	1.25509	FRS2	Putative tRNA-Phe synthetase
orf19.2961	33.0603	33.4525	1.01186	-	Putative transcription factor with zinc finger DNA-binding motif
orf19.2962	27.1243	10.7749	0.397242	-	Protein of unknown function
orf19.2963	29.4937	19.3691	0.65672	-	Has domain(s) with predicted NAD+ binding activity
orf19.2964	84.7086	84.9236	1.00254	-	Ortholog(s) have DNA translocase activity
orf19.2965	362.953	619.368	1.70647	-	Putative guanyl-nucleotide exchange factor
orf19.2965.1	290.871	302.264	1.03917	-	Protein of unknown function
orf19.2966	185.736	174.688	0.940518	-	Predicted dienelactone hydrolase domain
orf19.2967	920.363	817.002	0.887695	TIF34	Putative translation initiation factor eIF3, p39 subunit
orf19.2968	4.11065	7.60125	1.84916	-	Protein of unknown function
orf19.2969	102.852	63.3391	0.615828	RAD16	Ortholog of S. cerevisiae Rad16
orf19.297	302.956	331.803	1.09522	DTD2	Ortholog(s) have D-leucyl-tRNA(Leu) deacylase activity, D-tyrosyl-tRNA(Tyr) deacylase activity, role in D-leucine catabolic process, D-tyrosine catabolic process, tRNA metabolic process and cytosol, nucleus localization
orf19.2970	37.2066	27.3238	0.73438	LYS2	Heterodimeric alpha-aminoadipate reductase large subunit
orf19.2971	35.9364	32.0013	0.890498	-	Ortholog of C. dubliniensis CD36 : Cd36_02630, C. parapsilosis CDC317 : CPAR2_108390, Candida tenuis NRRL Y-1498 : CANTEDRAFT_115724 and Debaryomyces hansenii CBS767 : DEHA2D07986g
orf19.2972	56.5454	42.4445	0.750627	PDE2	High affinity cyclic nucleotide phosphodiesterase
orf19.2973	34.5236	42.864	1.24159	-	Ortholog(s) have RNA binding, flap-structured DNA binding activity and role in nuclear-transcribed mRNA poly(A) tail shortening, positive regulation of endodeoxyribonuclease activity
orf19.2974	192.054	161.683	0.841862	YKT6	Putative protein of the vacuolar SNARE complex
orf19.2975	49.2663	56.6823	1.15053	YPT7	Protein of YPT/RAB family
orf19.2977	203.703	379.358	1.86231	MIA40	Predicted component of the mitochondrial intermembrane space import machinery
orf19.2978	65.6806	73.7867	1.12342	-	Protein of unknown function
orf19.298	2.06177	1.43784	0.697381	-	Protein of unknown function
orf19.2980	17.2961	16.1461	0.933511	-	Ortholog(s) have ATP-dependent RNA helicase activity and role in generation of catalytic spliceosome for first transesterification step, spliceosomal complex disassembly
orf19.2982	14.9211	11.3987	0.763932	-	Ortholog(s) have protein complex scaffold, protein kinase activator activity
orf19.2983	277.362	200.43	0.72263	CDC73	Putative transcription elongation factor
orf19.2984	60.441	69.6597	1.15252	MST1	Ortholog(s) have role in mitochondrial threonyl-tRNA aminoacylation and mitochondrion localization
orf19.2985	202.507	164.76	0.813602	-	Protein of unknown function
orf19.2986	7.71385	8.60667	1.11574	-	Ortholog of C. dubliniensis CD36 : Cd36_02750, C. parapsilosis CDC317 : CPAR2_106015, Candida tenuis NRRL Y-1498 : CANTEDRAFT_107500 and Debaryomyces hansenii CBS767 : DEHA2D08250g
orf19.2987	55.2559	50.8927	0.921036	-	Ortholog(s) have role in cellular ion homeostasis, establishment or maintenance of cell polarity, mitochondrion inheritance, regulation of cardiolipin metabolic process and mitochondrial inner membrane, nucleus localization
orf19.2988	215.929	187.357	0.867679	-	Predicted aminotransferase based on S. pombe ortholog SPBC660.12c
orf19.2989	145.117	122.098	0.841376	GOR1	Ortholog(s) have glyoxylate reductase activity, role in glyoxylate catabolic process and cytosol, extracellular region, mitochondrion, nucleus localization
orf19.299	112.344	125.424	1.11643	ECM14	Ortholog(s) have endoplasmic reticulum, fungal-type vacuole localization
orf19.2990	12.5391	9.06343	0.722813	XOG1	Exo-1,3-beta-glucanase
orf19.2991	5.56887	5.897	1.05892	HOL1	Putative MFS transporter
orf19.2992	2595.96	3575.61	1.37737	RPP1A	Conserved acidic ribosomal protein
orf19.2994	8796.73	8945.27	1.01689	RPL13	Putative ribosomal subunit
orf19.2994.1	4670.19	6273.21	1.34325	RPS16A	Putative 40S ribosomal subunit
orf19.2995	30.6513	32.4289	1.05799	-	Protein of unknown function
orf19.2996	14.7849	14.3698	0.971924	-	Ortholog(s) have cytoplasm localization
orf19.2998	76.9779	108.193	1.40551	TSR2	Protein with a predicted role in pre-rRNA processing
orf19.30	61.8966	69.4067	1.12133	SPF1	P-type calcium-transporting ATPase, involved in control of calcium homeostasis, response to ER stress, hyphal growth, biofilm formation and virulence
orf19.300	237.345	304.767	1.28407	AIP2	Putative actin interacting protein
orf19.3000	53.6044	46.2774	0.863313	ORC1	Putative origin recognition complex large subunit
orf19.3001	45.8237	44.6521	0.974432	TEM1	Protein similar to S. cerevisiae Tem1p, which is a GTPase involved in termination of the M phase of the cell cycle
orf19.3002	8037.69	7854.64	0.977226	RPS1	Putative ribosomal protein 10 of the 40S subunit
orf19.3003	68.2051	65.8623	0.965651	-	Putative lipid-binding protein with a predicted role in calcium-dependent phospholipid-binding
orf19.3003.1	9931.58	8092.6	0.814835	RPL6	Ortholog of S. cerevisiae ribosomal subunit, Rpl6B
orf19.3004	232.024	97.9414	0.422118	-	Ortholog(s) have fungal-type vacuole localization
orf19.3006	192.215	149.856	0.779627	GGA2	Protein involved in Golgi trafficking
orf19.3007	59.6319	45.1509	0.75716	-	Ortholog(s) have role in endosome organization, regulation of protein localization and BLOC-1 complex localization
orf19.3007.2	145.881	80.8236	0.554038	-	Ortholog of C. dubliniensis CD36 : Cd36_02950, C. parapsilosis CDC317 : CPAR2_108520, Candida tenuis NRRL Y-1498 : CANTEDRAFT_100285 and Debaryomyces hansenii CBS767 : DEHA2G15774g
orf19.3008	189.676	113.007	0.59579	COQ4	Protein with a putative role in coenzyme Q biosynthesis
orf19.3009	5.24055	5.08491	0.970301	-	Ortholog of S. cerevisiae : YDR179W-A, C. glabrata CBS138 : CAGL0F05819g, C. dubliniensis CD36 : Cd36_02970, C. parapsilosis CDC317 : CPAR2_108540 and Candida tenuis NRRL Y-1498 : CANTEDRAFT_132957
orf19.301	32.419	38.3753	1.18373	PGA18	Putative GPI-anchored protein
orf19.3010	45.2796	37.5562	0.829429	-	Putative lipoyl ligase
orf19.3010.1	1106.53	1365.54	1.23407	ECM33	GPI-anchored cell wall protein
orf19.3012	11.1389	11.0071	0.988168	ARO80	Zn(II)2Cys6 transcription factor
orf19.3013	254.429	308.751	1.21351	CDC12	Septin
orf19.3014	2836.39	2384.6	0.840717	BMH1	Sole 14-3-3 protein in C. albicans
orf19.3015	122.42	181.079	1.47916	ARX1	Putative ribosomal large subunit biogenesis protein
orf19.3016	229.113	178.39	0.778611	-	Ortholog(s) have role in meiotic chromosome segregation and cytosol, nucleus localization
orf19.3018	30.1284	30.7379	1.02023	SPP1	Putative histone methyltransferase
orf19.3019	15.7239	12.8902	0.819784	-	Putative DNA-dependent ATPase
orf19.302	13.6716	17.3877	1.27181	-	Ortholog(s) have Rab guanyl-nucleotide exchange factor activity, role in ER to Golgi vesicle-mediated transport and TRAPP complex, cytosol, nucleus localization
orf19.3021	23.3933	17.4624	0.74647	-	Putative protein of unknown function
orf19.3022	239.69	271.369	1.13217	-	Ortholog(s) have structural constituent of ribosome activity and mitochondrial small ribosomal subunit localization
orf19.3023	38.7066	35.2782	0.911426	NGG1	Ortholog(s) have histone acetyltransferase activity and role in cellular response to cadmium ion, detoxification of cadmium ion, histone acetylation, regulation of transcription from RNA polymerase II promoter
orf19.3026	111.563	113.722	1.01935	MAS1	Putative mitochondrial processing protease
orf19.3027	118.918	118.711	0.998259	-	Putative DNA translocase
orf19.3029	11.366	8.33781	0.733575	-	Predicted 3-hydroxyisobutyryl-CoA hydrolase
orf19.3030	19.0212	15.011	0.789172	-	Ortholog(s) have phosphatidylinositol binding activity
orf19.3031	96.2974	131.412	1.36465	SEC62	Putative endoplasmic reticulum (ER) protein-translocation complex subunit
orf19.3034	128.521	204.577	1.59178	RLI1	Member of RNase L inhibitor (RLI) subfamily of ABC family
orf19.3035	65.9197	53.8418	0.816779	-	Ortholog(s) have ATP-dependent DNA helicase activity, chromatin DNA binding, methylated histone residue binding, rDNA binding activity
orf19.3037	631.86	905.767	1.43349	-	Putative poly(A)-binding protein
orf19.3038	421.909	292.968	0.694387	TPS2	Trehalose-6-phosphate (Tre6P) phosphatase
orf19.304	25.9256	31.2526	1.20547	-	Putative transporter similar to MDR proteins
orf19.3040	200.865	161.084	0.801952	EHT1	Putative acyl-coenzymeA:ethanol O-acyltransferase
orf19.3041	80.7388	64.2965	0.796352	-	Ortholog(s) have ubiquitin protein ligase binding activity
orf19.3042	52.9147	29.3483	0.554634	-	Protein of unknown function
orf19.3043	43.4029	30.6188	0.705455	-	Ortholog(s) have triglyceride lipase activity, role in triglyceride catabolic process and mitochondrion localization
orf19.3045	118.842	117.618	0.989701	-	Predicted aldehyde dehydrogenase domain
orf19.3047	50.1619	36.5447	0.728535	-	Protein kinase-related protein, required for normal sensitivity to caspofungin
orf19.3048	19.4773	10.6043	0.544444	-	Protein of unknown function
orf19.3049	0.141339	0.163502	1.15681	-	Ortholog(s) have protein kinase activity, role in activation of bipolar cell growth, ascospore wall assembly, protein phosphorylation and cell division site, cytosol, nucleus, prospore membrane localization
orf19.305	21.2622	17.9217	0.84289	-	Protein of unknown function
orf19.3050	42.9042	33.2824	0.775738	AGE1	Putative GTPase activator
orf19.3051	217.977	150.591	0.690857	-	Protein of unknown function
orf19.3052	671.758	595.314	0.886203	YPT1	Functional homolog of S. cerevisiae Ypt1p, which is an essential small Ras-type GTPase involved in protein secretion at ER-to-Golgi
orf19.3053	789.164	531.503	0.673501	-	Protein of unknown function
orf19.3054	260.56	269.268	1.03342	RPN3	Putative non-ATPase regulatory subunit of the 26S proteasome lid
orf19.3055	48.7685	38.2668	0.784662	MED17	Putative RNA polymerase II mediator complex subunit
orf19.3057	143.12	114.794	0.802082	-	Ortholog(s) have role in mitochondrial genome maintenance and endoplasmic reticulum localization
orf19.3058	200.84	178.046	0.886507	COQ6	Ortholog(s) have role in ubiquinone biosynthetic process and mitochondrial inner membrane localization
orf19.3059	163.421	177.736	1.0876	SUA71	Transcription factor TFIIB
orf19.3059.1	0	0	#DIV/0!	-	ORF added to Assembly 21 based on comparative genome analysis
orf19.306	16.3716	12.3469	0.754166	USO5	Putative type II myosin heavy chain
orf19.3060	107.128	118.29	1.10419	-	OPutative dolichyl-diphosphooligosaccharide-protein glycotransferase
orf19.3061	90.545	76.7485	0.847628	IMP1	Predicted subunit of the mitochondrial inner membrane peptidase complex involved in protein targeting to mitochondria
orf19.3061.1	388.006	442.805	1.14123	-	Ortholog of S. cerevisiae Rps22Ap and Rps22Bp
orf19.3062	7.48809	8.0697	1.07767	-	Ortholog(s) have role in chromatin remodeling and ASTRA complex, mitochondrion localization
orf19.3063	44.6607	47.8022	1.07034	HFL1	HAP5-like
orf19.3064	261.255	329.656	1.26182	MRPL27	Putative 60S ribosomal protein L27, mitochondrial precursor
orf19.3064.1	100.935	66.0183	0.654067	-	Ortholog of C. parapsilosis CDC317 : CPAR2_108915, Candida tenuis NRRL Y-1498 : CANTEDRAFT_102387, Debaryomyces hansenii CBS767 : DEHA2B06776g and Pichia stipitis Pignal : psti_CGOB_00149
orf19.3065	98.0457	72.6398	0.740877	DAO1	Putative D-amino acid oxidase
orf19.3066	116.332	81.4864	0.700464	ENG1	Endo-1,3-beta-glucanase
orf19.307	60.3891	59.7214	0.988943	-	Ortholog(s) have transcription coactivator activity, role in histone acetylation, transcription from RNA polymerase II promoter and Ada2/Gcn5/Ada3 transcription activator complex, SAGA complex, SLIK (SAGA-like) complex localization
orf19.3071	87.9226	41.906	0.476624	MIH1	Putative protein phosphatase of the PTP family (tyrosine-specific)
orf19.3073	0	0	#DIV/0!	-	Protein of unknown function
orf19.3074	207.897	155.75	0.749169	TLO10	Member of a family of telomere-proximal genes of unknown function
orf19.3076	555.606	382.499	0.688436	-	Ortholog(s) have role in vesicle-mediated transport and COPI-coated vesicle, integral to Golgi membrane localization
orf19.3077	90.0696	70.5436	0.783212	VID21	Subunit of the NuA4 histone acetyltransferase complex
orf19.308	20.3808	24.2271	1.18872	-	Ortholog(s) have role in nucleobase-containing compound transport and plasma membrane localization
orf19.3080	24.9881	24.7227	0.989379	-	Ortholog(s) have role in attachment of spindle microtubules to kinetochore, cellular response to nitrogen starvation, cohesin localization to chromatin and double-strand break repair, more
orf19.3083	174.986	110.335	0.630536	-	Putative lipid phosphatase of the endoplasmic reticulum
orf19.3084	62.052	48.4729	0.781166	-	Ortholog(s) have histone acetyltransferase activity, role in chromatin silencing at telomere and SAS acetyltransferase complex, nuclear chromatin localization
orf19.3086	87.8386	80.7028	0.918762	SEC10	Ortholog(s) have role in Golgi to plasma membrane transport, cytokinetic cell separation, exocytosis and cell cortex of cell tip, cell division site, cytosol, exocyst, mating projection tip, mitotic spindle pole body, nucleus localization
orf19.3087	5930.72	8901.94	1.50099	UBI3	Fusion of ubiquitin with the S34 protein of the small ribosomal subunit
orf19.3087.1	115.881	132.486	1.14329	-	Ortholog of C. dubliniensis CD36 : Cd36_54140 and Candida albicans WO-1 : CAWG_04820
orf19.3087.2	119.621	104.573	0.874203	-	Ortholog of C. dubliniensis CD36 : Cd36_26300, Candida tenuis NRRL Y-1498 : cten_CGOB_00015, Debaryomyces hansenii CBS767 : DEHA2G16104g and Pichia stipitis Pignal : psti_CGOB_00212
orf19.3088	19.2036	37.5928	1.95759	-	bZIP transcription factor
orf19.3089	98.6044	191.46	1.9417	-	Predicted mitochondrial intermembrane space protein
orf19.309	3.17771	2.95669	0.930447	DAL5	Allantoate permease
orf19.3091	31.055	35.7189	1.15018	-	Protein of unknown function
orf19.3093	29.5155	30.0256	1.01728	MSH2	Putative DNA mismatch repair factor
orf19.3097	1851.53	2193.08	1.18447	PDA1	Putative pyruvate dehydrogenase alpha chain
orf19.3098	12.4317	14.1703	1.13985	-	Predicted RNA-dependent ATPase RNA helicase
orf19.3099	182.281	169.134	0.927875	TRP4	Predicted enzyme of amino acid biosynthesis
orf19.31	32.9734	43.9296	1.33227	-	Ortholog of C. parapsilosis CDC317 : CPAR2_201960, C. dubliniensis CD36 : Cd36_20900, Candida tropicalis MYA-3404 : CTRG_04756 and Candida albicans WO-1 : CAWG_04394
orf19.310	2.68074	2.87471	1.07236	-	Putative mitochondrial protein with a predicted role in cell wall biogenesis
orf19.3100	21.466	18.4008	0.857207	-	Protein with t-SNARE domains and a microtubule associated domain
orf19.3102	67.219	70.6711	1.05136	CTA6	Protein that activates transcription in 1-hybrid assay in S. cerevisiae
orf19.3103	35.8852	45.1263	1.25752	-	Ortholog(s) have RNA polymerase III activity, role in tRNA transcription from RNA polymerase III promoter and DNA-directed RNA polymerase III complex, cytoplasm localization
orf19.3104	42.8208	20.8406	0.486693	YDC1	Alkaline dihydroceramidase
orf19.3105	1.98101	1.92947	0.973983	-	Putative cytochrome P450 protein
orf19.3106	121.732	93.5452	0.768452	MET16	Putative 3'-phosphoadenylsulfate reductase
orf19.3107	1.11375	0.477934	0.429121	-	Ortholog of C. dubliniensis CD36 : Cd36_46490, Pichia stipitis Pignal : PICST_33598, Spathaspora passalidarum NRRL Y-27907 : spas_CGOB_00037 and Candida tropicalis MYA-3404 : CTRG_03758
orf19.3108	56.4469	38.3038	0.678581	-	Putative DNA repair methyltransferase
orf19.3109	0.449452	0.380242	0.846012	-	Ortholog of C. dubliniensis CD36 : Cd36_46470, C. parapsilosis CDC317 : CPAR2_500900, Debaryomyces hansenii CBS767 : DEHA2B15730g and Candida tropicalis MYA-3404 : CTRG_03755
orf19.3110	9.87483	9.60303	0.972475	-	Possible mannosyltransferase
orf19.3111	1.49942	1.08335	0.722513	PRA1	Cell surface protein that sequesters zinc from host tissue
orf19.3112	0.552837	0.307152	0.555592	ZRT1	Putative zinc transporter
orf19.3113	23.9272	20.5997	0.860932	-	Protein of unknown function
orf19.3114	27.2588	22.8468	0.838144	-	Predicted pseudouridine synthase
orf19.3115	53.267	38.9396	0.731027	-	Protein of unknown function
orf19.3116	47.4881	42.5014	0.894991	EXM2	Putative U1 snRNP complex compotent
orf19.3117	0.0441075	0.032256	0.731304	CSA2	Extracellular-associated protein
orf19.3120	0.638086	0.602934	0.94491	-	PDR-subfamily ABC transporter (half-size)
orf19.3121	0.269204	0.755243	2.80547	GST1	Putative glutathione S-transferase
orf19.3122	8.49545	20.146	2.37139	ARR3	Ortholog of S. cerevisiae Arr3
orf19.3122.2	203.667	318.868	1.56563	-	Ortholog(s) have role in exocytosis, filamentous growth, mRNA export from nucleus, proteasome assembly, proteasome-mediated ubiquitin-dependent protein catabolic process, regulation of cell cycle
orf19.3123	242.612	295.69	1.21878	RPT5	26S proteasome regulatory subunit
orf19.3123.2	56.4238	44.3564	0.786129	-	Ortholog(s) have cytidine deaminase activity, role in cytidine catabolic process, deoxycytidine catabolic process, pyrimidine-containing compound salvage and cytosol, nucleus localization
orf19.3124	159.979	175.53	1.09721	-	Ortholog(s) have mRNA binding, metalloaminopeptidase activity, role in negative regulation of gene expression, protein initiator methionine removal involved in protein maturation and cytosolic ribosome, nucleolus localization
orf19.3125	27.242	32.0194	1.17537	-	Ortholog(s) have cytosol, nucleus localization
orf19.3126	174.843	326.084	1.86501	CCT6	Putative cytosolic chaperonin Cct ring complex subunit
orf19.3127	23.658	32.9428	1.39246	CZF1	Transcription factor
orf19.3128	94.4425	79.1614	0.838197	-	Ortholog(s) have syntaxin binding activity and role in ER to Golgi vesicle-mediated transport, positive regulation of SNARE complex assembly, retrograde vesicle-mediated transport, Golgi to ER, vesicle fusion with Golgi apparatus
orf19.3129	130.325	147.976	1.13544	-	Putative chromatin remodelling complex protein
orf19.313	3.31983	2.51826	0.758551	DAL4	Putative allantoin permease
orf19.3130	86.3925	114.269	1.32267	-	Ortholog of S. cerevisiae Gpn3 a GTPase with a role in biogenesis of RNA pol II and polIII
orf19.3131	16.3879	23.2159	1.41665	OYE32	NAD(P)H oxidoreductase family protein
orf19.3132	25.5204	26.9507	1.05605	-	Predicted endoplasmic reticulum zinc transporter
orf19.3133	263.863	262.174	0.993599	GUT2	Glycerol-3-phosphate dehydrogenase
orf19.3134	0.0552965	0.0448927	0.811854	-	Protein of unknown function
orf19.3135	107.289	71.0203	0.661953	-	Ortholog(s) have protein binding, bridging activity and role in ER-associated ubiquitin-dependent protein catabolic process, lipid particle organization
orf19.3136	73.2872	67.9805	0.92759	-	Ortholog(s) have transcription coactivator activity, role in DNA repair, cellular carbohydrate metabolic process and cytoplasm localization
orf19.3138	391.495	646.669	1.65179	NOP1	Nucleolar protein
orf19.3139	47.4008	82.4498	1.73942	-	Putative NADP-dependent oxidoreductase
orf19.314	16.8385	16.5022	0.980028	-	Ortholog of S. cerevisiae : STB6, C. dubliniensis CD36 : Cd36_83110, C. parapsilosis CDC317 : CPAR2_103210, Candida tenuis NRRL Y-1498 : CANTEDRAFT_133418 and Debaryomyces hansenii CBS767 : DEHA2G08382g
orf19.3140	0.339668	0.881674	2.59569	-	Ortholog of Candida albicans WO-1 : CAWG_03159
orf19.3140.1	474.538	477.176	1.00556	-	Ortholog(s) have role in cellular response to DNA damage stimulus, proteasome assembly, ubiquitin-dependent protein catabolic process and cytosol, nucleus localization
orf19.3141	75.0757	90.3433	1.20336	-	Ortholog(s) have role in ER to Golgi vesicle-mediated transport and cytoplasmic mRNA processing body, endoplasmic reticulum membrane, extrinsic to membrane localization
orf19.3142	15.7299	11.0684	0.703654	-	Ortholog of C. dubliniensis CD36 : Cd36_46140, C. parapsilosis CDC317 : CPAR2_501210, Candida tenuis NRRL Y-1498 : CANTEDRAFT_97195 and Debaryomyces hansenii CBS767 : DEHA2E08800g
orf19.3147	50.105	29.4146	0.587059	-	Ortholog of C. dubliniensis CD36 : Cd36_21050, C. parapsilosis CDC317 : CPAR2_104310, Candida tenuis NRRL Y-1498 : CANTEDRAFT_104515 and Debaryomyces hansenii CBS767 : DEHA2F01650g
orf19.3148	52.7634	26.6271	0.504651	-	Protein of unknown function
orf19.3149	568.247	653.918	1.15076	LSP1	Eisosome component with a predicted role in endocytosis
orf19.315	49.3499	40.3855	0.81835	-	Ortholog of C. dubliniensis CD36 : Cd36_83120, C. parapsilosis CDC317 : CPAR2_103220, Candida tenuis NRRL Y-1498 : CANTEDRAFT_112860 and Debaryomyces hansenii CBS767 : DEHA2G08360g
orf19.3150	18.6954	33.4078	1.78695	GRE2	Putative reductase
orf19.3151	6.71373	4.27783	0.637176	-	Has domain(s) with predicted catalytic activity, coenzyme binding activity and role in cellular metabolic process
orf19.3152	16.6747	10.8799	0.65248	AMO2	Protein similar to A. niger predicted peroxisomal copper amino oxidase
orf19.3153	103.561	90.9936	0.878647	MSS4	Phosphatidylinositol-4-phosphate 5-kinase
orf19.3154	76.4884	57.8436	0.75624	-	Ortholog(s) have mitochondrial membrane localization
orf19.3156	63.7979	68.5519	1.07452	-	Protein of unknown function
orf19.3158	52.4163	48.8062	0.931126	-	Ortholog(s) have cytoplasm localization
orf19.3159	5.69147	9.12315	1.60295	UTP20	Putative snoRNA-binding protein
orf19.3159.4	0.166896	0	0	-	Ortholog of Candida albicans WO-1 : CAWG_04594
orf19.316	424.302	378.335	0.891664	SEC13	Putative protein transport factor
orf19.3160	357.3	167.711	0.469384	HSP12	Heat-shock protein
orf19.3161	58.1508	72.5664	1.2479	-	Ortholog(s) have ATPase activator activity, RNA binding activity
orf19.3163	32.879	30.6849	0.933267	-	Ortholog of C. dubliniensis CD36 : Cd36_51910, C. parapsilosis CDC317 : CPAR2_101650, Candida tenuis NRRL Y-1498 : CANTEDRAFT_94797 and Debaryomyces hansenii CBS767 : DEHA2D06578g
orf19.3166	18.2073	18.0975	0.993969	-	Ortholog(s) have role in Golgi to endosome transport, cell morphogenesis, cleistothecium development, conidium formation and endoplasmic reticulum organization, more
orf19.3167	55.0577	87.0934	1.58186	-	Heme A:farnesyltransferase
orf19.3168	220.729	224.025	1.01493	RPN8	Putative regulatory subunit of the 26S proteasome
orf19.3169	96.8211	89.3322	0.922652	-	Ortholog(s) have role in RNA polymerase II complex localization to nucleus, RNA polymerase III complex localization to nucleus, establishment of mitotic sister chromatid cohesion and cytosol, nucleus localization
orf19.317	117.362	117.102	0.997785	PNP1	Purine nucleoside phosphorylase
orf19.3170	25.4283	56.3607	2.21646	-	Ortholog(s) have role in RNA Polymerase I assembly, RNA Polymerase II core complex assembly, RNA Polymerase III assembly, formation of translation preinitiation complex and cytoplasm, cytosolic ribosome localization
orf19.3171	231.661	232.813	1.00497	ACH1	Acetyl-coA hydrolase
orf19.3172	0.61567	0.904096	1.46847	-	Ortholog of C. dubliniensis CD36 : Cd36_51840, Candida tropicalis MYA-3404 : CTRG_05315 and Candida albicans WO-1 : CAWG_04584
orf19.3173	121.775	113.194	0.929534	-	Ortholog(s) have Golgi apparatus, endoplasmic reticulum localization
orf19.3174	44.6443	53.2372	1.19247	CDC24	GDP-GTP exchange factor for Cdc42p
orf19.3175	285.81	237.506	0.830993	-	Putative ortholog of human electron transfer flavoprotein dehydrogenase (ETF-dH)
orf19.3176	17.3615	17.1975	0.990554	RIM21	Plasma membrane pH-sensor involved in the Rim101 pH response pathway
orf19.3177	51.7655	54.0346	1.04383	-	Ortholog(s) have 2,5-diamino-6-ribitylamino-4(3H)-pyrimidinone 5'-phosphate deaminase activity, pseudouridine synthase activity, role in riboflavin biosynthetic process, tRNA pseudouridine synthesis and cytosol localization
orf19.3178	26.0113	21.8756	0.841004	-	Ortholog(s) have RNA binding activity, role in mRNA splicing, via spliceosome and U2-type prespliceosome localization
orf19.318	38.5358	38.5182	0.999543	-	Ortholog(s) have role in iron-sulfur cluster assembly and mitochondrial matrix localization
orf19.3180	32.4268	22.0054	0.678618	-	Ortholog(s) have phosphatidylinositol-4,5-bisphosphate 5-phosphatase activity, role in phosphatidylinositol dephosphorylation and endoplasmic reticulum localization
orf19.3181.1	171.634	152.591	0.889049	-	Protein of unknown function
orf19.3182	1068.15	1120.63	1.04913	GIS2	Translational activator for mRNAs with internal ribosome entry sites
orf19.3183	172.063	139.51	0.810808	-	Protein with a role in insertion of tail-anchored proteins into the ER membrane
orf19.3184	70.9558	57.0896	0.80458	-	Ortholog(s) have Golgi apparatus, fungal-type vacuole membrane localization
orf19.3185	119.361	127.024	1.0642	-	Ortholog(s) have peptide alpha-N-acetyltransferase activity, role in N-terminal protein amino acid acetylation and NatA complex, cytosolic ribosome, mitochondrion localization
orf19.3186	0	0	#DIV/0!	-	Ortholog of Candida albicans WO-1 : CAWG_04571
orf19.3187	22.3171	23.2699	1.04269	ZNC1	Zn(2)-Cys(6) transcription factor
orf19.3188	12.8274	12.1125	0.944268	TAC1	Zn(2)-Cys(6) transcriptional activator of drug-responsive genes (CDR1 and CDR2)
orf19.319	227.133	177.567	0.781775	-	Ortholog of S. cerevisiae : YDR286C, C. glabrata CBS138 : CAGL0H01111g, C. dubliniensis CD36 : Cd36_83160, C. parapsilosis CDC317 : CPAR2_101820 and Candida tenuis NRRL Y-1498 : CANTEDRAFT_113333
orf19.3190	15.2003	13.293	0.874522	HAL9	Putative Zn(II)2Cys6 transcription factor
orf19.3192	123.437	269.069	2.17981	STI1	Protein that interacts with Cdc37 and Crk1 in two-hybrid
orf19.3193	39.9916	45.5523	1.13905	FCR3	bZIP transcription factor
orf19.3195	90.1795	58.5046	0.648757	HIP1	Similar to amino acid permeases
orf19.3196	3.14653	2.45599	0.780539	-	Ortholog of Candida albicans WO-1 : CAWG_04564
orf19.3197	53.6019	48.642	0.907468	PAP1	Poly(A) polymerase, likely involved in mRNA polyadenylation
orf19.3198	180.465	158.282	0.877079	OBPA	Similar to oxysterol binding protein
orf19.3199	38.4995	26.6936	0.693349	PIKA	Putative phosphatidylinositol kinase
orf19.320	30.4389	20.9919	0.689641	-	Predicted short chain dehydrogenase
orf19.3200	0.484375	0.663996	1.37083	MTLA2	Master regulator (activator) of a-type mating
orf19.3201	32.272	34.3173	1.06338	MTLA1	Homeodomain protein of the MTLa mating type locus
orf19.3202	2.79778	2.67488	0.956072	-	Ortholog of C. dubliniensis CD36 : Cd36_51590, C. parapsilosis CDC317 : CPAR2_303610, Candida tenuis NRRL Y-1498 : CANTEDRAFT_135127 and Debaryomyces hansenii CBS767 : DEHA2E19074g
orf19.3203	13.224	9.27876	0.701661	RCY1	Putative F-box protein involved in endocytic membrane traffic and/or recycling
orf19.3204	4.48826	6.46878	1.44127	-	Ortholog of C. dubliniensis CD36 : Cd36_51610, C. parapsilosis CDC317 : CPAR2_303630, Candida tenuis NRRL Y-1498 : CANTEDRAFT_135125 and Debaryomyces hansenii CBS767 : DEHA2E19030g
orf19.3205	131.948	279.193	2.11593	MPRL36	Mitochondrial ribosomal protein of the large subunit
orf19.3206	178.477	214.952	1.20437	CCT7	Cytosolic chaperonin Cct ring complex
orf19.3207	28.5717	25.8535	0.904864	CCN1	G1 cyclin
orf19.3208	1.38249	0.414264	0.299651	DAL52	Putative allantoate permease
orf19.3209	4.87359	1.31735	0.270304	FGR42	Protein lacking an ortholog in S. cerevisiae
orf19.321	36.4568	20.2885	0.556508	-	Ortholog(s) have L-methionine transmembrane transporter activity and role in methionine import
orf19.3210	2.24985	1.57941	0.702007	-	Predicted protein of unknown function
orf19.3211	105.879	69.3887	0.655358	RCF3	Putative heteropentameric replication factor C subunit
[truncated: 4,223 more rows]
